# Supplementary material for: Nonoptimal bacteria species induce neutrophil-driven inflammation and barrier disruption in the female genital tract
Source: Mucosal Immunol. Author manuscript; Available in PMC 2026 Jul 27. (PMC13403981; doi:10.1016/j.mucimm.2023.04.001)
Supplement: Proteomics raw data [file NIHMS2191610-supplement-Proteomics_raw_data.xlsx]

## Sheet: MOUSE CVL Host Proteome
Protein Descriptions			Log2 Normalized abundance values
			Condition	PBS_control	PBS_control	PBS_control	PBS_control	PBS_control	PBS_control	PBS_control	PBS_control	PBS_control	PBS_control	PBS_control	PBS_control	Gardnerella_vaginalis	Gardnerella_vaginalis	Gardnerella_vaginalis	Gardnerella_vaginalis	Gardnerella_vaginalis	Gardnerella_vaginalis	Gardnerella_vaginalis	Gardnerella_vaginalis	Gardnerella_vaginalis	Gardnerella_vaginalis	Gardnerella_vaginalis	Gardnerella_vaginalis	Lactobacillus_crispatus	Lactobacillus_crispatus	Lactobacillus_crispatus	Lactobacillus_crispatus	Lactobacillus_crispatus	Lactobacillus_crispatus	Lactobacillus_crispatus	Lactobacillus_crispatus	Lactobacillus_crispatus	Lactobacillus_crispatus	Lactobacillus_crispatus	Lactobacillus_crispatus	Mobiluncus_mulieris	Mobiluncus_mulieris	Mobiluncus_mulieris	Mobiluncus_mulieris	Mobiluncus_mulieris	Mobiluncus_mulieris	Mobiluncus_mulieris	Mobiluncus_mulieris	Mobiluncus_mulieris	Mobiluncus_mulieris
			days_post_inoculation	0	0	0	0	1	1	1	1	3	3	3	3	0	0	0	0	1	1	1	1	3	3	3	3	0	0	0	0	1	1	1	1	3	3	3	3	0	0	0	0	1	1	1	3	3	3
			innoculation	pre	pre	pre	pre	first	first	first	first	second	second	second	second	pre	pre	pre	pre	first	first	first	first	second	second	second	second	pre	pre	pre	pre	first	first	first	first	second	second	second	second	first	first	first	first	first	first	first	second	second	second
			Replicate	2	3	4	5	2	3	4	5	2	3	4	5	1	3	4	5	1	3	4	5	1	3	4	5	1	2	4	5	1	2	4	5	1	2	4	5	1	2	4	5	1	2	5	1	2	4
Uniprot Accession	Gene	Description	MSID	04891-1-42_C2Feb26	04891-1-07_C3Feb26	04891-1-46_C4Feb26	04891-1-18_C5Feb26	04891-1-33_C2Feb27	04891-1-27_C3Feb27	04891-1-11_C4Feb27	04891-1-31_C5Feb27	04891-1-13_A2Mar5	04891-1-34_A3Mar5	04891-1-23_A4Mar5	04891-1-26_A5Mar5	05028-1-08_G1_Feb26	05028-1-19_G3_Feb26	05028-1-12_G4_Feb26	05028-1-20_G5_Feb26	05028-1-23_G1_Feb27	05028-1-06_G3_Feb27	05028-1-21_G4_Feb27	05028-1-17_G5_Feb27	05028-1-18_D1_Mar5	05028-1-22_D3_Mar5	05028-1-10_D4_Mar5	05028-1-09_D5_Mar5	04891-1-37_L1Feb26	04891-1-45_L2Feb26	04891-1-05_L4Feb26	04891-1-12_K5Feb26	04891-1-04_L1Feb27	04891-1-08_L2Feb27	04891-1-38_L4Feb27	04891-1-24_L5Feb27	04891-1-19_C1Mar5	04891-1-20_C2Mar5	04891-1-29_C4Mar5	04891-1-32_C5Mar5	04891-1-40_M1Feb26	04891-1-06_M2Feb26	04891-1-30_M4Feb26	04891-1-44_M5Feb26	04891-1-39_M1Feb27	04891-1-17_M2Feb27	04891-1-35_M5Feb27	04891-1-10_B1Mar5	04891-1-16_B2Mar5	04891-1-51_B4Mar5
1433E_MOUSE	Ywhae	14-3-3 protein epsilon OS=Mus musculus GN=Ywhae PE=1 SV=1		21.2901	17.2227	17.7666	18.1579	18.5046	17.3653	16.6717	17.1121	20.03	18.411	17.4941	17.6575	21.1182	15.8801	17.4505	17.3858	15.7155	16.3793	16.1782	18.2427	17.6963	17.8513	21.0982	20.4712	17.3564	17.4047	15.9624	16.8073	16.7294	16.2516	19.1273	16.9637	18.7501	17.0714	17.5743	16.9001	15.9933	17.6232	18.3836	18.2382	16.6305	18.1266	18.2297	16.076	17.7426	18.6608
1433F_MOUSE	Ywhah	14-3-3 protein eta OS=Mus musculus GN=Ywhah PE=1 SV=2		17.1001	14.2379	14.686	15.8242	17.0552	14.8278	13.6916	14.142	18.1741	15.2599	14.5462	17.3343	12.1121	14.8944	12.5399	16.2268	14.3105	14.5154	12.7743	16.8558	17.8388	16.8511	19.302	20.4341	15.788	15.5345	14.4571	14.9317	15.1665	15.8662	18.145	11.638	17.8047	15.6933	14.5344	15.5113	15.7587	15.3011	16.504	15.5666	15.3967	16.9504	16.9909	16.2021	16.1289	17.6362
1433G_MOUSE	Ywhag	14-3-3 protein gamma OS=Mus musculus GN=Ywhag PE=1 SV=2		17.0228	16.1748	16.2802	15.6513	16.1768	15.1596	14.3258	14.8532	16.3762	16.031	15.7459	15.7456	14.6999	15.5008	12.2315	17.272	12.8705	15.65	16.1867	16.5038	17.2506	14.5547	8.48714	19.4057	15.5712	16.5049	17.6661	11.6321	13.2272	15.7528	17.8484	4.57689	16.8717	15.2178	15.7862	15.6111	14.0848	15.9782	15.4166	15.9811	12.3903	14.7901	15.273	15.5087	15.8477	17.6745
1433S_MOUSE	Sfn	14-3-3 protein sigma OS=Mus musculus GN=Sfn PE=1 SV=2		20.3032	20.3698	18.3758	18.9038	19.1734	19.737	19.9618	17.7576	19.7616	19.4601	18.9751	21.0545	23.4576	16.46	21.6902	20.8103	20.5352	19.2367	20.5964	21.0831	18.2713	20.2075	19.2204	17.7221	20.0493	20.7291	19.7343	18.9391	18.532	19.6896	18.6417	17.2249	19.6143	20.1098	20.8158	20.5116	19.4247	19.674	18.5959	19.7552	19.2594	20.3747	20.7096	19.2676	20.5078	20.1744
1433T_MOUSE	Ywhaq	14-3-3 protein theta OS=Mus musculus GN=Ywhaq PE=1 SV=1		16.7564	13.8837	14.7437	15.4877	15.4339	13.9133	16.9367	15.8541	14.3267	12.8005	12.3524	13.4003	14.5746	13.7466	13.0143	15.3263	12.2907	13.2935	13.7895	15.1682	16.3086	16.2715	18.2153	20.0665	14.5979	14.4712	16.338	14.3511	14.922	14.9239	16.6823	12.826	16.7557	14.9763	14.794	15.0291	13.7999	14.1363	15.3189	14.8546	13.0134	14.5861	15.1933	14.1192	15.9295	16.7987
1433Z_MOUSE	Ywhaz	14-3-3 protein zeta/delta OS=Mus musculus GN=Ywhaz PE=1 SV=1		21.0912	19.1717	18.8392	18.7856	19.2055	17.1596	17.61	16.9276	19.5538	14.4731	18.7918	19.7383	16.7777	15.6867	15.5109	19.1281	15.3437	16.9354	15.8404	19.0138	21.033	18.5512	21.6882	22.439	18.1785	17.3854	15.6207	15.7137	17.7319	18.0659	20.507	13.9929	20.3269	19.7652	19.1257	19.3603	15.9729	18.1873	17.8058	19.4047	12.1761	18.1636	19.3808	18.3699	19.4813	20.0558
2AAA_MOUSE	Ppp2r1a	Serine/threonine-protein phosphatase 2A 65 kDa regulatory subunit A alpha isoform OS=Mus musculus GN=Ppp2r1a PE=1 SV=3		16.1737	15.6451	14.646	14.442	16.5483	15.3212	15.1395	13.367	16.5027	13.6886	15.5297	15.5998	15.0028	13.7774	14.3899	16.472	13.5736	15.0848	15.1078	16.3361	15.1901	15.1274	17.0947	20.9736	15.4236	15.0589	17.3354	14.6038	15.1518	14.6345	16.2184	16.0499	16.9473	14.6279	15.7194	15.2622	13.4534	15.5881	14.0955	14.9009	13.5255	15.047	16.894	14.7857	14.3067	16.6816
5NT3A_MOUSE	Nt5c3a	Cytosolic 5'-nucleotidase 3A OS=Mus musculus GN=Nt5c3a PE=1 SV=4		12.7495	15.7795	16.502	11.0225	14.3383	13.9735	14.9627	12.787	11.7789	13.2178	14.1839	14.0584	16.3593	13.406	13.7575	13.7377	14.1733	14.2849	18.5052	12.7053	10.9088	12.5291	7.13171	12.7873	15.2512	15.0212	11.9078	12.1365	13.3715	12.1669	12.2133	11.6734	13.9451	13.1897	14.8705	14.3561	11.6252	14.7461	12.43	14.362	12.5298	13.1982	13.3597	14.04	12.616	13.9204
6PGD_MOUSE	Pgd	6-phosphogluconate dehydrogenase, decarboxylating OS=Mus musculus GN=Pgd PE=2 SV=3		20.0951	17.0747	16.2206	18.357	18.2362	18.3572	16.8315	16.9933	19.3474	17.1241	15.9419	17.8834	16.2759	15.3132	15.6861	18.1099	17.6779	14.8211	15.1273	15.5021	20.8553	20.1368	23.2453	22.346	18.6247	17.8974	16.6067	17.8481	17.0935	17.2425	20.3893	15.72	21.571	18.2533	18.4867	18.4894	17.1812	18.2534	17.7524	18.176	17.0836	17.4387	19.8352	19.1865	18.7811	21.1172
6PGL_MOUSE	Pgls	6-phosphogluconolactonase OS=Mus musculus GN=Pgls PE=2 SV=1		15.702	12.4558	13.4704	12.7182	15.321	13.8668	11.8646	13.9067	14.746	14.528	14.5302	14.6641	9.26227	10.7794	3.34323	12.8583	11.7802	8.62277	9.63741	9.80668	14.7297	10.4005	12.274	20.1557	13.5427	12.1036	11.2779	8.9686	13.0284	12.0379	15.9365	0.840067	16.0956	14.2629	14.1563	14.1003	8.31432	13.6469	11.7458	14.4273	7.3142	14.0895	14.1719	14.7859	14.6223	16.581
ACLY_MOUSE	Acly	ATP-citrate synthase OS=Mus musculus GN=Acly PE=1 SV=1		15.5969	13.3175	13.8955	13.5178	13.4988	13.8545	13.9194	15.4155	14.001	14.413	12.4266	13.0513	18.2021	12.7984	15.3974	14.2112	17.7778	11.7158	15.345	13.2879	13.6746	14.6388	14.6281	14.8954	13.1666	14.1554	15.5974	10.8267	15.4302	14.4115	15.3235	12.4001	15.7711	14.4462	13.8555	14.0559	13.5952	14.0716	11.2393	14.5447	16.193	14.0301	15.1363	14.3745	14.2236	15.0387
ACTB_MOUSE	Actb	Actin, cytoplasmic 1 OS=Mus musculus GN=Actb PE=1 SV=1		23.8516	21.1962	20.9583	21.8846	23.6447	21.3601	22.1814	20.6302	22.9408	21.8044	21.8553	21.8992	20.5002	20.067	19.4589	21.1032	20.3153	20.8195	18.6656	20.5084	24.0714	22.4874	26.1726	26.7324	21.7515	21.2107	23.0529	21.7708	21.1325	20.3428	23.2234	20.1027	24.3082	20.6246	22.0309	21.6572	20.7942	21.3502	21.0823	21.6087	21.2723	21.4415	22.9117	21.3468	21.4064	23.5316
ACTN1_MOUSE	Actn1	Alpha-actinin-1 OS=Mus musculus GN=Actn1 PE=1 SV=1		18.6722	17.0873	13.5556	16.7118	17.2559	16.7773	16.0556	16.0362	18.6502	16.1393	17.4888	17.8896	18.4367	16.1889	21.3355	15.5269	17.6041	16.4752	16.164	15.453	16.0958	16.7054	18.999	8.79441	18.4398	16.392	17.1802	16.4254	15.2485	15.33	17.8446	15.8799	17.9711	15.8631	17.6589	16.9971	15.4032	17.4664	16.7306	16.1857	20.624	16.1907	17.4694	16.5164	16.0228	18.244
ACTN4_MOUSE	Actn4	Alpha-actinin-4 OS=Mus musculus GN=Actn4 PE=1 SV=1		18.6401	17.5173	17.8283	19.2167	17.9783	17.804	17.0754	15.675	17.8754	16.8423	17.76	18.6601	20.278	16.7766	17.1166	18.7215	20.2829	18.2829	17.3394	17.9263	17.7122	18.7514	20.12	11.5202	19.2663	16.1413	19.1655	18.4994	18.7478	17.0005	18.0109	17.5528	18.6674	16.9118	18.95	17.9892	19.0272	18.7564	19.4599	17.6433	13.4698	17.7261	19.0241	17.2789	17.5298	18.711
AK1A1_MOUSE	Akr1a1	Alcohol dehydrogenase [NADP(+)] OS=Mus musculus GN=Akr1a1 PE=1 SV=3		11.1704	7.11597	10.9529	12.76	10.7506	12.3388	13.3714	10.6377	11.5915	8.88827	6.47229	8.78851	10.5244	15.6598	12.458	13.3728	10.3121	14.9526	10.1745	15.4159	13.3892	13.4572	14.4434	9.74331	11.1253	10.7347	15.5113	14.233	12.3878	14.8072	14.6225	14.0496	13.8164	11.8416	13.5225	11.4025	11.7414	8.28035	13.7049	12.4219	13.6196	10.5047	13.718	10.8644	11.613	14.125
AL3A1_MOUSE	Aldh3a1	Aldehyde dehydrogenase, dimeric NADP-preferring OS=Mus musculus GN=Aldh3a1 PE=2 SV=1		13.8665	15.8784	17.7281	16.182	12.6227	15.1758	15.2057	15.9891	11.8288	12.2939	15.5639	14.6541	15.3831	13.6825	16.4414	12.899	14.8651	15.438	17.6572	15.1788	14.5462	16.3199	13.4601	12.7228	15.4484	15.5536	14.4478	16.3551	13.6481	14.4032	14.6633	15.4383	14.665	15.1557	16.7597	14.7826	15.4689	14.6971	16.3338	13.6379	13.5387	12.9992	16.1334	14.6683	15.6014	15.2289
ALBU_MOUSE	Alb	Serum albumin OS=Mus musculus GN=Alb PE=1 SV=3		24.4165	20.0878	18.1278	21.9005	25.6911	23.0044	21.7615	20.6699	26.3883	22.8143	23.2488	23.1988	22.2653	21.3937	21.1363	21.0466	23.0241	21.4802	18.5016	21.1486	25.1254	22.9983	28.3473	28.9424	23.0803	21.8645	23.3977	24.4878	22.3922	21.7328	26.4483	21.5678	25.5525	22.4498	22.033	23.6092	23.234	24.3644	21.9108	21.5844	22.7966	25.3838	23.8451	23.4292	23.7854	23.4386
ALDH2_MOUSE	Aldh2	Aldehyde dehydrogenase, mitochondrial OS=Mus musculus GN=Aldh2 PE=1 SV=1		16.3541	12.412	14.5661	15.2927	16.065	15.1311	12.2104	14.1317	15.7706	14.0629	14.1885	16.3421	9.66263	12.3306	10.7355	14.4985	13.4897	13.0171	10.2172	14.5505	15.6143	17.9112	20.5106	19.7694	14.2524	14.6546	14.8743	12.5632	12.9921	14.1162	16.5886	14.4036	18.6901	14.9466	15.5006	15.9205	15.511	12.9197	16.1285	15.0808	16.3729	14.5082	15.9209	15.0572	14.7686	17.1539
ALDOA_MOUSE	Aldoa	Fructose-bisphosphate aldolase A OS=Mus musculus GN=Aldoa PE=1 SV=2		18.6754	17.5118	16.2679	16.7939	16.2916	17.858	16.4574	13.5868	17.5048	16.0395	15.2334	16.8512	17.0429	13.9159	15.1993	16.7157	19.0025	14.507	13.8225	16.0154	20.5198	20.0508	23.208	22.7624	17.5995	17.8048	16.3653	18.0856	17.2409	18.1436	20.5524	17.6502	20.862	17.7188	18.888	18.8557	17.084	17.3083	17.081	18.1593	12.9694	16.0579	19.4626	19.572	18.9404	20.0599
ALDR_MOUSE	Akr1b1	Aldose reductase OS=Mus musculus GN=Akr1b1 PE=1 SV=3		16.5271	13.4071	15.499	15.1486	12.1002	16.0992	13.5092	9.92346	12.9769	15.7965	9.29199	15.3225	13.8466	12.9092	12.9131	16.1292	14.4829	14.7043	12.7846	15.1305	13.6218	14.1919	13.9486	14.5871	14.2657	15.0889	12.3106	14.3451	16.8991	14.743	13.3943	9.79075	14.2689	12.5101	12.4373	12.6178	11.071	10.4985	13.4599	14.4587	2.60687	13.3591	14.4028	14.3558	11.4593	13.5095
AMPN_MOUSE	Anpep	Aminopeptidase N OS=Mus musculus GN=Anpep PE=1 SV=4		19.8181	16.0901	18.0595	17.9289	21.525	17.3507	19.4336	19.9907	21.4037	20.4813	17.7535	17.8277	17.9954	22.0101	21.0325	19.8474	16.7225	19.1827	14.6909	22.1238	17.3134	20.0797	23.7604	22.5536	20.9641	19.0244	17.3058	21.7402	21.8887	18.9649	17.4408	19.7784	22.2645	19.9794	17.8563	18.4003	20.2718	20.139	19.8564	19.9263	20.8872	21.2528	22.5296	19.0359	21.1877	21.7427
AN32A_MOUSE	Anp32a	Acidic leucine-rich nuclear phosphoprotein 32 family member A OS=Mus musculus GN=Anp32a PE=1 SV=1		18.0902	16.3073	15.5882	15.8625	18.2466	18.1008	15.6982	16.2063	18.3443	16.593	16.3494	16.4132	13.2075	15.7543	12.561	16.9864	12.9026	15.9561	14.0831	17.1166	17.1298	14.6671	20.2434	21.0473	15.9899	16.3736	17.7302	11.8871	15.0104	16.245	17.9346	12.9296	18.7755	15.9308	15.2464	15.2613	14.7934	14.968	15.1512	15.9416	14.4047	14.9599	17.447	17.1766	14.6405	17.7655
ANXA1_MOUSE	Anxa1	Annexin A1 OS=Mus musculus GN=Anxa1 PE=1 SV=2		23.2227	19.2415	20.8838	22.1375	22.6131	20.4423	21.3639	21.4333	23.2654	21.2869	21.0366	21.1253	18.5488	21.7912	17.8835	21.9153	18.933	21.4232	18.1488	22.6145	21.5299	22.7967	25.1741	23.2309	22.1838	18.3281	22.5294	21.1457	21.0519	18.736	21.2888	19.7867	23.177	20.4666	20.3236	20.8128	19.8491	21.5894	19.2949	21.3471	19.9412	20.3784	21.7298	20.5159	20.8505	22.7381
ANXA2_MOUSE	Anxa2	Annexin A2 OS=Mus musculus GN=Anxa2 PE=1 SV=2		19.654	15.5941	19.9505	20.1886	19.4902	18.2719	21.0228	19.7935	20.3619	19.5986	18.872	19.079	21.2065	18.1667	18.999	19.96	19.6682	19.4646	17.1121	19.7214	19.3239	22.7295	23.5285	19.172	20.6505	19.6111	17.2821	20.3068	19.5851	16.926	18.5247	21.8889	20.6074	19.2608	20.6582	19.6465	18.5701	20.5482	19.1312	21.2155	20.8635	19.7774	20.5974	19.0346	19.2021	19.5045
ANXA3_MOUSE	Anxa3	Annexin A3 OS=Mus musculus GN=Anxa3 PE=1 SV=4		18.5629	15.3789	15.9859	18.1426	17.6082	16.7999	15.2902	16.7888	18.4694	17.2369	17.0424	17.1066	16.3746	17.5507	13.0171	17.1056	15.4555	16.6292	12.6649	17.3121	18.6457	18.8566	22.5844	20.7347	17.9542	16.3863	14.1028	18.2702	15.1495	15.9594	18.5781	16.9913	19.7718	16.3567	18.1029	17.511	18.8331	16.3365	18.3323	17.2094	14.7917	16.2771	18.0977	17.8894	17.6352	19.9429
ANXA5_MOUSE	Anxa5	Annexin A5 OS=Mus musculus GN=Anxa5 PE=1 SV=1		17.8118	15.953	16.7652	19.2931	17.5488	17.4509	17.6279	17.8041	18.2613	17.2938	16.2971	16.5179	21.3723	15.5166	15.6978	15.8918	19.6338	15.6541	14.6743	17.2126	16.1513	18.1018	21.0271	15.6422	17.7378	17.1508	18.6471	18.2336	16.5136	15.6573	16.7048	17.3413	18.0953	15.4287	18.3034	16.1003	18.9009	17.9117	18.0234	14.4622	14.0071	15.7683	17.3295	16.014	15.6579	17.3342
ANXA6_MOUSE	Anxa6	Annexin A6 OS=Mus musculus GN=Anxa6 PE=1 SV=3		13.7261	13.8132	12.1407	15.9759	13.4907	14.5291	14.6483	14.9158	14.2527	12.6247	12.98	12.6505	13.8733	13.6581	15.7658	12.3535	12.3392	13.7018	12.8288	14.1471	12.795	15.4347	16.5764	13.952	13.7435	13.9718	12.8098	13.5915	13.8698	13.9608	13.3276	15.2013	14.6998	13.2849	14.4826	13.8604	13.7452	13.9798	15.2213	14.0161	14.5797	13.6593	14.9587	14.2724	11.5823	10.6784
ANXA7_MOUSE	Anxa7	Annexin A7 OS=Mus musculus GN=Anxa7 PE=2 SV=2		15.82	13.9624	15.537	16.2224	16.4177	15.3408	15.8625	14.6936	15.2592	14.8731	14.9846	14.6774	16.5017	14.5391	15.9895	14.6198	14.5679	14.269	13.4022	14.9163	12.4495	15.5592	15.6323	14.9442	15.569	15.2771	15.361	13.7933	14.8698	14.4214	13.3499	10.3399	14.9711	14.2957	15.4735	14.751	14.0719	13.6283	13.9176	15.3239	13.5309	14.2179	15.5898	13.7217	13.8246	15.185
AOC1_MOUSE	Aoc1	Amiloride-sensitive amine oxidase [copper-containing] OS=Mus musculus GN=Aoc1 PE=2 SV=1		18.1772	18.7214	18.4787	18.2086	18.6532	18.1423	21.188	21.1238	19.0132	19.8716	21.4964	19.325	16.6415	18.3707	20.6404	18.7136	16.0532	20.6992	17.9735	23.2122	23.2085	21.661	17.63	10.9982	19.0855	19.4464	17.7996	19.0712	21.9618	19.5632	18.1467	17.3477	20.3937	23.2641	21.1124	22.1886	20.4351	21.0329	19.93	19.3853	16.8461	21.1869	21.6596	23.1323	23.0571	18.0662
APOBR_MOUSE	Apobr	Apolipoprotein B receptor OS=Mus musculus GN=Apobr PE=1 SV=1		14.5223	11.2716	10.8342	10.433	13.598	12.0144	8.63958	8.72657	11.3457	11.8443	11.6111	12.6919	11.3228	11.2901	1.4573	13.5835	5.89583	14.3902	11.4802	12.8197	14.5758	11.9985	13.9625	15.18	13.1184	12.2139	13.8067	11.9057	6.35732	10.2142	15.0115	1.65013	14.0998	12.2602	10.3387	12.3971	9.42752	12.5582	12.596	12.9869	9.24509	8.63095	13.065	10.748	10.58	14.119
ARC1B_MOUSE	Arpc1b	Actin-related protein 2/3 complex subunit 1B OS=Mus musculus GN=Arpc1b PE=1 SV=4		16.8242	15.8483	13.0652	13.0689	15.482	14.6604	12.6129	17.2466	16.081	13.6671	14.3538	16.548	15.2617	11.0652	15.8077	13.7035	13.5296	14.5386	12.4436	11.0596	16.509	14.3291	19.2911	21.6509	12.2275	11.969	17.8602	13.4774	12.2233	14.5409	18.1426	13.6601	18.1524	16.5142	13.5128	16.7904	12.5499	15.4579	12.7578	14.9074	12.1591	15.2018	16.9095	17.3791	16.7762	17.1308
ARGI1_MOUSE	Arg1	Arginase-1 OS=Mus musculus GN=Arg1 PE=1 SV=1		19.8267	18.3051	18.3985	20.287	18.7735	19.3697	18.4385	19.4867	18.8007	19.5994	19.2089	19.368	20.2266	19.5537	18.4801	20.4937	20.3731	19.9889	17.7698	21.2128	19.6836	20.6303	18.4459	19.0175	20.7181	19.5494	18.4392	19.7776	18.4965	20.3038	17.1363	18.3153	19.3698	18.3923	20.8747	19.3872	19.5847	19.6064	19.2228	19.2551	16.3045	17.7296	19.9341	18.8764	19.2399	19.3553
ARLY_MOUSE	Asl	Argininosuccinate lyase OS=Mus musculus GN=Asl PE=2 SV=1		13.6472	12.006	11.7202	11.3861	11.5567	12.7887	8.63141	15.0919	13.0043	9.66726	11.4118	12.2262	14.7237	10.4174	5.73365	12.2059	14.082	11.221	12.1746	12.1733	11.5375	11.4488	14.0264	14.2705	14.015	12.253	13.9898	15.3444	12.5655	11.5735	9.78931	11.8899	13.4134	12.3275	11.7692	12.5219	14.2662	7.72902	14.2068	10.3544	9.25721	10.9042	13.0682	10.2651	11.0215	13.2208
ARP2_MOUSE	Actr2	Actin-related protein 2 OS=Mus musculus GN=Actr2 PE=1 SV=1		17.4371	12.9774	14.4476	12.8233	16.3399	13.6164	14.065	12.9654	15.4897	15.2897	15.4013	15.128	13.1113	9.74668	12.3084	14.4524	15.6792	10.6404	12.0274	9.47636	16.7932	16.9512	19.2007	19.4135	14.0125	13.7404	17.3559	11.206	11.903	13.0089	17.0301	13.6524	17.3164	15.1465	14.6067	15.6212	10.1334	15.0543	13.4467	15.6329	15.3699	14.6096	16.0592	16.2644	15.6322	17.918
ARP3_MOUSE	Actr3	Actin-related protein 3 OS=Mus musculus GN=Actr3 PE=1 SV=3		12.0596	17.8016	12.576	14.4183	15.3194	15.2556	18.6538	16.5642	15.346	14.5439	17.5589	16.8189	14.3477	14.1727	15.6066	16.024	19.0014	14.1654	13.4126	14.7966	17.572	17.0228	21.5538	20.6717	16.3089	15.2445	13.8157	19.2383	17.5397	15.0241	18.4759	17.7613	18.575	16.2692	17.7727	17.9223	12.7944	16.3726	13.9214	18.8986	17.2794	16.8649	17.4335	16.4988	15.4269	15.4639
ARPC2_MOUSE	Arpc2	Actin-related protein 2/3 complex subunit 2 OS=Mus musculus GN=Arpc2 PE=1 SV=3		16.7224	15.1725	15.6244	16.2036	15.425	16.2611	14.7101	16.1291	15.3748	16.9641	16.0068	16.5501	13.1681	14.912	12.8497	15.7871	12.4346	15.3246	14.0031	14.7429	16.1378	13.7341	17.7204	20.9081	16.6879	15.9923	16.1051	17.3997	15.2586	15.7889	16.4571	12.805	16.5568	15.6723	16.555	16.6421	16.7414	13.7476	16.4866	15.5572	17.0735	16.1283	16.4862	15.85	16.6112	16.0302
ASAH1_MOUSE	Asah1	Acid ceramidase OS=Mus musculus GN=Asah1 PE=1 SV=1		16.2869	15.8363	13.1004	15.5034	14.4556	16.2906	20.0888	18.9851	19.6243	15.1508	14.3158	14.3649	15.1104	12.1772	17.4301	15.8397	12.5346	9.88558	14.8125	14.2475	18.5041	17.5734	15.6333	14.2597	14.9017	14.6489	15.5395	16.2685	17.2162	15.8202	14.7345	14.1001	14.6113	15.5724	14.9106	15.3001	18.1775	18.3203	16.1234	15.7879	10.9831	16.4037	16.6268	13.5065	13.3438	13.9733
AT2A2_MOUSE	Atp2a2	Sarcoplasmic/endoplasmic reticulum calcium ATPase 2 OS=Mus musculus GN=Atp2a2 PE=1 SV=2		11.533	16.028	14.922	14.6866	13.416	13.8685	17.5654	15.2188	13.2463	15.8594	12.2384	13.2705	15.0627	12.9015	16.8191	14.3	15.4134	14.5618	16.2959	12.1959	11.7155	14.8694	12.3379	12.4578	14.6449	14.9482	14.3422	16.2907	17.0247	13.5385	11.8643	14.3107	13.8126	12.371	14.7302	13.982	14.7738	13.5025	15.7359	14.919	14.6688	15.3238	13.8989	12.7365	13.798	13.0001
ATPA_MOUSE	Atp5a1	ATP synthase subunit alpha, mitochondrial OS=Mus musculus GN=Atp5a1 PE=1 SV=1		14.0055	13.8505	13.6859	14.941	14.8237	14.8218	15.3248	12.4144	14.3553	13.1391	13.0236	14.3164	17.4215	11.3655	15.9515	14.5724	16.6723	13.3396	13.8876	12.8833	13.0554	16.6011	15.2732	16.5162	14.8354	14.4474	15.7912	14.479	13.9869	16.755	14.3892	14.9168	15.5633	14.4209	16.3587	15.5564	15.4878	13.3949	14.966	15.6444	15.1658	13.7826	15.4029	14.9948	14.1285	16.0399
ATPB_MOUSE	Atp5b	ATP synthase subunit beta, mitochondrial OS=Mus musculus GN=Atp5b PE=1 SV=2		15.6852	13.5723	14.389	16.0526	14.8455	15.6105	14.806	14.4013	14.9988	14.5269	14.7883	14.8525	13.9748	17.1405	16.4025	17.9323	14.0126	17.9204	12.948	17.5925	14.7024	15.4963	16.1802	15.5138	15.4118	13.9793	15.338	13.5629	12.6164	15.5544	15.7877	14.9737	16.7134	15.1554	16.9127	15.8477	15.0207	14.8797	14.5443	16.2861	15.0487	15.3651	16.2815	15.2826	14.9519	17.1452
BASI_MOUSE	Bsg	Basigin OS=Mus musculus GN=Bsg PE=1 SV=2		12.8261	11.5983	14.2143	13.6	13.1617	14.4254	14.0584	13.1994	14.0151	12.6791	10.3259	10.8459	15.806	13.0115	10.1498	10.3862	13.1964	13.343	7.04575	13.1673	13.0557	12.253	14.6487	13.9531	13.1691	9.75511	12.9306	12.8432	13.6323	13.8986	10.946	15.7697	14.4768	9.77015	12.793	12.9814	15.0839	12.6215	14.7197	11.9306	14.0375	11.8704	13.7061	11.9694	12.3549	9.77112
BASP1_MOUSE	Basp1	Brain acid soluble protein 1 OS=Mus musculus GN=Basp1 PE=1 SV=3		16.3627	10.0273	1.9701	12.3768	16.4018	12.415	13.7396	11.7008	16.5994	6.3329	8.96075	15.0307	-0.507898	12.1089	12.926	14.373	8.50505	12.2768	8.89877	14.4111	16.8814	15.5027	16.9366	16.2238	12.1308	1.9701	8.32753	9.43557	13.8728	10.9491	1.9701	14.3669	15.4644	7.94536	14.5314	14.3624	11.3079	9.77267	14.3067	14.5875	5.63672	16.6279	15.8508	16.6843	16.2878	9.54448
BLMH_MOUSE	Blmh	Bleomycin hydrolase OS=Mus musculus GN=Blmh PE=2 SV=1		16.5277	14.751	15.5751	15.9238	16.9149	17.4856	17.0822	16.0249	16.8965	16.6263	16.4033	15.247	18.7541	14.7823	16.777	17.504	19.1737	15.6713	15.5791	18.5549	13.7231	16.2539	16.6169	15.5797	17.4363	15.1973	14.9127	17.336	13.8774	14.8592	16.0364	16.9464	15.903	14.6394	17.6064	16.473	15.9395	14.7012	16.9245	15.0975	9.62609	15.964	16.8703	14.4618	15.3264	15.807
BSSP4_MOUSE	Prss22	Brain-specific serine protease 4 OS=Mus musculus GN=Prss22 PE=2 SV=1		9.89963	12.0006	12.6054	6.70476	6.8027	10.1013	11.3645	9.39702	10.7656	5.12996	12.4159	12.3436	13.7662	13.8935	8.00203	13.4312	11.5022	15.5903	10.2953	14.3514	14.4797	10.8571	7.13297	9.05462	8.24025	9.91145	9.66769	9.61315	10.7314	15.1022	7.36447	5.01509	13.6887	15.2876	10.3979	14.4677	2.35958	13.7506	7.39262	6.7955	11.7976	9.07244	13.1134	14.5476	13.5853	11.6115
C5AR1_MOUSE	C5ar1	C5a anaphylatoxin chemotactic receptor 1 OS=Mus musculus GN=C5ar1 PE=1 SV=2		11.8886	11.3309	13.1468	4.74062	15.7965	12.6554	11.2663	9.61041	16.1976	12.7877	11.883	12.4792	11.6972	6.59081	11.5193	14.4219	13.743	10.9435	8.61962	9.7366	15.7411	15.2579	18.1692	18.3005	13.8954	13.8934	15.9752	10.815	17.4121	10.5025	14.9509	14.6882	16.5064	14.3437	13.9268	13.8666	9.74014	13.1061	12.0023	13.6498	12.8695	13.1313	16.7572	14.5102	13.8372	13.6957
CADH1_MOUSE	Cdh1	Cadherin-1 OS=Mus musculus GN=Cdh1 PE=1 SV=1		13.3681	15.1781	16.2932	17.0367	15.9148	17.6649	15.9933	17.1496	16.1574	15.8609	14.7638	15.3615	17.7883	18.9002	18.0557	18.4786	20.1305	18.0787	13.702	19.1026	16.1631	16.1688	11.6661	14.7335	17.8498	19.1905	15.2946	19.4107	13.0193	16.0908	15.9077	17.577	16.4172	15.6903	17.385	15.3658	18.2507	15.0165	17.7822	15.7373	18.2502	15.4398	17.266	18.7212	15.5136	14.2278
CAH2_MOUSE	Ca2	Carbonic anhydrase 2 OS=Mus musculus GN=Ca2 PE=1 SV=4		18.1737	18.4932	16.6158	17.3014	16.6087	17.5362	18.817	17.0595	17.2495	18.2399	16.2516	15.5354	16.6297	15.6762	19.0965	17.5654	16.1229	17.4452	12.0927	16.5743	17.378	18.5002	17.4459	15.0586	17.4736	18.0981	15.343	17.9552	17.3466	17.6553	17.1668	16.8073	17.5934	16.2213	18.3688	16.8596	16.1334	18.5056	17.3105	16.3266	17.031	16.7116	17.0452	17.2354	15.4918	15.8714
CALL3_MOUSE	Calml3	Calmodulin-like protein 3 OS=Mus musculus GN=Calml3 PE=2 SV=1		19.2695	17.4081	18.8067	18.9099	17.126	18.4966	17.3192	15.5842	17.2732	15.814	17.9492	16.7059	19.1232	17.6008	18.4196	19.2951	19.6556	17.5718	18.7118	18.1882	15.3354	17.7363	11.8837	10.7604	18.5405	14.4993	13.9453	17.93	16.6993	14.3302	15.3241	16.7245	16.1401	16.6966	19.2429	17.5223	17.7261	18.2438	18.9973	17.383	14.4386	16.9924	17.5559	15.5703	17.3236	15.9631
CALM_MOUSE	Calm1	Calmodulin OS=Mus musculus GN=Calm1 PE=1 SV=2		20.1161	18.5851	18.2778	20.4041	19.2099	19.8533	20.0294	19.125	21.7591	18.9117	19.3134	19.2616	20.8864	19.7793	20.0915	19.3341	20.5455	18.0144	18.1133	18.5587	20.423	20.8288	22.6515	20.1059	21.0162	19.0282	18.1577	20.6974	18.9988	17.3545	20.776	17.7819	20.6498	18.5054	20.7671	19.5107	20.6489	20.2491	21.103	18.5173	16.2179	19.0892	20.1675	18.8807	18.8775	20.6766
CALR_MOUSE	Calr	Calreticulin OS=Mus musculus GN=Calr PE=1 SV=1		20.1775	17.3378	14.9265	17.7222	20.0349	16.678	15.8312	14.6419	18.7653	17.4187	16.5378	16.615	15.8889	18.6878	15.5574	16.6361	16.1948	17.6449	10.9132	18.7031	17.8574	17.3973	18.3233	18.8302	16.5552	13.2411	18.8854	16.0572	13.8124	16.6694	18.0307	15.6409	17.9814	16.4823	17.7019	17.1907	16.0944	15.0453	16.1994	17.2509	14.9994	15.5944	17.4778	16.4809	14.6074	17.9218
CAMP_MOUSE	Camp	Cathelicidin antimicrobial peptide OS=Mus musculus GN=Camp PE=1 SV=2		21.9481	15.0835	13.188	15.6456	18.0952	16.4711	15.2249	14.8133	15.925	14.5647	17.6228	14.6205	11.17	11.5423	12.331	15.2896	15.7146	12.0574	13.0674	13.4328	17.6532	16.7827	21.5286	22.456	14.5233	15.0159	18.1581	17.1323	14.2946	15.2038	19.8742	11.3247	19.3284	16.8857	15.7695	16.5516	11.4939	16.2833	15.1272	12.8503	14.6696	18.3232	18.6006	16.0843	15.8954	18.634
CAN1_MOUSE	Capn1	Calpain-1 catalytic subunit OS=Mus musculus GN=Capn1 PE=2 SV=1		15.8255	14.4838	15.6879	16.4364	15.4634	15.9826	15.2285	15.301	15.2579	15.0524	15.3572	15.5794	16.9872	15.9181	15.8148	14.7808	16.7373	16.2252	14.4541	14.3663	14.2438	15.4397	15.7382	15.0676	16.4527	15.7147	13.736	16.4382	14.7225	13.8202	15.6802	16.7159	15.6432	13.8352	16.1324	15.5506	15.0486	14.7852	15.6272	15.4165	9.23938	14.3941	15.2159	14.762	14.677	16.3698
CAN2_MOUSE	Capn2	Calpain-2 catalytic subunit OS=Mus musculus GN=Capn2 PE=2 SV=4		12.7305	12.1031	13.1309	13.2497	12.8845	14.0036	11.5115	13.1625	14.0406	12.7809	12.8781	13.1026	14.9868	13.4578	14.8479	14.2992	14.9909	14.6976	13.5971	14.9137	11.3685	13.8197	11.1971	11.8352	13.2366	12.9374	14.2777	13.8404	14.1332	12.8659	11.3431	14.7164	13.0762	12.2172	14.5754	12.7573	12.8302	12.523	13.5017	14.2987	13.8586	11.5813	13.8028	12.6571	12.6547	14.0569
CAND1_MOUSE	Cand1	Cullin-associated NEDD8-dissociated protein 1 OS=Mus musculus GN=Cand1 PE=2 SV=2		15.0497	13.1671	14.3025	13.5781	14.6338	13.2082	13.5016	11.762	14.6664	12.9744	12.6383	13.1825	12.376	11.7235	13.2686	14.2565	12.2085	11.5494	12.0677	13.6682	13.7417	13.2496	17.1805	16.7205	13.6071	13.0159	11.8807	13.6709	14.9899	13.3665	13.9284	12.6897	14.729	11.9529	12.7862	12.3237	10.6769	12.9285	12.5991	13.6057	14.9675	11.8715	14.2089	12.9245	12.9097	14.7688
CAP1_MOUSE	Cap1	Adenylyl cyclase-associated protein 1 OS=Mus musculus GN=Cap1 PE=1 SV=4		20.694	16.8656	17.581	19.9386	19.8968	18.3224	16.9611	16.3136	19.8669	18.8931	18.6203	19.6736	15.6446	19.4582	15.0409	19.4493	16.0736	18.4119	14.2452	18.0966	20.3917	19.4209	22.1177	21.6359	19.9556	17.6685	19.0933	17.225	16.0732	16.2551	20.4597	16.3366	20.3501	17.9423	18.9859	18.6887	16.9642	18.0275	17.9123	17.9315	19.9991	18.5316	19.4503	18.0306	19.2139	20.4308
CAPZB_MOUSE	Capzb	F-actin-capping protein subunit beta OS=Mus musculus GN=Capzb PE=1 SV=3		16.7689	15.0584	14.5296	16.7069	18.0841	13.8927	16.5098	12.2669	17.3783	14.5561	16.264	16.5773	13.2553	16.1582	13.7108	17.1089	12.5424	15.5603	12.3078	16.1329	14.5206	15.482	19.6833	20.9814	16.929	14.4947	15.3496	15.8581	13.1404	14.6247	17.4466	14.7446	18.0537	15.7728	15.9596	16.5861	16.2887	16.0654	16.1696	17.0129	5.17227	15.7564	15.3319	16.1862	16.7676	17.8013
CATB_MOUSE	Ctsb	Cathepsin B OS=Mus musculus GN=Ctsb PE=1 SV=2		17.1322	17.7462	16.277	16.7685	18.7506	17.8282	19.0332	16.6862	19.0177	16.631	17.1229	19.1521	20.8292	22.0403	19.1629	21.6618	19.8638	18.548	12.8848	17.8755	22.4598	21.4331	18.9988	20.3112	20.8231	19.3557	20.0501	21.9033	20.1233	16.6866	18.3557	19.7113	19.9311	21.167	19.951	20.7156	21.3409	21.9534	19.6081	20.4231	18.493	21.3651	20.8381	20.8148	22.1369	18.0746
CATL1_MOUSE	Ctsl1	Cathepsin L1 OS=Mus musculus GN=Ctsl1 PE=1 SV=2		18.8519	17.3509	17.6925	18.6295	18.192	16.3456	16.7279	18.166	17.4582	19.2856	20.9161	19.5573	17.0132	17.7073	16.809	17.5959	15.3547	17.466	17.8415	20.3957	22.3452	13.7052	9.72518	14.1586	18.5253	17.4053	17.3623	17.252	17.5848	19.2319	17.9856	14.9246	17.7579	20.3939	18.6316	20.1862	20.462	18.2987	20.1518	17.8824	17.6317	18.7388	17.6655	19.893	19.4251	16.6999
CATZ_MOUSE	Ctsz	Cathepsin Z OS=Mus musculus GN=Ctsz PE=2 SV=1		15.9101	13.1094	11.7843	11.0522	13.3507	12.7119	9.51667	13.1357	16.4228	8.88748	10.672	13.3149	12.1025	13.0052	12.3362	13.4468	10.988	11.6985	7.76103	12.1601	15.0173	13.8547	15.9719	17.2514	10.1457	14.6748	13.0336	12.6148	13.1639	13.0501	14.5603	11.4773	11.4592	14.111	11.8352	13.3773	15.9754	13.9373	15.1117	14.2327	15.5915	14.2802	12.8189	14.1433	14.9063	12.5398
CBPA4_MOUSE	Cpa4	Carboxypeptidase A4 OS=Mus musculus GN=Cpa4 PE=2 SV=2		13.4986	15.6766	15.1641	16.3545	14.6888	16.6802	15.2937	16.1337	13.2562	14.2765	14.7893	15.2802	19.2575	14.2912	16.0851	11.7321	19.3015	14.4698	16.2154	13.4239	12.0423	14.8783	10.7344	9.02316	16.6551	15.8052	13.9753	17.3261	11.346	13.8175	12.2862	13.8207	14.0149	13.1386	17.5119	15.0915	16.861	15.4353	16.9981	12.43	11.8821	14.3021	14.4393	12.2112	13.1191	15.5974
CBPQ_MOUSE	Cpq	Carboxypeptidase Q OS=Mus musculus GN=Cpq PE=1 SV=1		14.7361	14.3232	14.0937	15.3199	15.0258	14.5043	14.0976	14.6296	13.9377	14.5132	15.2317	16.9507	16.2953	14.4556	16.6523	15.9619	14.7866	12.2007	11.1649	14.9722	16.4661	16.0702	11.8729	12.1986	15.4639	15.4006	10.2436	15.4655	15.2015	14.8389	15.0748	17.2497	15.2742	15.7461	15.174	15.7634	15.8043	15.0892	15.4965	13.5487	13.5702	14.8485	15.7372	15.6197	15.3857	14.6589
CBR2_MOUSE	Cbr2	Carbonyl reductase [NADPH] 2 OS=Mus musculus GN=Cbr2 PE=1 SV=1		15.8193	14.5781	15.7861	17.5612	13.6695	14.5438	15.4965	17.0143	14.5327	15.603	13.6884	13.9435	16.243	12.4211	15.5784	16.4435	12.7644	15.7082	15.2991	15.2002	14.1768	16.3567	14.7776	14.9178	15.7596	15.5795	15.597	15.4983	14.7095	18.1565	14.2105	14.3252	15.4671	14.9365	16.2648	15.4656	17.1156	15.306	16.167	16.3264	14.9129	14.9634	15.3859	15.4863	15.17	14.6477
CD14_MOUSE	Cd14	Monocyte differentiation antigen CD14 OS=Mus musculus GN=Cd14 PE=1 SV=1		15.5361	15.2935	12.1317	13.5582	13.3533	14.4612	12.1167	14.9154	12.0809	15.9144	16.3692	17.2965	13.6862	10.2559	18.0707	11.0084	10.0536	10.9361	16.1339	12.3242	20.6788	20.5119	14.5637	13.2549	14.4352	11.9029	7.54043	14.8226	6.32107	14.8108	13.6419	17.967	11.6628	19.7791	13.6337	17.8971	14.189	13.6424	13.8047	14.9559	7.43425	15.9136	13.7193	17.955	17.1853	13.6046
CD177_MOUSE	Cd177	CD177 antigen OS=Mus musculus GN=Cd177 PE=2 SV=1		18.095	14.4436	12.3588	14.7749	17.823	15.5165	14.3901	17.1661	17.7712	15.9861	14.4149	16.1904	14.462	15.883	14.3533	16.171	14.6486	14.8439	11.6616	14.1876	18.6251	17.1675	21.2551	21.4433	18.0862	14.2788	19.3131	15.3359	15.6038	15.4384	18.3363	13.7025	18.0014	16.6523	17.1833	16.8191	15.5084	17.0345	14.3264	16.1729	13.2104	16.6997	18.71	17.7617	16.7259	19.4261
CDC42_MOUSE	Cdc42	Cell division control protein 42 homolog OS=Mus musculus GN=Cdc42 PE=1 SV=2		15.4152	14.5411	11.5196	13.8137	13.3586	13.9481	15.0873	11.6917	15.1993	12.6063	12.0663	14.2845	13.4598	12.2647	14.91	15.9975	12.5667	10.3623	12.5898	12.0351	18.2426	17.5585	18.7351	20.9137	15.1528	12.7309	15.3959	16.878	17.8513	12.8471	18.3656	12.4671	17.2593	16.6185	15.3438	15.8318	15.1328	15.541	11.7454	17.0706	17.1995	15.7763	16.4417	16.6518	17.519	16.9396
CDSN_MOUSE	Cdsn	Corneodesmosin OS=Mus musculus GN=Cdsn PE=2 SV=2		18.0502	18.7501	19.3844	20.9568	15.4857	21.0273	18.6069	22.4374	15.0497	14.4327	16.4706	17.7198	22.7747	14.6031	22.2725	13.2467	23.5994	16.2692	20.077	18.1345	13.6355	19.238	16.4357	14.6691	19.7747	13.6459	18.0056	20.6645	13.8414	17.4825	15.4875	21.2613	18.9531	16.0192	21.5409	19.4841	21.1993	19.6398	20.5804	15.446	20.2457	18.6778	15.9505	15.1612	16.3219	19.4694
CERU_MOUSE	Cp	Ceruloplasmin OS=Mus musculus GN=Cp PE=1 SV=2		18.7637	17.552	16.825	17.5195	18.8973	17.254	17.5103	18.8471	19.727	20.6243	20.1901	20.1708	15.7543	19.8907	22.2161	18.2894	13.8208	18.4649	16.7138	20.0941	22.8834	20.6825	18.6917	16.0605	18.1818	17.996	17.7307	17.1958	18.0238	17.4843	19.592	17.5727	19.1412	20.8738	18.3297	19.4669	18.6416	19.5574	19.0352	18.3952	16.0918	20.2848	19.6247	19.2893	19.6626	18.905
CFAB_MOUSE	Cfb	Complement factor B OS=Mus musculus GN=Cfb PE=1 SV=2		18.1256	18.8594	17.6935	20.0079	19.8639	18.7021	21.2156	22.292	21.1583	23.236	23.1438	23.3843	17.4875	20.4196	23.1744	19.3837	14.3722	19.5984	17.9932	21.6518	25.711	24.2914	19.8781	14.1952	20.7932	19.3957	20.8751	20.6799	20.455	17.7443	21.5303	20.1309	20.4807	23.6116	19.0907	22.92	16.2192	21.556	20.1104	18.5818	14.8716	22.1892	21.824	23.0012	22.1111	17.2185
CFAH_MOUSE	Cfh	Complement factor H OS=Mus musculus GN=Cfh PE=1 SV=1		17.5914	15.2037	17.0525	17.3168	17.7309	16.0425	18.5357	19.0125	17.5506	19.3302	17.7889	18.4711	16.015	15.7465	18.723	19.1328	13.367	18.4759	15.8291	22.5842	21.8369	19.7051	20.2484	15.5885	17.3254	18.256	15.6169	19.1359	20.5933	14.3508	18.2656	16.7922	20.2163	20.2725	17.9957	18.676	19.4796	19.3199	19.9473	17.9458	18.8668	20.3116	21.1907	18.9619	19.9658	17.125
CFAI_MOUSE	Cfi	Complement factor I OS=Mus musculus GN=Cfi PE=1 SV=3		15.8024	14.5693	12.55	14.114	15.1773	13.9547	14.5258	15.7005	18.2163	16.2465	15.8298	14.6501	12.4463	14.2636	16.4909	15.828	10.7207	16.5511	12.3798	18.9381	18.9296	15.5407	16.9622	15.2205	15.5765	15.7761	16.4214	16.8096	12.8358	16.2178	17.5294	15.0341	17.3755	17.4199	15.7986	15.9334	18.3649	15.4179	18.7391	15.4095	16.543	17.1617	17.4719	16.8464	17.1599	17.0466
CH3L1_MOUSE	Chi3l1	Chitinase-3-like protein 1 OS=Mus musculus GN=Chi3l1 PE=2 SV=2		15.5864	18.4838	17.1422	17.7104	18.3798	17.6325	17.6335	19.1058	16.7435	20.1996	18.1747	19.5592	14.935	15.6479	19.3961	14.6416	15.6421	14.5092	15.2889	15.8701	23.7793	21.4384	20.8523	18.3811	19.0584	17.1489	18.3568	18.4118	18.9842	14.1131	20.4353	18.3018	18.9066	19.047	18.3138	18.1155	17.3093	17.369	16.9492	18.002	17.2261	17.7581	18.0962	19.5489	17.0676	16.2837
CH60_MOUSE	Hspd1	60 kDa heat shock protein, mitochondrial OS=Mus musculus GN=Hspd1 PE=1 SV=1		11.878	14.2235	13.8311	14.0504	12.7185	13.411	11.1677	10.3129	12.1848	9.83611	12.6096	10.287	12.0079	8.56283	11.1451	13.8575	12.2314	11.2721	11.8801	10.4705	10.7915	15.3229	15.7923	14.2204	13.91	15.5175	14.1396	12.4814	11.6125	15.0499	9.02571	13.3579	13.5534	11.3037	13.0407	13.8054	5.91734	13.1152	10.7295	14.9279	13.7843	11.7874	13.5356	12.8028	11.2867	12.2924
CHIL3_MOUSE	Chil3	Chitinase-like protein 3 OS=Mus musculus GN=Chil3 PE=1 SV=2		22.3991	14.6043	18.1219	18.0127	21.4236	18.759	16.5634	17.5303	20.7065	21.7919	21.0836	21.9211	10.7874	20.1032	13.2828	18.9074	16.9578	19.2494	12.2095	19.6164	23.2595	23.0648	23.6269	20.4368	20.7599	15.0014	18.5202	16.6648	16.1596	17.8452	21.523	15.9703	21.9347	20.4966	20.1503	20.7509	19.2001	18.0318	17.7586	18.8588	16.0908	18.7737	21.3506	20.5558	21.3223	21.6069
CLCA1_MOUSE	Clca1	Calcium-activated chloride channel regulator 1 OS=Mus musculus GN=Clca1 PE=1 SV=2		19.2349	18.0957	17.2004	16.9118	19.5735	19.3559	19.2838	18.7661	21.2406	22.1293	21.9068	20.1815	18.8917	21.0431	23.0647	18.2167	18.1564	18.2803	18.0945	24.0421	23.5938	18.8704	25.5203	19.2233	19.0098	21.7746	17.4715	20.3742	20.48	22.1526	21.6634	18.7421	22.3414	21.6387	20.724	21.5323	21.7033	18.9148	22.3938	20.4118	21.3528	19.4113	21.7975	22.3581	19.4339	22.1708
CLH1_MOUSE	Cltc	Clathrin heavy chain 1 OS=Mus musculus GN=Cltc PE=1 SV=3		16.5076	15.4536	15.7927	16.8442	16.5098	15.3827	16.1197	16.144	16.8741	15.5972	15.1932	15.2424	18.7437	14.3311	16.788	15.75	16.843	15.0462	15.0327	15.6621	13.8923	16.8437	17.3453	17.4661	16.3824	16.025	15.9194	14.0209	14.0015	15.8402	14.9841	13.5651	16.7153	14.2788	15.5682	15.605	16.4805	15.713	16.1765	16.4411	13.3402	14.4598	16.2077	13.6073	15.479	16.5524
CLIC1_MOUSE	Clic1	Chloride intracellular channel protein 1 OS=Mus musculus GN=Clic1 PE=1 SV=3		18.6989	16.0281	15.6334	15.6328	16.6192	15.7579	13.5223	2.35281	17.8164	15.9368	13.8571	16.3591	14.5108	12.5039	14.2652	16.9946	12.7187	10.7617	12.4998	13.8733	17.7985	19.0054	20.5007	20.3824	16.6545	16.3393	2.35281	5.58694	16.9789	16.2603	17.8186	13.0753	17.4546	12.0023	15.9464	16.7325	14.8416	16.767	15.2849	16.9572	10.3859	16.0262	17.9498	16.9469	10.6706	18.0297
CLUS_MOUSE	Clu	Clusterin OS=Mus musculus GN=Clu PE=1 SV=1		17.733	13.9619	15.66	17.3282	18.8419	15.8869	16.4777	17.6209	20.1852	18.287	16.9305	16.3674	12.9883	11.5851	17.4174	12.7051	12.2737	14.5572	16.9005	20.5136	19.2932	20.7639	19.3355	19.0437	15.4837	15.8369	20.984	16.5729	18.4919	16.9328	19.7979	15.7783	17.2129	17.8966	16.6409	16.6548	17.822	15.8049	17.9421	15.579	19.1461	17.7411	20.0494	17.2705	17.1172	18.06
CO2_MOUSE	C2	Complement C2 OS=Mus musculus GN=C2 PE=1 SV=2		18.0427	18.3856	18.0284	16.9373	14.3036	15.029	17.0202	17.5875	14.489	15.7849	16.8954	12.8837	13.5418	15.1446	18.1644	13.4255	16.7591	14.2434	16.0029	15.6449	20.3663	15.144	14.1373	11.0061	18.7481	13.0823	14.1435	16.0813	14.8864	13.8259	13.5799	15.3556	13.9029	17.2952	14.638	15.3907	8.84805	15.1931	12.6704	13.0388	17.6921	15.7079	15.902	16.3291	15.6553	12.0664
CO3_MOUSE	C3	Complement C3 OS=Mus musculus GN=C3 PE=1 SV=3		21.7759	20.143	21.1681	21.5237	21.6627	21.2917	23.0033	20.3419	20.7715	24.8999	24.0885	23.9226	20.5104	25.1545	24.4875	23.4135	19.0525	24.9622	21.0729	26.2991	24.0631	22.6201	20.3983	14.2641	23.3145	22.0162	18.5344	24.685	25.0403	22.6457	21.697	22.2928	23.8407	25.6493	23.8404	25.0001	24.7183	24.6119	25.1599	23.4916	21.3026	25.3143	25.2724	24.4375	24.9898	22.0196
CO4B_MOUSE	C4b	Complement C4-B OS=Mus musculus GN=C4b PE=1 SV=3		10.9532	14.7467	13.7973	12.5475	16.3032	13.0159	12.9089	15.3881	15.7041	13.6918	15.4814	15.3529	11.5788	17.6847	15.5591	15.6472	12.4425	15.5384	11.6082	17.0002	16.6455	13.2338	15.9113	13.439	13.3214	13.0907	14.2549	12.5231	15.284	16.5573	15.5503	12.0251	15.4286	15.1964	14.2152	14.4629	13.6661	15.5856	13.9406	15.4482	8.84532	16.4878	15.8613	15.1908	15.5372	14.3197
COF1_MOUSE	Cfl1	Cofilin-1 OS=Mus musculus GN=Cfl1 PE=1 SV=3		19.1344	14.7492	15.4318	17.5232	16.4828	16.7775	16.1483	15.6014	19.0373	16.2641	15.0405	16.4318	12.2534	15.9158	14.1636	16.9337	13.6742	15.1564	11.9667	16.7806	18.5805	16.8886	19.8133	22.0204	15.6225	16.0614	16.532	13.7185	13.6011	12.6489	19.3004	14.7554	18.8039	17.6244	15.5391	16.9218	14.4628	12.918	15.2102	14.0246	13.4918	17.1256	18.7134	17.8084	18.2254	19.0638
COPD_MOUSE	Arcn1	Coatomer subunit delta OS=Mus musculus GN=Arcn1 PE=2 SV=2		14.1587	12.9003	12.2716	13.0464	12.5476	10.9753	13.6036	11.4003	13.0315	1.59108	11.8711	10.2245	14.4848	7.22093	10.2018	12.3216	5.7604	8.51209	11.9742	9.5474	14.6262	9.70298	15.6777	16.9221	7.89979	12.1519	13.6536	12.785	15.0907	12.8325	12.4479	11.1079	14.5812	11.9921	13.3622	12.9023	13.2026	13.182	12.4576	13.6154	14.2989	11.8355	12.0716	11.3944	12.61	7.81457
COR1A_MOUSE	Coro1a	Coronin-1A OS=Mus musculus GN=Coro1a PE=1 SV=5		19.1605	17.3395	18.7213	16.1016	19.1644	16.5844	17.8368	15.4913	19.2036	17.0249	17.2167	18.2173	15.1194	16.654	15.1006	17.7785	15.2811	15.7656	12.8899	16.581	20.1892	18.1835	21.8702	22.8413	16.4389	18.3574	15.3845	13.3064	14.7254	14.8826	20.0881	17.1459	20.1463	17.6266	16.108	18.2423	13.7562	16.9975	15.2645	18.5227	15.5	17.8119	19.2069	18.863	19.2028	18.8876
COR1B_MOUSE	Coro1b	Coronin-1B OS=Mus musculus GN=Coro1b PE=1 SV=1		11.0138	9.4709	11.5705	9.75545	13.7855	10.8499	12.4021	10.7502	10.8759	10.89	10.9366	11.6371	12.0801	7.74843	11.4856	13.6959	11.794	8.8277	11.8304	9.84323	14.0206	13.3188	14.6519	16.0166	11.9018	11.9589	11.655	10.1561	11.4995	13.4606	14.3058	9.51618	15.4902	13.6716	12.5033	13.4214	1.12152	14.0175	11.1745	13.1084	10.747	11.9304	12.869	13.9662	13.9219	14.7542
CORO7_MOUSE	Coro7	Coronin-7 OS=Mus musculus GN=Coro7 PE=2 SV=2		14.8137	16.0714	15.1737	13.9675	15.7633	14.0432	15.2908	13.5594	14.9436	14.9488	15.1037	14.3973	12.773	13.5243	14.7653	13.1999	14.6715	12.5327	13.6005	13.8967	14.1338	13.0297	17.3154	18.4931	12.7546	15.8925	14.9088	16.8138	16.9954	12.3846	14.1837	15.6489	16.0633	13.3782	15.1416	14.3803	11.9127	12.9035	13.8999	14.7025	13.5296	14.1873	14.5803	12.7692	14.4195	13.8261
COTL1_MOUSE	Cotl1	Coactosin-like protein OS=Mus musculus GN=Cotl1 PE=1 SV=3		19.7776	16.3656	16.2881	16.8539	18.7709	17.4482	16.009	15.3075	18.5208	18.3995	17.4147	17.821	12.784	17.3235	14.1193	18.1456	15.0407	16.5843	13.3402	17.9905	18.9814	18.3247	22.0018	21.5779	15.9375	16.4118	17.4117	15.2055	17.9921	15.9273	19.688	17.0986	18.943	16.118	16.3898	16.9781	13.3097	17.468	15.1443	17.3156	14.6128	16.8984	17.9374	17.136	17.9721	19.0728
CPNE3_MOUSE	Cpne3	Copine-3 OS=Mus musculus GN=Cpne3 PE=1 SV=2		13.6326	12.5485	15.2706	13.0225	15.5271	15.9114	14.487	13.6619	15.022	14.3811	14.1252	15.2842	13.8969	14.9208	7.36776	13.8968	11.9402	13.8519	7.35865	14.369	15.7554	16.2528	14.5583	17.3635	15.751	15.5893	13.9188	15.3864	13.6245	13.4059	14.6551	13.0676	14.6971	13.4489	16.556	12.9523	12.5776	11.3408	14.2242	12.8033	18.0882	14.4558	13.0506	13.3694	14.7137	12.5136
CY24B_MOUSE	Cybb	Cytochrome b-245 heavy chain OS=Mus musculus GN=Cybb PE=2 SV=1		7.44914	13.6687	15.2332	15.3597	12.6841	13.2679	14.9735	14.7369	18.5188	12.7471	17.9077	18.2505	8.63598	9.42054	13.8153	14.0503	12.5396	17.0097	15.1361	2.27792	15.8847	15.8266	19.8935	19.5056	14.9018	11.2902	13.2915	9.66106	13.7377	13.3241	16.7562	11.8417	12.6708	15.2237	14.4228	15.2287	1.99932	15.6242	12.9418	16.7037	1.59525	15.8644	17.5992	16.5747	15.3765	17.187
CYT1_MOUSE	Stfa1	Stefin-1 OS=Mus musculus GN=Stfa1 PE=2 SV=1		18.2321	18.4796	18.0487	19.2402	18.1235	19.048	16.1423	16.9293	16.6627	16.2869	16.7201	17.0082	20.3146	15.6717	18.5715	15.1227	21.7375	14.8923	16.0143	15.5909	19.8479	16.2273	21.6621	21.6749	18.4332	17.5991	14.8436	19.845	16.9234	16.4166	18.6698	19.0304	19.6389	21.103	18.5391	17.4691	19.1569	18.705	20.127	15.9979	17.6275	16.9437	17.4629	17.3621	17.3754	17.7754
CYT3_MOUSE	Stfa3	Stefin-3 OS=Mus musculus GN=Stfa3 PE=2 SV=1		16.5891	12.685	13.0225	16.3823	10.4772	13.2298	11.992	9.02101	14.7098	0.929271	15.1381	13.2759	15.6387	11.5692	14.8293	13.4311	15.9221	10.0398	12.4803	9.83142	17.3635	14.0238	15.1532	11.5113	16.1698	12.8449	11.254	14.9086	12.4553	13.6105	16.6075	16.282	11.073	11.8856	14.149	14.362	8.65547	13.7746	15.0613	12.9372	15.1884	13.5991	16.1324	14.7022	15.8415	14.1734
DDX3Y_MOUSE	Ddx3y	ATP-dependent RNA helicase DDX3Y OS=Mus musculus GN=Ddx3y PE=1 SV=2		12.7578	16.094	14.9378	13.874	15.2078	12.3422	13.6882	13.5555	13.8746	13.8375	13.4357	13.2279	14.6808	7.69126	16.8267	11.6394	13.7444	11.2253	15.8893	10.225	10.2743	11.1599	15.564	15.5529	13.6799	15.491	14.482	13.2487	11.3744	11.9652	11.8564	9.33792	11.6188	14.7745	14.513	10.313	7.13624	15.003	14.1181	14.7671	6.46902	14.1719	13.902	15.0917	13.5979	10.7102
DESP_MOUSE	Dsp	Desmoplakin OS=Mus musculus GN=Dsp PE=3 SV=1		17.1958	20.1216	17.5679	17.2604	15.8606	19.0611	18.1741	19.9278	16.745	17.147	17.5806	16.8697	22.3396	17.4427	21.7356	17.264	21.0018	17.9974	20.3626	16.39	14.0857	18.8717	14.0043	12.688	18.2396	19.9409	20.6377	19.6328	18.2526	16.6379	16.4841	19.7168	16.0945	16.6453	19.4678	18.3014	18.5548	17.8779	19.5662	19.1527	19.6076	16.8403	17.7854	16.6956	15.2367	17.222
DEST_MOUSE	Dstn	Destrin OS=Mus musculus GN=Dstn PE=1 SV=3		17.7614	16.6718	15.9938	17.4685	17.6714	16.6382	17.317	16.5596	16.7637	15.9975	15.8533	15.9328	14.8993	14.6939	16.8493	17.9518	15.9069	15.3093	15.5115	14.2587	18.1657	17.8725	20.5084	23.0021	17.5548	16.6698	17.712	18.2448	15.7391	13.6422	19.4125	17.2968	17.8697	18.2768	16.6996	14.3829	16.9583	17.9663	15.7265	18.2496	20.0865	16.9987	18.3257	20.0809	16.5256	16.2328
DIAC_MOUSE	Ctbs	Di-N-acetylchitobiase OS=Mus musculus GN=Ctbs PE=1 SV=2		16.1984	14.3699	15.8175	16.996	16.4372	15.4532	15.3792	16.0574	16.6124	16.9741	15.1102	15.5876	14.8556	18.2062	16.0356	15.3998	12.5038	16.6844	12.3584	17.4012	15.6672	16.1541	15.2508	13.891	16.3876	15.6024	18.3776	17.4981	13.6649	14.3638	15.3065	14.6817	16.2333	16.2416	15.5076	15.8944	16.7422	17.3204	17.3647	15.2069	16.3996	16.8871	16.8335	15.2659	16.2163	16.1839
DIAP1_MOUSE	Diaph1	Protein diaphanous homolog 1 OS=Mus musculus GN=Diaph1 PE=1 SV=1		15.7713	13.0217	13.5771	12.4919	15.0542	13.8397	13.3877	12.2709	14.8138	12.2123	13.5093	11.6953	13.77	11.5779	12.7522	13.4285	13.0603	10.7267	11.0664	10.5532	13.4329	14.9624	16.8725	17.4832	13.2709	13.2643	13.9267	12.2074	13.9757	12.279	14.1246	12.3606	14.918	12.2188	13.0952	11.8768	12.9516	12.126	11.7955	14.2898	6.89727	13.2068	13.7616	12.9489	12.7438	14.9409
DPP3_MOUSE	Dpp3	Dipeptidyl peptidase 3 OS=Mus musculus GN=Dpp3 PE=2 SV=2		13.9363	15.0891	13.4681	16.6857	15.0359	16.3484	14.8271	14.2986	13.9603	15.4107	12.1243	15.4119	16.2896	10.4966	13.3732	12.1153	16.4283	14.5243	9.75475	13.3611	16.1023	16.3135	14.8983	19.4078	15.462	15.0347	15.7738	17.6695	17.1881	15.0327	15.8674	15.9654	15.9309	13.6346	17.2869	14.5472	14.8075	15.3326	15.3792	15.162	12.0471	13.7978	15.8317	15.2432	14.467	15.4564
DSC1_MOUSE	Dsc1	Desmocollin-1 OS=Mus musculus GN=Dsc1 PE=1 SV=2		19.2195	19.0688	20.7234	21.4172	17.1777	21.5399	20.6106	23.3629	17.0478	15.4947	17.5777	16.3245	23.7599	15.4001	24.1696	10.8076	24.4679	14.8664	19.7336	16.9305	11.2889	20.7278	21.6981	16.8073	19.3286	21.3168	15.7496	24.3452	22.0428	17.5473	15.8376	21.7445	19.5813	14.3319	21.9751	19.1341	21.6827	17.8098	21.3022	16.5898	21.707	17.4037	16.1931	14.0453	15.5216	20.0289
DSC2_MOUSE	Dsc2	Desmocollin-2 OS=Mus musculus GN=Dsc2 PE=1 SV=1		21.2881	18.5494	20.7432	22.5718	18.4213	21.5472	20.0398	17.5298	18.1827	18.0154	19.3955	19.6179	24.5592	21.5875	21.8507	18.3508	26.2732	19.772	16.8355	19.6855	16.0694	19.8028	20.3422	18.2113	22.1369	20.2855	17.0877	22.65	20.701	19.1324	18.0018	19.8565	19.6166	18.2472	22.246	21.0695	23.2781	21.3823	22.4767	19.8663	18.246	21.2514	20.8899	18.947	19.6995	19.5612
DSG1B_MOUSE	Dsg1b	Desmoglein-1-beta OS=Mus musculus GN=Dsg1b PE=1 SV=1		14.5814	19.2914	17.9609	14.0907	15.9559	16.7499	18.0091	15.8122	14.4288	14.0953	17.5955	15.2418	20.862	13.7742	19.5291	14.3198	21.6944	13.4813	14.6902	13.39	15.4391	18.8665	20.0448	17.5172	16.3446	16.8874	16.6248	16.6149	17.8064	16.0547	15.7911	16.6773	16.3788	14.9935	17.1245	17.2038	16.6187	16.5773	14.6609	16.8931	16.4833	14.1827	14.7367	14.9256	17.5571	16.0726
DSG3_MOUSE	Dsg3	Desmoglein-3 OS=Mus musculus GN=Dsg3 PE=2 SV=1		18.6967	15.7857	17.9511	19.1588	17.6343	18.8374	17.8186	13.7578	16.1132	17.0292	17.4883	17.1711	19.4056	17.0463	18.1269	19.8376	21.2508	19.3734	15.9133	19.7636	17.1856	17.0309	12.1672	13.9341	19.4067	17.4679	12.0785	17.678	17.8827	15.4177	14.7377	15.9208	16.199	16.732	18.351	16.735	18.683	17.0476	18.5269	17.1775	10.1978	18.3457	17.7335	17.1162	16.5706	16.5075
DYHC1_MOUSE	Dync1h1	Cytoplasmic dynein 1 heavy chain 1 OS=Mus musculus GN=Dync1h1 PE=1 SV=2		14.7253	13.3001	12.5755	13.2032	14.1184	14.0094	12.1977	12.2861	14.6306	12.1739	13.0572	13.186	12.8468	9.83932	11.9213	14.0049	12.4584	12.1073	13.4323	12.2797	12.6397	11.3556	0.871757	15.1859	13.3585	13.946	12.2587	6.7346	10.758	11.8908	12.9437	11.8357	13.912	9.89789	12.6364	11.4753	8.91569	10.7011	10.8622	11.6855	13.6445	11.2746	14.0654	10.5616	11.0139	15.7017
ECM1_MOUSE	Ecm1	Extracellular matrix protein 1 OS=Mus musculus GN=Ecm1 PE=1 SV=2		19.3574	16.5657	17.1243	18.8534	19.49	18.3793	18.2625	14.0933	19.9343	18.0439	19.2474	18.1338	17.5087	18.5021	17.7677	19.4334	18.9233	18.9177	16.4336	19.0669	19.1371	19.4143	20.0648	17.9233	19.4777	16.4099	20.1886	18.6376	17.2627	17.754	18.717	13.8671	18.2809	18.1435	18.4124	17.868	18.3196	16.5567	17.8485	18.9774	18.5244	18.0178	18.484	17.0932	18.3702	17.785
EF1A1_MOUSE	Eef1a1	Elongation factor 1-alpha 1 OS=Mus musculus GN=Eef1a1 PE=1 SV=3		18.7338	19.3649	18.3428	17.2229	17.2671	17.9742	17.4092	16.9966	17.7228	17.1795	17.6615	16.8825	21.2488	14.8846	19.388	16.5466	19.3294	17.4039	17.4126	18.2028	16.4691	18.7667	20.1246	17.4531	18.8732	18.523	18.9215	17.8162	13.6045	15.0178	19.1502	15.6973	18.3115	17.7775	18.9636	18.0702	16.8131	18.4081	16.2239	18.0145	17.5129	16.8695	18.9635	17.9507	17.2143	18.6076
EF1G_MOUSE	Eef1g	Elongation factor 1-gamma OS=Mus musculus GN=Eef1g PE=1 SV=3		16.1722	12.8075	14.9471	13.8858	14.7954	15.515	14.9099	13.8407	13.6747	13.4177	12.7848	13.7619	18.0647	14.1123	15.1727	16.0157	15.904	10.0835	14.8118	12.973	15.7113	16.1124	10.4914	17.9189	16.674	17.2643	12.4219	13.3756	12.1791	16.0197	16.3371	12.5672	16.5473	15.0044	16.9779	15.4514	15.4475	11.5017	15.645	15.749	15.9989	15.3921	16.0667	14.9915	15.4085	16.375
EF2_MOUSE	Eef2	Elongation factor 2 OS=Mus musculus GN=Eef2 PE=1 SV=2		17.5339	18.0858	17.1173	18.3471	17.2703	17.884	19.2265	16.5602	17.5716	15.1719	16.8512	16.9977	18.5137	15.9344	17.3194	16.4543	19.5636	17.1898	17.5152	17.304	18.1869	19.1644	16.6563	21.3298	18.0938	18.831	15.3807	16.6702	17.7333	16.8194	18.0863	16.4574	18.4218	16.5996	18.6403	17.5965	17.3153	17.3078	18.0238	17.6627	16.0822	16.0425	17.9445	16.8387	17.18	18.4157
EGF_MOUSE	Egf	Pro-epidermal growth factor OS=Mus musculus GN=Egf PE=1 SV=2		8.70126	6.69216	15.9564	12.154	10.848	11.0068	0.75404	7.15924	10.7548	10.6167	8.16629	0.75404	0.658702	9.61476	0.658702	0.658702	8.2068	7.24245	17.2447	10.1217	0.658702	10.384	13.0894	5.72861	9.85261	9.6009	6.15701	11.0641	11.4763	9.18769	10.7957	0.75404	8.1159	10.1982	9.77899	10.0142	15.3983	5.28952	14.0215	11.6002	9.9556	12.4618	0.75404	6.01245	0.75404	6.99061
EHD1_MOUSE	Ehd1	EH domain-containing protein 1 OS=Mus musculus GN=Ehd1 PE=1 SV=1		10.1753	13.5455	13.1848	14.3303	13.0195	14.9938	13.6064	14.8383	14.0782	13.6998	13.0725	13.7599	13.2973	13.9277	13.2373	13.3549	14.4499	13.9882	10.9092	15.2429	16.1049	17.5382	16.6532	14.7038	13.9136	14.284	15.0339	15.4781	11.5944	14.3762	15.19	12.5231	15.311	15.5921	14.5997	15.2248	12.1694	12.4433	14.2357	15.5309	14.3781	13.6503	14.8297	15.1442	15.2055	15.2135
EHD4_MOUSE	Ehd4	EH domain-containing protein 4 OS=Mus musculus GN=Ehd4 PE=1 SV=1		14.0679	13.0512	11.6312	14.1763	11.4423	14.3482	14.65	12.7422	14.372	11.6212	13.7991	13.6223	13.2675	15.0868	13.4088	13.6612	12.404	13.647	6.96569	15.6928	15.474	16.2406	14.7907	10.1061	14.6502	13.7737	13.631	13.3533	15.1215	13.4345	11.884	13.6453	13.9837	13.9659	14.9952	14.3988	13.4341	14.0389	12.6135	13.1601	12.7904	12.0089	15.6848	15.2402	14.2928	13.9856
ENOA_MOUSE	Eno1	Alpha-enolase OS=Mus musculus GN=Eno1 PE=1 SV=3		20.965	18.61	17.2245	17.7902	19.081	20.1419	18.2182	16.7967	18.3961	17.5206	14.73	17.963	15.3777	20.9413	22.3761	19.4777	15.1287	20.7632	18.0995	24.2458	16.5154	17.1239	19.5619	18.7036	19.1186	18.9405	20.3158	17.3993	18.8135	18.5348	21.8575	17.829	20.7025	17.9481	20.6795	19.7408	17.4624	18.9722	16.5918	20.7027	14.9818	18.6257	21.3046	20.5938	20.0558	20.5851
ENPL_MOUSE	Hsp90b1	Endoplasmin OS=Mus musculus GN=Hsp90b1 PE=1 SV=2		14.4931	11.235	10.1681	14.368	14.9349	14.0085	12.4564	12.9532	14.2108	13.8678	13.1013	11.1749	14.7398	11.5025	14.2703	13.706	14.6743	12.2308	13.7111	12.9546	15.1465	15.001	17.0399	14.9695	12.5213	12.3418	14.288	11.4552	12.905	15.9109	16.3313	13.2474	15.3976	13.5911	14.0482	12.8908	12.1881	10.322	11.3731	14.0585	11.4728	12.3491	14.0981	13.8408	12.8493	13.7896
ENPP3_MOUSE	Enpp3	Ectonucleotide pyrophosphatase/phosphodiesterase family member 3 OS=Mus musculus GN=Enpp3 PE=1 SV=2		14.2695	13.3941	13.3088	15.8782	15.9943	14.1669	15.1687	15.83	16.2475	16.3444	15.1152	14.8852	14.007	17.3274	10.2705	15.9108	13.2589	16.6547	12.1864	18.6493	13.8592	16.255	15.3449	9.01364	16.0376	15.6233	15.4915	16.4135	16.7034	15.1536	12.2888	13.1426	16.4328	16.4633	14.6439	14.8427	19.0006	16.4102	16.89	14.6068	11.3023	16.6316	17.4463	15.3786	16.8931	16.0448
EPIPL_MOUSE	Eppk1	Epiplakin OS=Mus musculus GN=Eppk1 PE=1 SV=2		13.1262	16.1852	17.5267	15.6009	13.6412	17.759	16.8869	15.1524	12.8518	13.1262	16.0974	15.3722	20.3851	14.1524	18.8471	14.2521	19.6591	14.5552	14.1055	12.4266	10.0753	13.9276	11.3603	11.7709	16.542	17.4496	13.8328	17.6317	16.2049	11.2894	12.845	17.9337	14.1668	13.4807	17.0951	15.7569	13.7897	16.9377	15.437	13.6642	16.3567	13.596	14.0915	12.6733	13.099	13.2062
EPN4_MOUSE	Clint1	Clathrin interactor 1 OS=Mus musculus GN=Clint1 PE=1 SV=2		11.1949	10.6743	9.7682	9.71943	1.22279	10.153	9.45003	6.93297	10.7287	7.09928	8.83086	9.07345	10.0337	7.58392	5.41167	8.1822	8.43374	10.1788	8.49138	6.20054	11.0942	7.90379	10.4189	16.5731	11.402	12.5111	10.6842	1.22279	3.85716	11.2098	11.8291	9.64984	12.1111	9.24985	11.4516	8.90352	-10.0981	9.76323	7.84946	8.54193	6.55761	8.44816	11.8097	10.3738	8.84493	8.7411
EST1C_MOUSE	Ces1c	Carboxylesterase 1C OS=Mus musculus GN=Ces1c PE=1 SV=4		17.1234	12.4723	12.6686	13.0731	16.3356	13.8336	13.1297	12.4903	15.3284	14.4323	15.6014	15.7442	10.9253	16.7508	9.82238	13.0755	14.3188	15.7959	8.3687	15.8438	15.9569	15.3569	18.5585	17.0648	13.7976	14.6172	10.0454	13.7304	9.96824	15.6905	16.1987	10.6894	15.1251	13.2337	12.9267	15.4776	13.3459	14.2362	14.229	13.5884	14.0942	15.3736	13.3114	12.987	16.0883	16.3681
EVPL_MOUSE	Evpl	Envoplakin OS=Mus musculus GN=Evpl PE=2 SV=3		13.2542	14.724	15.4962	14.8965	13.8277	14.563	16.1459	13.6675	13.6335	12.0131	14.1912	13.6774	17.7754	12.8676	14.7687	16.2126	16.3135	14.971	15.5927	13.5238	8.78814	14.6466	13.9169	11.6762	15.9638	11.8843	15.4903	15.8925	15.0152	13.5851	12.057	13.7139	12.9381	14.8195	14.8851	14.3184	14.5076	14.6482	14.7964	15.7422	15.3323	13.4753	14.9331	12.7563	14.1334	12.375
EZRI_MOUSE	Ezr	Ezrin OS=Mus musculus GN=Ezr PE=1 SV=3		18.1274	16.7627	14.9867	17.029	18.0099	17.1403	16.9882	16.4503	17.1918	17.6361	18.2982	15.3218	14.2886	16.6171	18.2902	17.5555	14.3688	16.7303	15.9357	19.7153	17.9856	19.0895	19.3024	20.1069	15.8881	13.9752	18.1609	17.8425	17.7546	15.3541	17.3071	15.3153	17.8636	18.3783	17.0078	15.9835	15.0653	16.7224	15.8947	17.129	19.3289	17.0566	18.1686	17.1606	17.4808	17.9641
FABP5_MOUSE	Fabp5	Fatty acid-binding protein, epidermal OS=Mus musculus GN=Fabp5 PE=1 SV=3		20.4591	22.1846	20.2863	19.5046	17.465	21.1226	21.7897	17.2161	19.2793	18.3733	17.4222	17.2088	24.556	15.5914	23.2843	19.2185	22.2837	14.927	20.5197	17.5687	16.3833	19.8451	19.0458	19.1381	20.7116	21.679	16.1684	21.1102	19.383	19.6419	16.5605	18.7199	19.5672	17.821	20.7495	19.9677	20.0332	19.929	19.3446	18.3948	17.4634	18.0076	20.4159	17.899	17.918	14.3679
FAM3C_MOUSE	Fam3c	Protein FAM3C OS=Mus musculus GN=Fam3c PE=1 SV=1		10.5154	13.4636	13.2915	15.6404	14.8592	15.5803	15.5549	17.8225	14.4952	15.509	16.5349	15.115	13.7908	14.1348	15.771	11.2861	12.4137	14.5666	12.1189	15.502	17.8387	16.0239	16.9221	12.498	14.6526	14.461	14.4406	15.1166	16.506	14.4291	12.3752	14.5212	14.6529	15.3796	15.5357	15.9409	13.5223	14.4184	14.7551	14.3988	17.1434	16.2767	15.5193	15.93	16.5243	12.9109
FAS_MOUSE	Fasn	Fatty acid synthase OS=Mus musculus GN=Fasn PE=1 SV=2		16.6704	15.4378	15.368	14.3001	17.0602	16.1751	16.1695	17.8954	16.1801	21.891	19.7524	18.2833	17.9245	12.7124	16.3449	14.5167	15.7751	15.1083	15.7801	15.2242	14.9195	16.1474	16.7195	17.8313	14.9267	15.1596	13.6076	15.6465	16.7471	14.2555	13.2271	17.155	14.8362	14.5551	14.851	14.1081	16.9754	14.2231	15.8106	14.4442	13.8327	14.4379	17.1047	13.5195	12.9888	14.9575
FBLN1_MOUSE	Fbln1	Fibulin-1 OS=Mus musculus GN=Fbln1 PE=1 SV=2		18.1367	11.6934	17.4491	18.0966	17.9764	16.3159	13.9235	19.7911	14.3613	19.9788	18.9856	18.4924	16.628	20.1103	19.4751	19.4268	16.1321	18.713	13.7125	21.4934	17.6091	18.2992	16.5673	14.4726	18.972	18.2672	1.53347	15.364	16.4143	17.4226	17.256	15.9755	17.9731	19.3776	17.2333	18.8515	20.3865	13.2257	19.8354	17.0419	10.8997	20.5227	20.0898	19.1674	20.043	16.8765
FBX50_MOUSE	Nccrp1	F-box only protein 50 OS=Mus musculus GN=Nccrp1 PE=1 SV=2		7.98693	14.1372	11.4734	12.0841	4.29947	15.9787	12.3933	8.45331	11.2505	10.5043	13.3269	12.9504	15.4133	12.9514	14.2041	14.1053	15.5801	12.0553	12.9327	15.7381	12.9692	14.8769	12.533	12.5813	8.56005	8.86357	14.1768	11.596	13.2231	17.1082	11.0225	14.2464	7.26292	14.1713	10.8241	14.7744	4.29064	13.1653	8.91373	16.263	6.33019	10.0227	10.9345	13.1604	14.9833	10.3644
FETUA_MOUSE	Ahsg	Alpha-2-HS-glycoprotein OS=Mus musculus GN=Ahsg PE=1 SV=1		13.1999	14.8398	11.9767	11.5102	18.1146	13.6001	13.7432	14.0165	15.9011	10.729	16.5329	13.2563	12.2034	13.3765	11.3356	11.015	14.4083	13.9321	9.09319	13.2197	17.6813	13.4802	20.3534	18.7904	12.7617	9.11385	15.1168	15.4734	15.4881	12.002	20.4016	15.1358	18.0673	14.6283	14.9103	15.0912	13.666	13.9964	13.8638	13.0571	10.6829	14.6953	16.0925	15.1498	15.2569	15.108
FGL2_MOUSE	Fgl2	Fibroleukin OS=Mus musculus GN=Fgl2 PE=1 SV=1		11.561	13.8351	11.6758	13.5467	15.0216	12.6257	11.5745	12.2766	14.1882	12.1731	12.8699	13.0178	11.4787	8.97182	15.9559	9.76777	15.8555	12.764	12.007	17.0991	15.9768	11.4786	11.9061	12.8502	13.0055	12.7403	11.6576	13.1498	15.9193	10.9476	14.5444	11.6915	15.2387	14.9115	11.5692	11.7886	11.2563	9.83195	15.355	8.82914	8.56576	13.7779	14.1161	11.8457	13.1274	11.0192
FIBA_MOUSE	Fga	Fibrinogen alpha chain OS=Mus musculus GN=Fga PE=1 SV=1		6.1393	1.30753	9.54351	1.92395	6.23617	10.9398	12.1118	11.0115	15.6114	5.73675	14.4853	2.10142	13.2102	11.5987	9.95085	11.9123	15.0659	9.03782	2.44858	7.32639	15.8395	11.3368	21.2488	18.169	11.2271	11.7294	15.8403	14.6423	13.8197	10.1224	18.5263	14.9449	18.2779	14.3532	11.7499	12.5972	1.92395	14.9843	9.56258	10.6774	12.1264	14.758	17.5507	14.4174	16.1772	16.0007
FIBB_MOUSE	Fgb	Fibrinogen beta chain OS=Mus musculus GN=Fgb PE=2 SV=1		16.8756	13.6526	15.8576	16.2476	16.8451	14.9941	15.1406	16.1117	17.3446	15.8545	15.6467	14.8846	14.528	18.0576	14.8168	15.1123	17.0553	16.9305	10.0097	15.9633	16.952	14.1575	22.0237	17.5655	16.3023	13.0582	15.2013	17.8702	13.9149	14.4036	19.4192	16.176	18.7221	15.4501	15.7076	15.3212	15.8689	16.0619	16.617	15.7069	17.0792	15.6491	15.6115	15.4231	15.621	17.299
FIBG_MOUSE	Fgg	Fibrinogen gamma chain OS=Mus musculus GN=Fgg PE=2 SV=1		17.1318	13.8591	13.7393	13.5375	17.4816	16.3767	14.3716	15.2574	17.7234	16.4217	15.0492	15.9593	11.2987	18.1101	14.9151	13.7381	17.4566	15.9038	10.4903	15.5011	15.0626	13.3807	21.4034	17.6083	16.2304	15.2171	11.3676	17.8826	14.3851	13.9487	20.0006	15.7072	19.1329	15.9297	15.1617	15.5719	14.6613	15.5768	15.2192	15.6363	16.8489	15.5993	16.9836	15.2279	14.4964	18.0255
FLNA_MOUSE	Flna	Filamin-A OS=Mus musculus GN=Flna PE=1 SV=5		19.0164	17.522	20.8192	15.6184	14.1284	18.7971	17.2287	13.8573	17.1041	12.5137	13.8485	17.5058	11.5983	19.7618	14.2169	18.543	15.0226	17.9741	12.9482	14.4402	18.8743	17.556	22.3801	22.7323	23.089	23.0503	17.6262	17.9452	16.6266	21.4969	14.2456	18.8874	18.1684	15.9473	19.1439	18.1856	17.892	17.8088	17.9389	21.4555	13.6613	14.8003	17.2407	16.5624	16.1562	19.4554
FLNB_MOUSE	Flnb	Filamin-B OS=Mus musculus GN=Flnb PE=1 SV=3		16.027	13.9802	12.8676	16.2761	17.3424	15.8218	14.9683	14.2112	17.0327	17.8905	17.8296	15.1096	13.735	12.2698	15.1608	13.8471	12.6071	13.6101	14.763	20.1173	14.6522	15.5541	18.1865	17.8338	15.8845	14.601	16.0363	15.9414	16.1569	15.4048	16.4985	14.7364	15.7883	14.6351	15.0387	15.1435	16.2558	15.9214	16.7662	14.4644	15.1948	16.0084	15.9882	15.9889	15.02	15.5953
FPPS_MOUSE	Fdps	Farnesyl pyrophosphate synthase OS=Mus musculus GN=Fdps PE=2 SV=1		15.372	15.075	14.2051	17.286	13.7696	13.5827	14.0429	14.2126	13.1953	13.9851	13.909	14.8839	15.6341	13.3827	15.5534	14.5141	16.7754	13.0273	11.6104	13.9682	17.0345	14.2997	15.31	17.7918	15.2287	14.6881	12.8071	14.468	14.507	14.1321	15.7455	14.9345	15.8042	14.2264	15.1765	14.1245	15.9844	14.5903	15.7651	14.0597	2.83296	13.5563	15.0368	13.2298	13.5189	14.8147
G3P_MOUSE	Gapdh	Glyceraldehyde-3-phosphate dehydrogenase OS=Mus musculus GN=Gapdh PE=1 SV=2		19.0476	16.9304	15.8514	15.2128	16.1592	17.6435	16.2314	14.6775	15.8591	14.5098	14.0699	14.3632	18.2478	12.4804	16.5428	16.2552	17.8817	12.5251	13.6017	14.332	18.3592	18.0704	19.8117	21.6375	16.2808	18.2732	19.7581	15.6594	16.406	17.1961	19.9315	14.8902	19.0571	16.7925	17.5373	17.2066	15.5356	16.7484	15.3013	15.8285	16.5484	15.5118	19.1789	17.9894	17.2636	19.1139
G6PD1_MOUSE	G6pdx	Glucose-6-phosphate 1-dehydrogenase X OS=Mus musculus GN=G6pdx PE=1 SV=3		18.2399	17.267	17.4048	15.9339	17.8988	17.2438	16.7945	16.0856	18.0746	17.3061	17.3201	17.6014	16.8988	16.2986	12.269	17.7541	16.732	16.5344	15.3449	18.1846	19.4923	17.2348	21.0349	19.7937	16.5315	17.2175	16.7107	15.5773	15.8933	16.3318	18.0999	15.6572	18.7046	16.9472	16.6268	17.539	14.4761	16.6499	14.4268	17.2883	14.7403	17.2283	18.4635	17.7044	17.7043	18.4656
G6PI_MOUSE	Gpi	Glucose-6-phosphate isomerase OS=Mus musculus GN=Gpi PE=1 SV=4		20.0554	17.0684	16.3651	17.9686	19.8508	18.873	17.443	17.5369	20.1548	19.0884	18.5786	19.4547	16.1878	18.9441	15.0933	17.9435	16.8507	17.8738	14.004	18.4969	20.2323	20.4786	23.6149	22.4118	19.8347	18.0277	19.8411	19.3077	18.2079	16.9632	20.3769	18.2903	20.5165	17.9194	19.2519	18.8935	17.662	18.3162	18.0771	17.9559	18.2635	18.0852	19.4682	18.75	19.137	20.3353
GALNS_MOUSE	Galns	N-acetylgalactosamine-6-sulfatase OS=Mus musculus GN=Galns PE=2 SV=2		9.05182	10.6897	8.19364	12.1	12.6345	12.7233	12.6832	11.3127	13.8632	6.75974	16.89	13.0485	15.0399	13.0519	15.7267	12.2632	11.4343	13.5468	10.6085	11.3487	14.7518	15.3357	16.6661	14.3832	14.6262	13.1347	13.4091	12.3392	12.473	13.4139	12.4287	11.1546	13.2864	12.161	16.2119	15.1855	12.858	11.5938	13.912	10.9079	9.62382	9.89451	15.3178	18.1666	13.3113	14.1731
GANAB_MOUSE	Ganab	Neutral alpha-glucosidase AB OS=Mus musculus GN=Ganab PE=1 SV=1		13.0225	12.6321	13.7684	11.8107	13.6646	12.8304	11.1977	12.4337	10.2158	13.7114	12.8412	13.2783	12.8582	11.6439	15.7916	15.6507	16.018	11.8146	11.1402	11.3576	15.0447	14.841	15.079	15.2196	13.2654	11.6546	14.4364	12.9568	12.7442	13.6971	11.3039	9.81656	14.2405	12.445	14.3448	13.6529	13.7927	12.781	14.0438	13.7843	15.4547	13.9095	12.2422	12.8193	12.4856	14.0045
GBB1_MOUSE	Gnb1	Guanine nucleotide-binding protein G(I)/G(S)/G(T) subunit beta-1 OS=Mus musculus GN=Gnb1 PE=1 SV=3		13.8895	9.76362	11.1903	13.114	16.217	12.9562	13.6755	12.6278	16.2826	13.8741	11.759	16.3521	13.8832	12.5084	11.9431	10.5479	12.2871	12.2123	10.5862	9.1233	17.427	16.8801	18.3273	16.5437	13.8054	14.3284	15.2332	11.9202	15.3723	15.4247	15.3739	12.8317	13.4027	15.9776	15.0007	12.0844	14.53	13.2006	13.1299	13.8554	15.1573	15.3208	13.0699	12.8129	15.8826	14.5524
GBG12_MOUSE	Gng12	Guanine nucleotide-binding protein G(I)/G(S)/G(O) subunit gamma-12 OS=Mus musculus GN=Gng12 PE=1 SV=3		10.1341	11.306	8.87681	12.1358	10.8486	10.7952	2.77345	12.5322	10.9312	11.7732	10.8467	11.6299	10.764	9.44913	11.032	8.89303	10.946	10.5816	7.61818	11.7328	16.9962	16.4261	16.7735	14.983	9.52863	9.93698	11.006	5.76009	13.1319	15.1505	12.2763	9.1324	12.3823	15.7096	9.20135	14.8944	11.7786	8.31834	11.5487	9.88089	13.7359	13.4748	9.57158	15.3567	15.2829	15.8086
GDIB_MOUSE	Gdi2	Rab GDP dissociation inhibitor beta OS=Mus musculus GN=Gdi2 PE=1 SV=1		16.8001	13.3393	15.998	18.5694	15.6239	17.1887	16.3275	17.3498	17.0918	15.3102	15.7285	16.0246	18.8147	13.6358	16.4191	16.0328	18.0724	12.5389	13.9108	13.508	18.0911	18.2235	20.3772	19.1356	17.4551	16.4843	15.3644	17.8365	17.067	15.7428	17.5169	16.8809	17.6752	16.6106	17.0388	16.5902	17.0592	15.8408	17.408	16.4785	16.6969	16.0689	17.4988	18.0628	16.0003	15.6077
GDIR2_MOUSE	Arhgdib	Rho GDP-dissociation inhibitor 2 OS=Mus musculus GN=Arhgdib PE=1 SV=3		19.5923	15.8757	15.0003	14.452	18.6039	14.3433	14.0371	15.3185	18.4629	15.2086	17.852	17.4973	8.01532	15.6363	8.06688	17.6877	14.5224	15.8445	13.432	16.7426	17.2135	16.4413	18.6659	21.2376	16.875	14.8501	14.9032	14.1383	14.8858	15.148	18.9218	13.9934	19.1509	16.5421	14.3829	16.8526	14.993	15.2982	14.8843	16.9339	14.4026	14.6203	16.6339	16.9472	18.228	18.4944
GELS_MOUSE	Gsn	Gelsolin OS=Mus musculus GN=Gsn PE=1 SV=3		18.8637	16.1009	14.4973	15.5555	19.924	15.7154	16.4871	16.0372	20.3212	23.0965	18.7115	18.7109	15.5373	15.5751	14.6115	16.751	17.3678	16.496	12.7382	17.7096	20.4743	18.7318	21.292	20.9345	18.1034	16.7073	16.1496	17.3471	19.3569	15.7174	20.7859	16.5764	18.7584	16.7179	18.1414	17.8604	19.6752	15.3283	17.2572	17.5377	16.0109	19.22	19.3307	18.7834	17.9178	15.1615
GLNA_MOUSE	Glul	Glutamine synthetase OS=Mus musculus GN=Glul PE=1 SV=6		15.4604	13.66	13.9943	14.9812	14.753	15.3721	10.7102	13.3939	14.1212	12.7983	15.8195	15.1667	14.5165	15.5999	14.5769	17.4488	14.9483	11.4781	17.5374	17.0565	14.777	14.9871	12.1051	13.1051	15.1699	14.0231	10.9708	14.2902	15.1104	14.4357	13.9422	19.3813	13.698	13.8815	13.9384	13.7979	16.2752	15.4475	14.2691	14.0137	15.1481	12.3892	12.9117	14.1675	13.4154	2.09085
GLOD4_MOUSE	Glod4	Glyoxalase domain-containing protein 4 OS=Mus musculus GN=Glod4 PE=1 SV=1		12.4399	13.3722	13.207	14.4842	13.509	15.5816	13.3509	12.9396	14.2427	13.6579	13.1828	13.4603	14.2303	14.0037	12.9742	14.1474	16.6925	14.6161	11.4025	14.7136	15.2651	14.7814	17.3313	19.2773	14.5026	15.6203	18.8174	14.7079	12.3149	14.7031	15.6443	15.5707	15.1729	13.5173	16.233	14.5112	13.9665	12.077	13.7952	13.8364	14.4683	13.3654	14.124	15.8009	14.5389	15.2239
GNAI2_MOUSE	Gnai2	Guanine nucleotide-binding protein G(i) subunit alpha-2 OS=Mus musculus GN=Gnai2 PE=1 SV=5		15.8719	16.6798	14.1519	13.9515	13.9093	13.3897	15.8561	9.65904	15.9342	15.9143	15.6216	14.1519	17.2663	13.0965	16.6966	14.4144	13.6455	12.9987	15.5738	13.9515	17.6732	17.3646	15.5318	21.0994	16.0454	14.8201	14.4487	14.5545	16.0886	15.685	15.6621	12.7783	17.6955	17.114	15.1441	16.4432	16.9447	14.3274	15.7394	16.3841	14.0697	16.1878	17.0778	13.877	17.0728	16.9841
GNAI3_MOUSE	Gnai3	Guanine nucleotide-binding protein G(k) subunit alpha OS=Mus musculus GN=Gnai3 PE=1 SV=3		10.3589	11.4033	11.6659	11.5397	15.4677	11.5385	9.82619	10.257	13.0401	12.2953	13.5447	13.086	9.09574	10.4935	15.2925	10.9644	8.53553	10.2864	8.50787	10.9144	14.3071	15.089	16.3349	14.6875	11.1846	10.4008	12.3041	10.4191	11.7983	12.7253	13.5628	13.021	12.0884	13.7533	9.55507	14.0039	14.1	10.8473	11.3538	13.934	12.1152	13.9652	11.9786	12.7194	12.1369	12.3086
GPX1_MOUSE	Gpx1	Glutathione peroxidase 1 OS=Mus musculus GN=Gpx1 PE=1 SV=2		18.5748	17.011	17.0957	17.6056	17.844	18.1048	16.6791	18.1108	17.0703	17.6006	17.3415	17.5084	19.0003	17.0959	17.9704	16.8502	17.6529	17.0673	15.5986	17.171	16.4037	18.6933	18.1693	19.0378	18.4913	17.9609	17.3126	17.5058	15.8497	16.4229	18.2503	17.4398	18.3629	16.2899	18.7813	17.6985	15.9488	16.7128	17.7492	17.2261	13.6254	16.1321	17.8063	17.7057	17.4809	18.8724
GRN_MOUSE	Grn	Granulins OS=Mus musculus GN=Grn PE=1 SV=2		10.0164	10.3706	14.7013	13.3672	13.633	11.0507	14.1135	15.3977	14.7104	16.7778	14.0639	13.9388	16.2818	13.7239	13.9702	14.0624	11.9088	13.2213	8.17563	16.5204	15.2515	12.6666	8.4901	8.16201	13.8677	13.7917	7.01631	14.5535	13.5307	9.35864	9.90655	6.66313	13.5448	14.7136	13.6839	14.1287	14.6407	14.86	14.1699	12.6377	14.7831	16.6015	16.4897	14.511	15.4477	11.4357
GRP78_MOUSE	Hspa5	78 kDa glucose-regulated protein OS=Mus musculus GN=Hspa5 PE=1 SV=3		17.0757	16.7523	19.3679	19.8839	15.2715	17.5548	16.4844	16.7908	15.2489	14.9941	16.0035	16.8696	21.9889	15.9766	19.1102	14.8128	20.1322	16.6036	16.957	16.1339	13.5402	17.9382	17.8324	13.1172	18.0754	16.948	17.3345	17.5161	15.3526	17.8154	17.397	17.1727	17.5477	16.5785	18.39	17.3336	20.4437	17.495	20.4267	17.5263	11.9747	15.4929	16.4672	16.0664	16.6643	17.2715
GSHR_MOUSE	Gsr	Glutathione reductase, mitochondrial OS=Mus musculus GN=Gsr PE=1 SV=3		11.6701	13.2912	12.167	11.5261	13.7991	14.0322	12.0898	9.43228	14.336	10.9853	11.0516	12.4424	14.5873	10.5028	9.06844	11.1456	15.5005	12.0088	11.8266	10.1063	16.0512	14.8273	16.9613	19.6757	15.0778	14.2889	16.0538	13.9287	13.7043	13.6823	17.4927	12.6398	16.8374	14.7308	14.5516	15.9733	15.013	16.0328	14.8134	14.4215	14.7654	11.4108	13.2396	17.3241	15.984	17.3981
GSLG1_MOUSE	Glg1	Golgi apparatus protein 1 OS=Mus musculus GN=Glg1 PE=1 SV=1		11.9623	13.4844	15.117	14.0732	13.6285	14.4738	15.9947	13.3167	12.2464	19.4018	13.7899	13.9108	13.5609	6.89062	13.784	12.4523	11.7925	10.5371	13.3022	11.626	17.103	13.1774	12.7366	12.4606	13.057	14.2235	15.9432	14.874	14.6189	14.1834	13.6673	13.4434	15.5269	12.6284	12.4889	12.8593	14.2523	13.4074	12.9453	13.7744	16.0451	13.3223	11.8104	12.2706	13.4466	13.2343
GSTA4_MOUSE	Gsta4	Glutathione S-transferase A4 OS=Mus musculus GN=Gsta4 PE=1 SV=3		18.8368	17.6554	18.3834	15.4139	18.4949	18.6867	17.0074	16.7834	17.9594	17.9967	17.5476	17.6086	18.4735	15.1274	14.414	18.8589	18.9087	17.4589	15.6972	19.4083	19.6158	19.9718	21.9056	18.966	16.8882	18.3787	20.6883	16.791	15.8448	15.4484	18.0168	13.6527	19.765	18.0632	19.1999	18.1202	13.1761	16.9975	13.8107	19.2222	15.0712	16.5429	18.9108	18.3196	17.488	18.3898
GSTM1_MOUSE	Gstm1	Glutathione S-transferase Mu 1 OS=Mus musculus GN=Gstm1 PE=1 SV=2		13.6668	14.1112	13.421	12.7124	13.4319	14.1171	15.149	13.0505	12.974	7.79208	7.77152	10.378	14.2809	8.7426	12.8882	12.8328	15.5695	3.15728	10.5207	8.65395	15.3119	14.9725	17.0299	16.329	11.8601	12.8264	9.63988	11.5318	12.402	11.5941	17.4107	16.4725	17.3025	12.9794	16.4419	14.4477	13.413	13.7009	10.8973	12.0763	12.7405	11.9613	14.9122	15.0059	13.009	15.0152
GSTO1_MOUSE	Gsto1	Glutathione S-transferase omega-1 OS=Mus musculus GN=Gsto1 PE=2 SV=2		21.7249	19.4549	19.3491	22.9453	21.3196	22.516	20.5157	19.5493	22.471	20.5309	19.4525	21.0385	19.9372	21.5248	14.4351	23.468	20.8433	19.8658	17.3846	24.2603	22.1086	23.4576	22.2564	14.0644	22.3071	20.8088	23.6335	21.5474	20.6395	19.8595	20.8664	20.6904	21.2558	20.4056	22.0079	20.1366	20.3838	20.7945	20.0173	21.8779	16.1656	20.1657	22.8309	21.5168	21.6623	21.0737
GUAD_MOUSE	Gda	Guanine deaminase OS=Mus musculus GN=Gda PE=1 SV=1		16.1232	13.0281	14.6495	15.0981	14.9561	14.8709	14.8661	13.0112	15.1716	12.627	12.3631	15.3903	14.5622	15.142	10.9866	14.7292	13.9731	14.9244	10.7165	15.3544	15.8079	14.7354	18.628	19.777	15.3518	15.2447	17.1791	16.9928	16.8013	13.431	17.4251	17.4636	17.0487	15.0798	15.7211	15.3198	15.1702	15.3429	15.067	14.7947	16.0797	13.4033	15.4118	16.6289	15.2625	16.8163
H12_MOUSE	Hist1h1c	Histone H1.2 OS=Mus musculus GN=Hist1h1c PE=1 SV=2		18.5273	15.2968	15.0811	16.0872	18.5627	17.0345	15.6559	14.5355	18.5153	15.8699	14.94	15.6314	13.5482	13.631	11.6544	16.0374	13.6322	13.9584	12.6229	14.8897	18.333	17.4882	22.6429	24.2216	16.2521	16.718	15.2466	15.6238	16.1151	16.8461	20.9526	18.6564	22.0729	18.8621	15.5277	17.5056	13.6114	15.7722	13.7622	19.6135	15.6049	16.7077	20.0567	19.1185	18.3103	22.2422
H14_MOUSE	Hist1h1e	Histone H1.4 OS=Mus musculus GN=Hist1h1e PE=1 SV=2		16.4921	13.5168	12.5617	13.6086	16.1912	14.1202	11.99	14.5298	16.2728	14.0377	12.9672	13.2987	12.6028	10.0244	11.0182	15.5946	11.9166	11.9576	10.1613	11.8835	16.4303	15.1265	18.757	21.5314	15.6635	11.5131	19.1768	12.2763	10.4755	15.4751	18.8643	8.22617	20.0034	16.3083	13.7274	15.051	9.83518	15.6431	12.21	17.6536	16.2163	14.4399	18.1266	16.1417	15.727	19.8978
H15_MOUSE	Hist1h1b	Histone H1.5 OS=Mus musculus GN=Hist1h1b PE=1 SV=2		14.0751	17.0343	14.0208	16.574	15.5546	15.8865	15.8326	13.1685	14.8811	17.5381	13.4606	13.0955	13.1462	16.446	5.27017	12.3465	12.7641	16.1302	12.8227	17.2436	14.4895	14.2867	17.0288	19.2032	15.7027	15.3725	17.9584	16.4563	16.7503	14.505	18.0079	15.9319	18.5746	15.0812	16.9781	16.4922	14.1613	13.9536	13.5722	16.863	16.5122	14.3036	16.959	14.9259	14.6562	18.0924
H2AY_MOUSE	H2afy	Core histone macro-H2A.1 OS=Mus musculus GN=H2afy PE=1 SV=3		13.6693	13.2663	13.875	14.242	13.6331	13.3982	13.5776	14.3912	14.7052	14.2409	13.6422	13.6638	12.7207	13.8	11.4786	12.3415	12.0489	13.3831	11.186	13.3558	13.5143	15.2762	17.9843	18.144	14.6649	14.0756	15.9561	14.122	12.4995	14.8789	13.3423	14.4397	16.4318	14.6589	13.9015	15.0373	13.0535	14.4143	14.4954	14.9157	13.0532	15.2489	14.8065	15.0034	14.9635	15.3093
H4_MOUSE	Hist1h4a	Histone H4 OS=Mus musculus GN=Hist1h4a PE=1 SV=2		23.0215	21.4345	20.2661	20.8279	18.094	19.2857	21.6604	14.2126	22.4293	22.9093	22.7826	23.1925	12.8482	21.0829	21.1603	21.6058	22.8705	18.4461	15.1716	20.0546	23.4398	22.7705	25.4262	26.3328	21.091	20.5855	18.4474	20.1215	19.7038	18.9331	22.029	20.069	23.7073	21.6585	21.3862	20.5014	19.7762	21.1062	16.3854	22.1399	15.4973	21.7175	22.0309	21.4391	21.4673	18.7201
HCLS1_MOUSE	Hcls1	Hematopoietic lineage cell-specific protein OS=Mus musculus GN=Hcls1 PE=1 SV=2		12.2583	11.0021	10.1379	13.2943	11.7041	14.7886	9.32135	10.0563	12.3323	9.4778	11.8083	11.2933	8.02454	7.86208	10.7009	12.305	10.3442	6.09261	8.12642	11.6434	14.8027	13.2979	15.9455	17.5168	12.2253	10.7546	15.245	5.97213	11.3208	12.2026	14.8599	10.9944	12.5391	10.9235	11.1454	11.7009	1.63462	11.8254	9.46421	12.134	11.8397	11.3565	9.67554	13.1472	12.153	15.0377
HDGF_MOUSE	Hdgf	Hepatoma-derived growth factor OS=Mus musculus GN=Hdgf PE=1 SV=2		13.4465	14.1943	15.0694	14.2624	13.2025	13.4415	12.1539	13.4985	14.9498	13.3546	13.7893	13.4213	12.1262	13.7447	11.2462	17.4551	12.5204	14.3381	12.9103	15.4076	15.9031	14.1791	16.1172	16.6467	14.5954	14.6582	16.6004	13.5942	14.8757	13.922	15.3452	9.18887	16.0226	14.256	13.4493	13.6346	13.4067	12.9469	12.5506	13.7423	15.1956	13.536	15.308	14.2467	13.758	15.0622
HEMO_MOUSE	Hpx	Hemopexin OS=Mus musculus GN=Hpx PE=1 SV=2		19.2671	17.3788	16.4591	17.7088	20.4333	19.0066	17.898	16.5572	21.5417	19.1972	18.2987	18.3996	16.0673	19.7122	18.301	18.5431	18.936	19.0844	13.4908	19.0089	20.6263	18.771	22.8421	20.6125	18.929	17.0983	16.1152	20.4845	18.597	16.4367	21.8176	17.0958	20.6955	17.7929	17.8815	17.7748	17.7263	19.1713	18.0409	17.6053	17.1689	19.6918	19.8812	18.3211	18.3101	20.1135
HEXB_MOUSE	Hexb	Beta-hexosaminidase subunit beta OS=Mus musculus GN=Hexb PE=2 SV=2		16.4152	15.2603	14.5936	16.5579	15.4424	16.617	16.2657	15.9416	15.4845	16.3771	15.2708	16.291	16.3065	16.2517	15.3914	17.2645	17.5767	15.6982	14.4763	16.908	18.094	17.7973	18.1978	17.3028	16.777	16.1443	16.3234	18.3412	15.2527	15.2686	16.0377	16.9459	17.3246	17.292	16.6562	16.0699	18.9791	17.4037	17.2244	16.4518	15.3251	17.2861	18.482	16.7683	17.4966	17.2412
HGFA_MOUSE	Hgfac	Hepatocyte growth factor activator OS=Mus musculus GN=Hgfac PE=1 SV=1		12.6162	13.4113	12.7441	16.1156	13.6011	13.4816	13.2981	17.0902	14.994	16.9376	16.2705	17.576	10.05	14.5997	19.8587	18.593	4.43909	16.4885	15.5837	19.1668	19.0031	18.205	14.796	9.81584	14.4225	16.0042	-4.98132	13.4679	17.4159	16.4342	15.6415	13.3018	17.0595	18.7143	16.4647	17.6694	16.7407	18.0578	17.115	17.286	14.4961	19.0091	19.2454	17.1941	18.5561	11.4855
HMGB2_MOUSE	Hmgb2	High mobility group protein B2 OS=Mus musculus GN=Hmgb2 PE=1 SV=3		17.6552	15.6643	14.0985	12.7086	14.6706	14.8614	15.2502	12.3147	17.3094	13.8869	12.7929	15.6768	13.5927	12.9642	12.5066	16.2127	13.3369	11.9942	13.5305	11.9307	19.7756	15.7875	18.1552	22.1813	15.9689	15.7009	17.9125	12.7642	14.9992	12.9921	19.2075	13.3026	19.0319	16.3437	14.9737	16.2395	13.917	15.964	13.0704	16.8082	12.2605	15.5125	16.9875	17.6543	17.4418	19.5324
HNRPF_MOUSE	HNRPF_MOUSE	HNRPF_MOUSE		14.958	11.6748	13.2064	13.1335	14.0583	15.6548	10.4977	13.9906	13.0234	12.2011	12.535	13.1874	14.5589	7.7079	16.0778	14.3396	14.907	9.06886	10.2141	9.57921	15.325	14.3505	15.4811	18.4329	14.4432	14.0401	13.0775	12.9927	14.4406	14.2123	14.9838	15.0337	15.5542	13.1306	13.9555	13.7634	9.89231	14.3877	13.687	10.9491	16.4446	13.138	14.4494	15.1284	14.2871	16.3263
HNRPK_MOUSE	Hnrnpk	Heterogeneous nuclear ribonucleoprotein K OS=Mus musculus GN=Hnrnpk PE=1 SV=1		16.5985	13.4029	13.9248	17.0624	15.7182	14.797	14.4076	13.2605	14.9313	13.5243	13.1153	13.1544	15.6886	11.8689	12.4784	13.4978	13.1882	15.266	7.62721	12.5852	15.9969	13.546	15.8674	19.2019	15.6059	14.4374	14.0194	14.2154	14.7721	14.2302	14.9277	11.9896	16.3234	13.5896	13.5452	13.6526	15.5068	14.0168	15.4378	15.2257	15.3931	13.1864	15.2359	14.1028	14.4615	16.4817
HPRT_MOUSE	Hprt1	Hypoxanthine-guanine phosphoribosyltransferase OS=Mus musculus GN=Hprt1 PE=1 SV=3		14.9254	14.2462	14.8939	14.7866	13.8019	13.866	13.3017	13.1181	13.6154	13.5476	14.1704	14.5453	17.2876	13.8932	15.6911	15.137	16.8122	13.277	14.2063	12.4647	15.8335	15.6777	17.7929	17.0771	16.5227	13.7175	13.2659	15.5017	13.7577	15.0798	15.2808	15.1506	16.0299	14.915	16.6563	15.913	17.1513	11.0609	16.3695	16.0187	13.7771	13.7558	14.9298	15.3639	14.1886	16.7235
HPT_MOUSE	Hp	Haptoglobin OS=Mus musculus GN=Hp PE=1 SV=1		20.8113	16.9048	16.4643	17.7247	19.7868	17.9736	17.3485	18.3779	20.7614	19.1758	17.3742	19.2696	14.766	20.7988	15.7569	18.9476	17.2972	18.4213	14.1845	18.8755	21.5523	19.4624	24.6013	20.7126	19.4155	16.3567	20.5578	18.3594	16.8055	16.5153	21.6487	17.4636	21.2776	19.022	18.5575	18.9363	17.4507	19.2138	18.5008	17.2972	19.8028	18.9748	20.6388	19.6097	19.0821	20.8312
HS71A_MOUSE	Hspa1a	Heat shock 70 kDa protein 1A OS=Mus musculus GN=Hspa1a PE=1 SV=2		16.8714	16.6109	15.8058	14.1493	16.64	16.3432	15.9073	15.1689	20.5599	16.4267	15.9866	15.3477	17.3894	13.621	17.3933	19.1042	15.3278	14.7803	16.8296	16.5931	15.3273	16.9397	13.1828	12.721	16.7086	15.6489	13.0528	14.0069	14.9548	12.3822	14.4931	13.3032	14.8743	15.8483	16.3239	15.835	9.63863	16.9219	14.4391	16.6494	13.3934	16.2265	15.6406	15.9349	15.7137	15.4278
HS90A_MOUSE	Hsp90aa1	Heat shock protein HSP 90-alpha OS=Mus musculus GN=Hsp90aa1 PE=1 SV=4		18.2898	16.0947	16.1269	14.5339	17.7579	15.8208	16.1093	14.3749	17.4639	16.9032	16.0643	15.8673	14.1764	15.4684	16.0388	16.6444	15.1458	16.2476	14.392	17.5192	17.2753	15.7772	18.7165	19.7743	15.9328	15.6665	15.9378	14.4117	12.5423	15.8458	18.1427	15.5117	18.0353	15.8971	15.3661	15.6779	13.4286	17.0832	13.4416	16.2356	16.5875	15.9988	17.1047	16.3033	16.2911	18.2493
HS90B_MOUSE	Hsp90ab1	Heat shock protein HSP 90-beta OS=Mus musculus GN=Hsp90ab1 PE=1 SV=3		19.2977	18.0059	18.0183	18.0152	18.4544	17.6415	18.3689	17.3903	18.3982	18.0753	17.0886	17.6284	18.8423	16.3696	18.1359	18.8751	17.4412	17.3976	18.2907	18.4768	17.885	18.3632	21.0715	19.9069	17.767	18.1458	17.3236	17.2358	17.4045	18.3629	19.1648	17.6187	18.8918	17.239	18.3617	17.2538	16.563	18.2934	17.0167	17.7337	15.2782	17.1788	18.5238	17.719	17.3363	18.8277
HSP74_MOUSE	Hspa4	Heat shock 70 kDa protein 4 OS=Mus musculus GN=Hspa4 PE=1 SV=1		13.4704	14.3405	14.2212	14.7113	14.4403	14.8759	15.0661	14.6804	14.5136	14.5627	15.0652	12.9485	13.9453	9.12978	10.3303	14.7691	14.2042	9.63277	13.2347	8.81748	15.3554	15.7239	16.2497	17.4152	13.9903	14.4521	15.8086	11.9227	13.3984	15.1428	11.5218	13.6644	15.5584	13.484	15.2428	13.4537	10.0808	13.8137	12.4101	14.6119	10.3262	11.3171	15.1353	13.731	13.7512	15.9721
HSP7C_MOUSE	Hspa8	Heat shock cognate 71 kDa protein OS=Mus musculus GN=Hspa8 PE=1 SV=1		18.447	18.7396	16.6517	19.3076	18.8917	18.6458	17.7741	17.7458	18.9387	18.3383	18.7368	18.2668	18.6536	17.2669	18.5088	18.2396	18.1213	16.8352	16.1479	18.6721	19.5129	19.4003	22.124	21.7596	18.1601	18.3152	16.9137	17.9515	17.1401	17.5486	19.7162	18.9187	19.931	18.7539	20.0046	19.6304	19.2952	18.3308	20.0197	19.1759	16.102	18.1298	19.1486	18.2801	17.5393	19.243
HSPB1_MOUSE	Hspb1	Heat shock protein beta-1 OS=Mus musculus GN=Hspb1 PE=1 SV=3		15.451	20.4118	15.5732	18.8124	17.8602	16.8598	20.8586	19.2003	14.8105	16.2264	19.2328	14.7025	21.1113	17.5856	20.7497	17.7795	20.6118	17.0115	20.7554	18.2971	12.2426	18.8892	13.5342	12.593	16.1577	14.9141	17.1447	18.9277	18.1689	16.0667	16.7263	22.6989	16.574	16.3167	19.7733	13.5921	16.2088	20.3516	20.6463	16.1836	19.3906	17.7814	15.3091	15.3778	15.4924	16.9321
HXK3_MOUSE	Hk3	Hexokinase-3 OS=Mus musculus GN=Hk3 PE=1 SV=2		16.8254	13.9137	12.511	11.9008	13.4152	13.5451	9.6983	11.269	16.1849	3.75426	9.53626	14.2559	10.362	13.0359	11.6562	13.9995	11.0064	11.9669	11.1805	13.432	15.6939	14.4186	18.895	21.3722	13.3277	12.2266	11.3083	11.4762	10.5251	14.0567	15.7203	9.67089	16.8213	13.3531	15.0306	12.9315	10.301	14.0545	13.1315	13.865	2.18953	13.8553	13.6571	16.1172	14.4794	16.1581
ICA_MOUSE	Ica	Inhibitor of carbonic anhydrase OS=Mus musculus GN=Ica PE=1 SV=1		9.55428	11.9423	9.71937	11.6791	17.2972	14.3473	6.69917	7.21406	17.6636	13.2114	12.069	12.0245	10.255	16.9839	7.95401	8.33249	11.6416	9.20864	7.72796	15.0561	17.6842	11.1458	10.0869	16.0378	11.9911	12.0682	12.4194	9.25425	6.15624	11.0346	17.1757	11.5146	13.9928	13.41	11.1489	13.5618	8.6119	14.7988	11.9272	13.2557	14.6505	13.5169	12.4853	14.4216	12.2	12.6256
IDE_MOUSE	Ide	Insulin-degrading enzyme OS=Mus musculus GN=Ide PE=1 SV=1		17.1981	16.8829	17.3299	17.0078	16.6189	17.9138	16.7249	17.0283	16.3467	15.8848	16.2426	15.5004	19.8889	16.2459	18.7196	16.4875	18.9271	17.4133	17.1797	18.0447	12.9148	15.7793	14.6367	13.463	18.249	17.4369	15.4131	17.5129	15.5271	14.342	16.5805	16.2938	16.335	15.0636	18.1446	16.2455	16.4141	16.9538	17.487	16.7779	14.3845	16.0213	17.1242	15.7335	14.9045	16.7889
IDHC_MOUSE	Idh1	Isocitrate dehydrogenase [NADP] cytoplasmic OS=Mus musculus GN=Idh1 PE=1 SV=2		15.85	15.3949	13.2296	15.5932	18.7416	15.7791	15.7948	14.5434	18.6855	14.0632	12.9429	13.823	15.1341	13.3172	14.1686	16.4975	15.4763	13.8153	10.4501	14.9181	17.5574	18.6771	19.8102	18.1372	16.8895	14.4408	17.1933	13.6869	13.9005	14.0307	16.89	14.519	16.787	14.3036	15.3328	14.6709	14.9621	17.4311	14.2518	16.3186	14.4667	14.4614	16.9662	16.785	15.2761	17.5842
IF2A_MOUSE	Eif2s1	Eukaryotic translation initiation factor 2 subunit 1 OS=Mus musculus GN=Eif2s1 PE=1 SV=3		16.4073	15.0766	15.3542	15.8977	15.5552	15.5718	16.0232	14.9597	16.3666	13.8989	14.2943	14.7806	16.136	14.829	16.9815	16.5393	15.7271	15.2196	15.237	16.4042	14.646	13.5461	13.8012	15.8791	15.5462	15.8731	15.4037	17.4925	15.3845	13.9705	16.8642	15.8877	16.2865	15.0142	15.463	15.0167	14.9474	16.257	14.8094	15.0437	16.4368	14.1486	15.9481	15.3067	14.9049	15.8778
IF4A1_MOUSE	Eif4a1	Eukaryotic initiation factor 4A-I OS=Mus musculus GN=Eif4a1 PE=2 SV=1		16.5055	17.7008	16.9781	15.3578	16.4456	16.2892	17.5219	13.1407	16.4108	15.5362	16.1026	15.6655	18.1498	13.7513	17.0952	15.7775	15.9741	15.0352	17.6874	17.1422	13.1716	14.9388	16.9045	16.5394	16.6192	16.3848	12.8278	15.2094	15.4085	15.0071	15.4099	14.1164	16.1116	14.2546	16.172	15.9336	14.3115	17.089	14.8133	16.3957	9.61513	14.9268	16.5354	14.7813	14.1928	12.4594
IF5A1_MOUSE	Eif5a	Eukaryotic translation initiation factor 5A-1 OS=Mus musculus GN=Eif5a PE=1 SV=2		18.687	16.0786	13.5398	14.8583	18.1969	16.2527	19.3375	16.0956	18.6666	14.4248	16.236	17.767	15.6378	14.6522	14.2347	16.0796	14.4272	15.0948	21.6825	17.3366	16.497	14.6428	18.8439	19.3172	15.9156	15.1507	14.3161	15.0169	16.5364	14.3034	18.0319	15.4147	17.4152	15.2096	15.1706	15.394	15.0188	16.7955	14.8693	16.5883	14.3501	16.1821	17.502	15.4578	16.1386	12.0138
IGHA_MOUSE	Ig	Ig alpha chain C region OS=Mus musculus PE=1 SV=1		18.96	17.5656	17.7501	16.0627	17.7019	16.8636	17.0832	15.4268	16.6399	19.2834	20.9385	21.2831	15.6292	17.0419	14.7954	16.1768	15.0384	15.8346	18.7133	12.8724	20.6829	21.3834	23.9466	21.8504	17.7938	17.6689	11.2563	16.6355	14.0733	19.9882	15.0483	13.0556	18.4098	22.6014	17.2505	21.2255	19.2932	19.7986	18.6283	20.2857	10.8647	20.9693	17.8696	20.0704	22.1893	19.841
IGHM_MOUSE	Igh-6	Ig mu chain C region secreted form OS=Mus musculus GN=Igh-6 PE=1 SV=2		14.3595	11.89	11.9129	14.3377	15.4734	13.5857	12.1834	12.8976	16.4272	12.9674	13.0913	13.2509	10.4434	16.1624	9.57971	12.0015	12.9656	14.5518	8.53672	13.7204	13.3963	11.6764	18.9813	16.2879	12.2246	14.4216	12.109	12.3166	14.2354	14.0385	16.0799	11.4462	17.5508	12.6262	12.5188	12.3049	13.8002	13.4128	15.0102	11.6064	14.5646	15.1584	13.9802	12.3402	13.4506	14.1298
IGJ_MOUSE	Igj	Immunoglobulin J chain OS=Mus musculus GN=Igj PE=2 SV=4		18.8062	14.3657	16.0271	15.1488	16.1292	15.6243	15.07	14.1321	15.844	17.8253	17.5071	18.0074	14.8339	17.8323	14.3967	19.3471	14.4115	16.4647	18.8237	16.2365	16.9645	17.0221	7.74503	14.6129	16.532	16.6266	17.2418	16.1597	16.0008	17.8297	14.8317	15.7228	19.0116	19.446	16.8187	18.3047	17.8691	17.1716	17.7997	17.4746	15.6044	18.8376	17.6118	17.4016	19.0059	18.3085
IGKC_MOUSE	Ig	Ig kappa chain C region OS=Mus musculus PE=1 SV=1		18.508	16.7309	15.9673	17.34	18.9523	18.4618	19.0176	16.3165	20.367	18.3746	16.2358	18.2138	15.9409	19.2826	21.2624	19.9224	18.6672	17.2533	18.2223	15.2124	21.5373	22.8699	23.9886	11.1165	19.4622	18.7132	16.4101	19.9574	22.1199	19.3864	20.2599	18.4323	22.0112	21.3071	19.2437	20.2539	20.3857	20.1364	19.5023	19.9028	16.4375	20.2	21.7549	19.579	20.7844	18.7754
IL36G_MOUSE	Il36g	Interleukin-36 gamma OS=Mus musculus GN=Il36g PE=2 SV=1		15.2302	13.121	12.6649	9.99048	15.3294	17.563	14.9618	13.1795	12.3092	10.2811	14.9121	12.2012	11.1566	12.1118	14.3011	15.8768	13.0751	12.9952	15.2691	15.532	13.9115	14.5714	16.1186	19.7195	15.0505	15.8712	13.7685	13.6619	11.199	11.5985	16.5792	11.4989	16.0092	13.8521	14.4266	13.2839	2.28346	15.1857	16.1008	14.9946	11.7752	15.6891	15.5739	13.4788	14.5481	10.3389
IPO5_MOUSE	Ipo5	Importin-5 OS=Mus musculus GN=Ipo5 PE=1 SV=3		15.2484	11.5629	12.9007	4.23425	8.96797	12.0694	8.81758	9.66944	7.07011	9.41033	11.1886	10.1047	12.0223	4.19977	11.2258	10.9991	12.1032	7.35883	-3.12183	11.593	13.3062	12.8122	13.8982	14.6758	11.797	11.6929	8.49667	9.4177	13.8564	12.4903	12.3883	7.82678	12.4435	10.862	11.7241	13.061	13.9219	9.78752	11.7539	13.601	11.7981	11.3646	13.6309	12.3834	11.7352	14.5108
IQGA1_MOUSE	Iqgap1	Ras GTPase-activating-like protein IQGAP1 OS=Mus musculus GN=Iqgap1 PE=1 SV=1		17.226	15.862	15.2819	16.606	16.1524	14.4576	17.0907	13.3077	15.8841	16.1232	16.1462	16.2024	15.9209	12.5916	16.3812	16.2224	16.337	12.9402	12.8927	11.5476	17.8777	17.2887	20.0659	19.5019	16.6731	15.0894	14.5577	15.6603	16.2348	14.3402	18.2104	14.2116	18.5693	16.0083	16.6106	16.5306	15.735	16.2885	16.07	17.3431	12.941	16.1311	16.7296	16.5785	16.5912	15.9935
ITAM_MOUSE	Itgam	Integrin alpha-M OS=Mus musculus GN=Itgam PE=1 SV=2		18.7445	13.9445	16.5579	16.3212	20.4598	16.0995	15.6557	14.5496	18.2349	17.3661	16.7394	16.5213	10.6749	17.5979	12.9953	17.3572	13.4617	17.4553	12.25	18.182	17.0884	17.6817	20.3757	18.9938	16.8753	15.7258	19.0288	15.1087	17.4779	14.8184	16.9181	16.7274	18.5831	15.7849	17.0222	17.0424	14.2329	14.963	16.9461	15.0985	15.5149	16.2235	18.0264	15.1148	15.0145	18.0312
ITB2_MOUSE	Itgb2	Integrin beta-2 OS=Mus musculus GN=Itgb2 PE=1 SV=2		17.6645	16.904	16.6988	14.6044	16.0655	15.2814	14.7755	14.3183	16.9521	15.1106	14.1984	15.8161	13.7515	13.9274	13.054	13.2953	15.1887	13.6271	10.2054	15.8776	17.6076	18.0518	21.8699	20.5342	16.178	11.951	15.6524	16.2732	16.5513	14.8671	17.78	16.4981	18.5349	16.5047	16.5414	16.9129	11.333	17.0063	11.7586	15.5715	17.5633	15.8268	17.5139	15.8664	17.3466	17.7619
K1C10_MOUSE	Krt10	Keratin, type I cytoskeletal 10 OS=Mus musculus GN=Krt10 PE=1 SV=3		21.8199	25.1312	21.8865	23.1517	19.8015	23.6864	23.4196	20.9613	20.0087	19.1377	20.6347	20.3081	27.1112	19.8298	25.2162	21.1996	25.641	19.7911	23.7375	17.5149	16.1404	22.3626	19.2535	16.8431	23.509	21.8341	18.3711	23.2706	21.4514	20.594	19.5872	21.5847	19.369	19.1955	23.4894	22.9205	21.1627	24.1736	22.2745	22.4866	22.4721	21.3234	21.8939	18.1161	19.3935	19.3728
K1C13_MOUSE	Krt13	Keratin, type I cytoskeletal 13 OS=Mus musculus GN=Krt13 PE=1 SV=2		20.5486	23.471	20.579	24.1168	19.4679	23.3827	23.1737	21.9555	19.4554	20.4656	22.9042	21.7821	26.123	21.2544	24.6191	24.3522	26.1125	21.5339	23.9628	20.1785	18.7151	24.5247	18.208	15.4683	22.9908	17.5875	16.2192	25.8067	23.048	18.7704	20.4625	24.6796	21.0192	20.9818	25.3503	21.6702	22.9862	24.09	23.5258	24	20.933	21.8415	22.9573	20.0387	21.5886	19.8836
K1C14_MOUSE	Krt14	Keratin, type I cytoskeletal 14 OS=Mus musculus GN=Krt14 PE=1 SV=2		23.1123	22.3455	27.0217	24.6652	21.0254	24.8528	24.8248	22.0919	20.5434	21.5198	20.2253	22.1738	28.2065	20.0992	26.6257	21.5181	26.7846	20.5833	24.8146	18.4139	19.7238	24.9424	21.0479	19.0294	23.6215	24.8077	21.3756	24.8878	23.3077	22.287	21.8582	24.6468	21.907	20.9187	26.4317	24.2905	23.6564	24.5672	25.1157	24.2758	24.2447	21.203	23.1748	20.0752	21.0403	20.7979
K1C15_MOUSE	Krt15	Keratin, type I cytoskeletal 15 OS=Mus musculus GN=Krt15 PE=1 SV=2		15.1162	12.8316	14.5787	19.6586	15.3192	17.5047	18.5127	18.634	14.7464	14.8782	17.7628	16.0247	20.7552	14.4551	19.6111	18.5515	17.5264	17.9398	19.8385	15.1338	12.2535	15.5788	14.5933	13.1625	16.7834	16.512	13.4773	17.5714	17.6603	14.9193	17.1348	19.0756	16.624	17.3501	19.06	16.4336	18.7216	18.11	18.7181	14.9017	14.6983	16.5032	18.3834	14.8556	16.7334	14.6428
K1C16_MOUSE	Krt16	Keratin, type I cytoskeletal 16 OS=Mus musculus GN=Krt16 PE=1 SV=3		17.7892	26.0133	17.3051	23.3397	19.5276	24.3087	26.1087	23.3598	18.5811	18.1217	22.6973	20.4336	29.0031	19.7091	24.9364	19.1482	28.3442	18.7255	26.1601	17.6658	20.1907	25.4828	21.2499	16.9063	25.1174	26.1207	21.6516	25.2056	17.8961	16.9483	21.5892	25.0082	21.471	21.4919	26.8142	25.1505	23.1357	24.7606	24.6659	17.8095	23.7577	20.9727	22.5085	20.136	20.4087	21.1907
K1C17_MOUSE	Krt17	Keratin, type I cytoskeletal 17 OS=Mus musculus GN=Krt17 PE=1 SV=3		12.9074	17.2157	16.8767	12.652	11.826	15.7209	13.6154	12.7003	12.8583	11.3476	15.0632	14.3434	19.8641	12.6976	16.5575	13.0916	16.7596	12.755	18.055	12.2872	7.95075	14.2355	10.1	10.1261	15.1629	14.7454	13.9483	14.6092	13.9985	13.5364	1.94411	10.7273	11.5469	14.9534	14.2382	13.2831	14.5625	15.1775	9.2713	15.4003	11.2346	10.4447	12.357	10.752	9.60512	15.7121
K1C18_MOUSE	Krt18	Keratin, type I cytoskeletal 18 OS=Mus musculus GN=Krt18 PE=1 SV=5		15.0233	17.784	13.6331	19.184	18.2157	15.2432	16.4772	17.2509	16.748	14.1125	19.1525	14.0206	18.7124	15.2652	15.731	12.0697	16.5456	17.4767	17.5804	11.4886	13.629	12.513	5.38284	10.3579	16.5364	16.2401	17.2731	13.9345	9.61653	15.243	16.3797	15.0066	13.6115	13.1969	17.0897	15.097	20.0638	15.2457	20.141	12.8776	18.5862	14.8512	14.6759	16.0056	13.6857	15.4201
K1C19_MOUSE	Krt19	Keratin, type I cytoskeletal 19 OS=Mus musculus GN=Krt19 PE=1 SV=1		17.4304	15.0312	16.8107	19.1986	16.8387	15.857	15.8222	15.8911	16.7216	16.149	15.915	16.8326	20.0656	14.2183	18.9068	16.4398	17.4323	14.5104	13.2254	13.9375	16.7983	17.1804	16.5331	15.2573	18.2901	17.4458	17.5419	17.3508	16.8862	18.4965	17.1903	17.6137	17.0291	16.9148	17.5876	16.4775	19.6246	16.5249	19.8343	16.9608	14.8727	15.6481	16.1796	17.314	16.9691	16.6812
K1C23_MOUSE	Krt23	Keratin, type I cytoskeletal 23 OS=Mus musculus GN=Krt23 PE=2 SV=1		9.01073	14.5309	14.1212	14.4377	12.6944	14.0328	15.4906	14.6184	13.3136	14.2097	13.4082	12.3723	16.8351	13.5753	16.5447	15.7143	16.5677	15.517	17.0896	12.6037	17.9353	15.5108	7.93695	11.3377	15.1729	15.1003	13.2407	16.8971	15.6001	14.6814	13.1125	16.446	14.6979	15.2578	16.6912	14.4471	14.9568	15.8816	13.8686	15.943	18.2454	13.3223	15.9847	14.3197	14.5705	12.8144
K22E_MOUSE	Krt2	Keratin, type II cytoskeletal 2 epidermal OS=Mus musculus GN=Krt2 PE=1 SV=1		18.7457	20.4315	19.2631	18.4753	18.4872	20.0853	20.3215	19.1946	18.6438	17.9922	17.3809	17.9539	22.5088	19.9007	20.7767	16.2503	18.0518	16.6773	16.6738	20.369	18.3094	20.7395	22.9589	17.6501	20.6962	20.0458	15.5498	21.0143	19.2462	16.0724	19.2561	19.3089	18.5193	17.8166	19.7554	18.2888	18.7589	18.8741	18.6638	18.229	19.0626	20.4314	19.6294	17.5721	17.2334	17.0103
K22O_MOUSE	Krt76	Keratin, type II cytoskeletal 2 oral OS=Mus musculus GN=Krt76 PE=2 SV=1		18.7034	18.5171	17.842	18.7486	19.0653	20.5604	19.1055	17.2591	17.4386	17.3825	16.4975	16.7085	23.4094	18.1355	16.965	18.0261	18.7987	16.8173	15.0493	19.4761	19.369	21.5648	23.6676	19.498	19.5957	19.1439	16.0885	20.3488	20.0949	16.5746	19.9819	20.7154	18.9865	18.8907	20.1296	18.4454	19.6299	18.3924	19.3724	18.2109	17.6584	21.5215	20.3716	18.6615	17.755	15.4589
K2C1_MOUSE	Krt1	Keratin, type II cytoskeletal 1 OS=Mus musculus GN=Krt1 PE=1 SV=4		20.9378	22.9533	20.978	19.5856	19.3525	22.4238	20.8074	19.9938	19.0289	18.8039	18.4683	19.765	24.7974	19.8624	23.6255	17.4914	24.935	18.7533	22.3423	19.0533	17.4252	22.0916	21.326	16.8586	21.5092	23.2557	20.3185	21.5866	19.7263	19.8042	20.18	22.0364	19.3878	20.2989	23.0118	22.2834	21.0722	20.5083	20.9039	19.9455	20.8488	20.7979	20.8121	19.475	18.3017	20.2549
K2C4_MOUSE	Krt4	Keratin, type II cytoskeletal 4 OS=Mus musculus GN=Krt4 PE=1 SV=2		18.5959	17.5181	16.7815	19.9369	16.2189	19.51	18.4112	18.1543	17.2291	16.7593	19.1264	18.0421	17.5943	21.0804	17.9522	22.9168	18.7951	21.9604	15.8586	20.5129	16.1261	18.0262	12.0834	13.8511	20.936	15.2481	14.8601	18.8199	15.4128	15.0959	18.6124	22.1936	16.7228	17.9308	19.7382	19.385	18.6504	17.0336	18.6055	21.724	15.768	19.6025	21.8003	16.8286	18.5179	17.7248
K2C5_MOUSE	Krt5	Keratin, type II cytoskeletal 5 OS=Mus musculus GN=Krt5 PE=1 SV=1		20.5306	22.0174	21.0981	24.7919	18.8806	22.8454	22.3106	21.4608	19.5929	18.8828	21.2433	21.2664	24.812	20.2802	23.6382	22.7705	23.8492	20.3641	26.4176	19.8594	16.0908	22.3374	17.5075	15.3598	23.973	22.1733	19.8435	24.1003	21.4345	20.7992	20.9719	22.7678	21.1399	20.6568	24.3422	24.3836	22.51	22.4605	23.2726	22.2066	20.2247	20.5733	21.8969	18.5969	20.2497	20.349
K2C6A_MOUSE	Krt6a	Keratin, type II cytoskeletal 6A OS=Mus musculus GN=Krt6a PE=2 SV=3		20.9607	22.4639	21.9912	22.7867	18.8655	23.6153	22.4892	21.0368	19.133	19.0685	20.3238	20.9177	27.2008	22.5398	23.1361	20.4925	26.5626	21.1513	22.0784	20.0604	17.0368	22.5904	17.7264	13.6738	22.5099	22.5519	19.3302	23.8565	16.255	20.2003	19.8354	24.1851	19.6332	19.39	23.7701	21.0612	22.4939	22.7521	22.7198	21.9384	22.8751	20.6296	21.6371	19.0652	20.521	19.7875
K2C6B_MOUSE	Krt6b	Keratin, type II cytoskeletal 6B OS=Mus musculus GN=Krt6b PE=1 SV=3		21.6633	26.7592	25.5103	24.3789	19.7602	25.3137	26.3155	23.3552	19.8042	19.8627	23.9219	22.7394	29.1846	19.5939	27.271	23.3779	28.4506	19.455	25.4036	19.435	19.4317	25.672	20.7074	18.5166	25.2113	25.5597	20.5569	26.1698	24.0237	23.0727	21.1197	25.5087	22.0833	21.6346	27.0682	25.3349	23.5943	25.2604	24.7253	25.217	24.0702	22.3896	23.2368	20.2015	21.0293	20.5828
K2C7_MOUSE	Krt7	Keratin, type II cytoskeletal 7 OS=Mus musculus GN=Krt7 PE=1 SV=1		16.9777	16.7977	17.0864	21.3957	17.1173	16.9269	15.4896	20.7154	17.7156	19.2964	16.9986	17.2657	20.6314	17.616	20.4739	20.3487	18.5499	17.8214	17.7344	17.0283	15.4986	18.6303	13.6448	13.9829	19.8994	16.7647	22.6514	17.1005	17.2573	17.0599	17.8063	17.1443	18.5373	17.217	17.9439	17.2244	20.2057	16.8136	19.6854	19.1427	20.8692	16.5162	17.8933	17.3254	16.479	21.8383
K2C8_MOUSE	Krt8	Keratin, type II cytoskeletal 8 OS=Mus musculus GN=Krt8 PE=1 SV=4		20.7621	18.5094	19.7794	20.9324	20.4305	20.7462	21.5918	21.1929	21.289	21.0673	18.6692	20.292	21.9986	16.7333	17.2962	16.4221	19.0825	14.2943	13.1859	14.3527	16.8498	15.013	19.4908	17.1006	16.4306	17.2823	14.788	16.2965	16.6362	17.5216	16.1857	16.2083	17.1654	16.5614	16.4351	16.525	20.9344	16.3361	19.7812	15.5621	16.8374	16.7519	17.1542	16.8276	15.097	15.1759
K2C80_MOUSE	Krt80	Keratin, type II cytoskeletal 80 OS=Mus musculus GN=Krt80 PE=2 SV=1		12.5171	17.6057	16.5952	13.9925	17.0713	13.9039	15.3975	12.5641	13.1451	12.1322	13.8797	15.35	17.6252	14.2901	17.2813	14.9037	16.8797	14.4282	15.7892	14.3054	10.4721	15.6272	6.83907	12.5253	17.0109	15.9715	11.698	9.16925	13.0581	14.9949	12.1711	13.2114	12.5922	13.8743	16.6204	16.3783	10.0903	16.8138	12.9639	16.6623	16.0681	13.9265	15.0704	11.8894	14.839	12.3641
KCY_MOUSE	Cmpk1	UMP-CMP kinase OS=Mus musculus GN=Cmpk1 PE=1 SV=1		15.9042	16.6768	16.1511	15.6368	15.9587	15.5845	17.1178	15.1909	16.4092	15.0963	14.7855	15.6087	16.1374	14.3353	14.8525	16.8416	17.9411	15.6874	15.4598	18.2323	13.9384	13.9454	15.8491	17.9878	15.6275	16.8855	11.654	15.7234	16.5393	14.1176	16.7495	15.4205	16.5693	15.4675	16.8643	14.7434	15.0084	15.6363	14.292	15.3243	16.2468	15.3306	16.5947	15.1173	14.921	13.9861
KLK1_MOUSE	Klk1	Kallikrein-1 OS=Mus musculus GN=Klk1 PE=1 SV=3		8.8264	12.2246	13.8852	15.0559	13.4347	12.4271	14.4811	14.1421	13.59	12.541	11.8645	13.3973	15.6258	11.4359	12.7765	11.3681	18.9618	11.0243	17.557	11.3461	16.1473	17.6664	15.4	13.3264	14.5481	12.5226	14.697	18.2585	14.3802	12.1432	10.8766	16.5313	13.6539	15.3071	13.8576	14.1499	16.4441	16.3297	16.9474	13.7226	14.9913	15.9265	16.4599	14.7016	14.1186	14.7679
KNG1_MOUSE	Kng1	Kininogen-1 OS=Mus musculus GN=Kng1 PE=1 SV=1		17.5764	10.7724	14.3295	12.5437	19.5498	15.824	12.592	13.5874	19.5016	16.8704	16.8376	14.8176	6.91337	13.8635	12.4254	12.6952	14.1556	14.3772	9.05052	17.1156	17.3934	12.8615	20.5402	18.1758	14.3203	13.4759	18.3544	16.9147	12.5487	13.9648	19.6048	2.25142	18.7921	16.255	14.8876	14.3775	14.6136	10.2975	14.7286	12.6144	16.8448	17.1391	16.4964	8.45548	14.2241	17.801
KPRP_MOUSE	Kprp	Keratinocyte proline-rich protein OS=Mus musculus GN=Kprp PE=1 SV=1		11.7821	18.0792	14.3745	12.6563	14.082	12.0283	15.1945	12.1291	15.5429	11.1512	14.2813	14.8277	17.4695	11.8988	15.739	11.9749	18.0185	13.0693	13.0493	5.94799	11.1923	16.2168	15.8573	5.02999	16.9967	12.6124	12.2213	15.8521	16.4881	9.83534	15.2912	10.9359	15.7318	12.8165	14.9399	15.9214	14.3325	16.5924	11.8019	14.0863	12.3735	14.4119	14.345	14.1027	14.1285	12.6702
KPYM_MOUSE	Pkm	Pyruvate kinase PKM OS=Mus musculus GN=Pkm PE=1 SV=4		20.1748	18.0566	17.8595	17.773	18.7759	18.7281	18.0401	16.4054	18.8909	17.2726	17.0774	18.0796	18.9589	17.1668	16.4584	16.9413	18.8334	15.3391	10.8167	17.4118	20.4669	19.7629	22.5752	20.5608	18.3198	18.9327	18.5929	17.7256	16.4551	17.6754	19.9868	16.592	20.1678	17.6062	18.6937	18.7799	18.1796	17.6374	17.4541	18.4264	16.8678	17.6962	19.6917	19.1645	19.0136	20.7484
LAMA3_MOUSE	Lama3	Laminin subunit alpha-3 OS=Mus musculus GN=Lama3 PE=1 SV=4		16.8334	13.7692	13.0071	17.0378	15.778	15.7727	15.7971	15.6737	16.4065	17.8837	16.6398	17.0034	15.3108	14.1981	18.4685	13.6378	15.5321	15.4706	10.9848	18.214	17.2054	17.262	16.5434	15.168	15.9815	15.2631	15.5323	17.2514	15.7693	15.0231	16.2668	14.1648	17.5488	16.7914	16.5352	16.6409	16.2472	16.4124	15.712	16.2309	14.5833	15.9014	17.188	17.4282	15.821	13.9728
LAMB3_MOUSE	Lamb3	Laminin subunit beta-3 OS=Mus musculus GN=Lamb3 PE=2 SV=2		12.8457	12.6676	13.2595	12.3812	15.1255	13.5385	15.0469	14.7083	12.9559	14.9078	13.1514	14.01	14.1824	9.11888	16.5653	13.4548	11.9061	13.9074	11.8374	16.2877	17.2066	15.596	16.853	16.5146	13.8782	14.3538	13.3728	14.7612	13.7262	16.029	14.3644	13.1677	14.2706	16.4347	15.5636	16.4734	16.0559	14.6171	16.4143	14.2726	17.2797	15.1671	15.0148	16.4883	15.8762	13.5782
LAMC2_MOUSE	Lamc2	Laminin subunit gamma-2 OS=Mus musculus GN=Lamc2 PE=1 SV=2		14.2989	12.02	13.8876	12.8075	14.5257	10.1014	13.4754	15.186	14.6137	15.9338	16.2215	16.0348	12.1582	14.1451	17.3129	14.9462	13.1029	15.705	11.8211	15.4278	19.2753	16.8235	16.9583	15.1303	15.0675	15.602	11.9232	14.7898	15.1947	15.4697	9.36848	10.1558	14.8864	17.9848	17.1141	17.8108	16.6672	11.4523	16.3553	14.6292	14.769	16.0537	15.531	18.0837	16.8675	12.3651
LASP1_MOUSE	Lasp1	LIM and SH3 domain protein 1 OS=Mus musculus GN=Lasp1 PE=1 SV=1		13.9152	15.5589	9.57974	8.91329	15.3234	12.8282	14.4147	11.1392	15.7569	12.7366	13.6045	12.2613	11.2061	10.3432	13.6056	12.0237	9.47952	8.65151	8.66665	12.4934	16.6916	12.9339	17.8819	19.4012	11.9974	14.0995	13.5353	11.0637	11.2275	12.0467	16.2439	11.6615	14.8337	13.3989	13.8303	10.6965	1.63612	12.2985	9.511	12.1703	14.4479	14.4378	13.8502	13.4525	14.1887	14.098
LDHA_MOUSE	Ldha	L-lactate dehydrogenase A chain OS=Mus musculus GN=Ldha PE=1 SV=3		15.9991	19.8954	18.5302	19.5778	16.1925	19.4364	18.5165	16.6332	17.0833	15.4756	14.6747	16.9645	22.3004	14.6063	18.8738	16.7175	20.9508	13.9526	14.6102	15.83	19.2804	20.4529	22.2238	20.6588	16.1554	17.679	20.1531	19.531	18.5689	14.7399	20.8599	19.5118	20.5694	18.4899	20.356	18.8683	20.1851	18.9617	20.0235	15.8792	19.2701	14.8269	19.4459	20.0887	17.761	15.0181
LDHB_MOUSE	Ldhb	L-lactate dehydrogenase B chain OS=Mus musculus GN=Ldhb PE=1 SV=2		7.94542	9.8786	11.2379	16.6224	13.3384	13.8966	12.8422	14.0086	12.6681	12.4594	10.4619	12.9096	0.0716695	14.9017	11.2814	9.76855	5.71768	13.2326	11.7138	14.1223	10.5395	10.8802	12.6729	16.8258	14.0011	12.0039	15.1823	8.06565	8.65884	12.4695	14.4452	12.4292	14.4929	12.875	13.0888	13.0819	13.3776	11.3277	14.9508	11.6667	1.04512	11.8796	13.1911	13.4488	13.725	15.0947
LEG7_MOUSE	Lgals7	Galectin-7 OS=Mus musculus GN=Lgals7 PE=2 SV=3		18.272	17.3252	17.6384	17.2437	18.8608	17.3348	17.171	14.4919	18.7541	21.385	17.3476	18.1649	20.4235	18.8363	16.2486	15.3429	19.0278	19.2489	15.0586	19.6559	13.8242	15.451	14.6515	9.67432	16.8302	15.2984	14.8668	17.1234	16.6135	17.7961	17.6398	15.2439	16.6432	16.9796	16.8906	16.7388	15.4139	16.6661	16.5783	18.2983	15.0497	17.0288	16.8462	15.4452	16.55	15.1869
LG3BP_MOUSE	Lgals3bp	Galectin-3-binding protein OS=Mus musculus GN=Lgals3bp PE=1 SV=1		16.4704	14.1838	14.7227	15.3392	16.3152	14.9409	15.6687	16.5442	16.9705	17.1547	16.1689	16.1666	15.0473	14.56	18.2882	16.4832	13.8276	12.574	14.2401	17.5293	22.4916	18.5636	16.5373	17.0994	17.5572	16.781	15.6264	17.1034	19.1061	16.3299	15.5945	15.6509	17.4798	17.7906	17.4786	17.332	18.0121	16.9393	17.8898	16.8577	16.5171	16.4333	18.9068	17.6445	17.7126	16.4265
LGUL_MOUSE	Glo1	Lactoylglutathione lyase OS=Mus musculus GN=Glo1 PE=1 SV=3		8.61085	12.7194	12.1514	11.3872	9.49128	11.9478	12.7529	5.17711	12.476	12.6841	11.9926	9.24838	15.6397	8.91886	13.5192	12.3608	15.6242	7.9991	7.76042	8.7985	14.6296	14.1934	14.9241	14.4028	9.84439	11.3214	9.716	13.795	10.5612	13.6416	12.481	1.9919	12.7044	14.9333	15.4938	14.773	8.2874	11.8369	10.5335	12.7065	8.16093	9.52507	12.0682	14.1388	14.6233	12.0975
LIS1_MOUSE	Pafah1b1	Platelet-activating factor acetylhydrolase IB subunit alpha OS=Mus musculus GN=Pafah1b1 PE=1 SV=2		15.2467	13.8156	13.7085	14.094	13.011	13.3207	11.795	13.8594	14.9173	14.2457	14.0494	13.6965	13.1453	11.8847	13.7075	13.324	13.1595	12.8693	13.4389	14.2654	13.6811	14.0466	14.8263	15.9437	13.7891	13.3963	13.1454	11.8898	10.6817	13.0727	14.7687	13.9778	15.0313	13.3562	13.6618	14.5825	8.80064	13.6062	13.7701	14.4263	16.7338	13.7162	13.376	13.9671	13.2752	14.7054
LKHA4_MOUSE	Lta4h	Leukotriene A-4 hydrolase OS=Mus musculus GN=Lta4h PE=1 SV=4		17.602	12.7018	13.1306	14.7225	15.732	15.1332	11.621	13.0682	15.7309	13.5166	15.121	15.3804	13.1192	15.1964	11.1757	16.052	15.2921	13.6539	10.1076	14.5841	18.74	18.2471	21.4105	21.138	16.0558	14.0673	17.9229	15.8734	12.3462	15.3531	19.9739	14.6919	19.6285	16.789	17.9747	17.7806	14.3003	15.1702	15.2543	16.8086	15.4366	15.4069	17.2308	18.1188	17.716	19.5439
LMNA_MOUSE	Lmna	Prelamin-A/C OS=Mus musculus GN=Lmna PE=1 SV=2		17.2302	16.014	17.7433	18.6851	16.9256	16.5396	17.1841	17.0792	17.545	16.2289	15.8963	15.4782	20.1279	15.2193	16.5114	17.207	18.0473	16.5366	18.5624	16.3727	13.3385	15.9062	15.6269	14.8657	17.5812	16.9018	17.5891	16.9276	15.8665	15.861	16.5794	15.8792	16.2843	15.0851	16.6217	15.855	16.7116	16.6628	17.2328	16.2198	19.9971	14.8408	16.3219	14.3035	14.4762	16.0995
LMNB1_MOUSE	Lmnb1	Lamin-B1 OS=Mus musculus GN=Lmnb1 PE=1 SV=3		14.8163	12.3005	15.4141	17.7861	15.9243	18.2881	15.233	14.632	15.9499	14.1679	14.4302	15.8414	15.0218	14.3664	15.8297	16.7254	13.6024	14.4592	14.8129	14.2866	15.7379	15.7164	19.3996	17.7238	15.5461	13.2565	17.6137	13.6462	15.3095	12.8588	17.1708	12.4391	16.538	14.1807	14.8021	14.3877	13.0546	15.4186	14.1462	16.6599	14.2988	14.8995	16.1057	12.9408	12.946	16.2502
LSP1_MOUSE	Lsp1	Lymphocyte-specific protein 1 OS=Mus musculus GN=Lsp1 PE=1 SV=2		14.8245	11.6869	11.4445	10.7833	15.1231	11.4781	10.394	12.3559	13.9746	12.7228	15.6267	13.3906	5.07267	11.6609	5.06782	13.495	10.2674	11.3723	11.5955	10.566	14.7695	12.7485	18.3588	21.541	9.09363	12.2584	6.84249	1.80756	1.80756	12.5465	15.3738	1.80756	15.7942	14.8182	11.2395	13.892	12.9512	13.8597	12.7726	15.7882	6.79425	14.5292	13.5662	14.5779	15.8568	16.4296
LYN_MOUSE	Lyn	Tyrosine-protein kinase Lyn OS=Mus musculus GN=Lyn PE=1 SV=4		10.3327	10.7199	10.3614	11.9669	11.1702	11.4399	12.2109	10.5317	13.1647	13.374	12.3972	12.4765	6.37274	5.93509	13.2252	10.5739	7.14826	8.76756	7.85655	8.73925	15.5855	15.7948	16.7933	16.2114	11.2975	11.5845	11.3913	9.18634	4.39602	11.8249	11.0545	1.58587	15.0907	14.2245	10.9791	13.2673	10.899	11.1484	10.1319	11.3589	6.02261	13.5826	13.2771	14.5596	14.1262	13.2676
MA2B1_MOUSE	Man2b1	Lysosomal alpha-mannosidase OS=Mus musculus GN=Man2b1 PE=2 SV=4		15.4573	13.2993	13.7195	16.5957	15.5106	12.9346	15.1488	18.244	16.3867	15.9562	15.2131	15.4453	17.9499	15.502	16.79	15.1091	14.3727	16.1781	13.0324	17.352	16.392	16.8731	12.5819	8.28701	15.2487	13.8162	15.2316	16.7449	15.9342	14.3009	15.667	13.8945	16.0715	15.7675	14.7138	15.3283	16.3469	16.2576	16.2759	14.6901	15.865	15.9565	17.0153	15.9179	15.6054	15.7844
MANBA_MOUSE	Manba	Beta-mannosidase OS=Mus musculus GN=Manba PE=2 SV=1		17.1343	17.7209	20.3623	15.3727	17.4106	16.2835	18.2478	16.8562	17.0355	15.7481	18.893	17.9298	15.3717	18.2165	14.0628	16.2617	14.176	15.8423	12.8329	18.6618	16.2789	17.0165	15.2772	17.3496	17.8276	22.2408	15.5246	16.9916	16.6951	16.6345	17.5786	15.7786	16.7886	16.4038	16.428	17.899	14.8846	17.7559	14.3899	17.2642	15.4577	16.7274	17.0521	22.2522	16.2306	16.0899
MAOX_MOUSE	Me1	NADP-dependent malic enzyme OS=Mus musculus GN=Me1 PE=1 SV=2		13.4759	11.6857	13.7769	16.8128	13.6359	14.898	13.615	12.2368	13.8958	9.02509	11.4834	12.9566	17.6513	10.808	17.2128	13.1532	16.7606	11.9708	14.2471	13.1536	14.4264	14.1172	15.6199	13.9362	17.064	15.0986	12.7756	13.7337	12.8515	13.7237	10.5966	12.4081	14.1819	13.5043	13.5743	13.5062	2.37408	12.5367	14.1123	13.0958	13.8366	11.4703	12.8083	12.4647	12.1558	9.94765
MARE1_MOUSE	Mapre1	Microtubule-associated protein RP/EB family member 1 OS=Mus musculus GN=Mapre1 PE=1 SV=3		11.882	11.56	11.4258	10.5788	12.2415	11.3401	9.96929	10.7344	13.1236	12.2961	10.5669	10.7498	11.6484	11.3787	10.9296	12.3343	11.9777	10.3845	9.75814	13.2238	13.4335	13.4021	16.8972	17.2661	10.2915	12.8669	12.4639	7.96904	14.3392	12.9691	14.2887	10.7382	14.2752	12.7384	10.6739	12.3509	9.91375	13.876	10.9472	12.3968	9.94126	12.3094	12.4586	13.244	11.5845	13.7749
MDHM_MOUSE	Mdh2	Malate dehydrogenase, mitochondrial OS=Mus musculus GN=Mdh2 PE=1 SV=3		17.0768	13.0072	13.8032	15.5875	15.4295	15.0649	12.1838	13.3782	17.5175	14.3957	15.3717	16.5394	9.3075	13.5406	6.83234	14.5908	13.9538	14.2678	14.6266	12.5582	13.9952	11.7403	14.164	16.2044	15.1484	14.4539	12.7765	14.5909	13.1933	15.4034	14.873	8.60679	16.4709	15.3075	16.3456	15.9891	12.9855	13.8131	16.0471	15.5229	9.3691	14.4118	15.615	15.5703	15.9538	14.9583
MFGM_MOUSE	Mfge8	Lactadherin OS=Mus musculus GN=Mfge8 PE=1 SV=3		10.155	9.32182	11.9355	14.8788	11.9147	13.2465	12.721	12.2831	14.9548	11.473	12.2908	11.3791	15.9412	10.4572	10.8259	12.3438	12.8548	7.27541	10.3725	6.51433	15.3104	14.6853	15.8303	13.7232	12.2652	12.763	16.842	14.74	13.4261	13.6715	14.0633	11.2756	13.3626	14.2867	12.4917	13.4077	14.0641	13.8559	14.8893	12.9529	13.7944	14.9428	14.5648	15.1102	13.9394	14.5502
ML12B_MOUSE	Myl12b	Myosin regulatory light chain 12B OS=Mus musculus GN=Myl12b PE=1 SV=2		16.6371	14.8287	14.5831	15.3659	16.6133	15.0543	15.435	13.5071	16.6267	15.3139	16.1245	15.6719	14.716	15.2154	14.3697	16.6512	14.7427	14.1656	13.7966	15.3338	17.0871	17.1372	19.2099	18.835	15.8794	14.3685	15.3998	14.2815	15.3004	14.4893	15.3381	13.5864	17.5527	16.13	16.1913	16.6967	13.7366	15.6313	15.3042	16.4289	11.7337	14.9711	15.7659	15.1331	15.197	16.0433
MMP7_MOUSE	Mmp7	Matrilysin OS=Mus musculus GN=Mmp7 PE=2 SV=1		14.3154	11.9851	13.4535	11.88	14.7018	11.9543	14.7195	15.0388	14.177	14.4831	14.8458	15.053	14.6064	12.0097	13.5684	13.1445	11.1187	15.2004	11.8561	16.2443	18.8203	15.7139	17.5774	11.7724	13.7551	15.4455	14.3927	15.0987	15.1016	16.1118	12.2366	14.127	15.3099	18.2498	15.9453	16.976	14.9179	14.9245	14.9515	15.622	12.5909	16.0918	17.9365	17.768	17.1753	14.5964
MMP8_MOUSE	Mmp8	Neutrophil collagenase OS=Mus musculus GN=Mmp8 PE=2 SV=2		18.3751	14.0364	12.5928	12.5183	17.5562	14.4921	13.1012	13.8052	16.6561	15.9693	14.8754	15.6123	6.78546	15.4961	6.06808	15.1958	12.8199	15.006	11.8683	14.4049	17.0808	14.5211	17.1534	19.4298	15.2776	12.2155	17.9198	13.6529	12.9738	13.6896	13.3238	11.7537	17.7508	14.8435	14.1278	13.9239	12.3282	15.3848	12.6565	14.3888	6.72656	14.4272	16.7034	13.9644	14.5778	16.997
MMP9_MOUSE	Mmp9	Matrix metalloproteinase-9 OS=Mus musculus GN=Mmp9 PE=2 SV=2		18.8808	14.4276	14.5338	15.0106	18.2199	15.1642	17.5788	14.9625	17.923	15.4122	14.0485	15.8645	15.1346	11.9095	14.8661	14.2304	14.5119	13.0713	11.3334	14.4451	19.3785	16.6108	21.1056	21.5399	15.5797	14.5708	17.4495	15.8529	16.0012	14.3005	19.9308	15.8379	19.5593	16.4191	16.136	15.7955	12.4142	13.7438	12.877	15.4665	15.6706	14.9502	17.9831	16.969	16.0326	18.5352
MOES_MOUSE	Msn	Moesin OS=Mus musculus GN=Msn PE=1 SV=3		16.7168	20.3222	14.9094	15.9849	16.4629	17.0696	18.6797	19.1989	18.5107	16.0716	20.1553	14.9441	20.6585	16.2367	19.166	17.4271	12.2954	17.2363	13.444	19.7967	19.422	19.7251	16.7259	22.3987	16.8244	16.7714	19.4717	19.4613	18.2524	16.2501	19.2581	15.8957	19.579	17.9595	16.9404	17.2042	16.3262	20.7288	16.6163	17.6197	18.3276	16.7447	19.0864	15.9449	18.0108	19.4437
MUC4_MOUSE	Muc4	Mucin-4 OS=Mus musculus GN=Muc4 PE=2 SV=1		14.1687	16.8273	14.457	15.2589	16.9738	15.8377	17.2341	17.8047	16.9841	18.7339	16.9516	17.3403	14.0327	17.9654	16.2112	15.9057	14.4702	16.0755	12.7239	19.1124	20.489	20.5761	17.6337	13.0726	16.6728	16.8577	16.7643	17.0912	18.2393	16.4006	16.0683	15.0626	17.3781	18.2274	16.0786	17.5074	18.2615	17.9891	18.0161	16.5834	15.6388	18.0984	18.484	17.5723	16.7146	17.0551
MUG1_MOUSE	Mug1	Murinoglobulin-1 OS=Mus musculus GN=Mug1 PE=1 SV=3		16.8655	13.8428	12.0203	10.5306	17.7784	15.9503	12.6708	13.574	17.7982	15.9048	16.0396	15.4935	11.3242	17.5954	12.2073	14.2945	15.4472	16.4768	8.44248	16.3423	15.3611	14.3709	17.1097	16.7257	14.8078	12.9443	14.1918	16.2652	11.9329	13.2541	18.112	13.9689	17.06	14.2723	14.4653	15.5284	14.8146	14.9111	14.7202	14.2959	17.1561	16.89	15.7684	14.0677	15.7885	17.1794
MUP2_MOUSE	Mup2	Major urinary protein 2 OS=Mus musculus GN=Mup2 PE=1 SV=1		14.9038	13.2965	18.0564	15.0966	14.2742	21.1072	15.9261	15.9491	16.266	15.5065	14.1813	13.6568	17.2192	19.1227	12.6285	11.5572	22.4592	16.686	18.0959	17.3953	12.2041	19.8192	14.2499	13.1495	14.2008	16.9745	15.0958	15.2099	15.7492	17.4078	15.5082	18.1425	13.0365	16.6109	14.4356	14.3317	15.1153	14.3606	17.0739	17.1932	16.4853	13.6713	18.8568	17.0542	16.4102	14.0909
MYH9_MOUSE	Myh9	Myosin-9 OS=Mus musculus GN=Myh9 PE=1 SV=4		20.1105	16.8915	17.3798	19.2276	19.7838	16.6804	16.6827	17.5057	18.9045	18.0902	18.0184	17.6607	14.3055	17.8649	15.1145	17.533	15.7755	17.557	13.9829	18.1524	17.7362	18.4844	23.1851	20.654	17.4211	16.9272	17.9135	16.3235	16.9814	16.6871	18.9357	15.3551	19.5915	17.3258	17.8937	17.8932	17.8925	17.2567	17.4741	17.9393	15.6122	17.4451	18.792	16.9768	18.3664	19.6396
MYL6_MOUSE	Myl6	Myosin light polypeptide 6 OS=Mus musculus GN=Myl6 PE=1 SV=3		18.66	15.6252	15.7078	16.0741	17.073	17.7712	15.7911	14.3172	17.3146	15.5671	16.3366	17.0316	15.3629	16.1575	15.9932	18.3388	15.9418	14.7516	14.6897	15.5959	18.985	17.6778	18.559	20.1635	18.1719	17.4631	18.1644	16.6033	15.6799	16.1269	18.9827	17.1992	20.1301	17.48	18.7931	18.5069	15.9654	17.3153	17.1443	17.982	13.5991	17.5137	19.1193	17.4187	17.606	19.8215
MYO1D_MOUSE	Myo1d	Unconventional myosin-Id OS=Mus musculus GN=Myo1d PE=1 SV=1		14.6958	11.8834	14.3329	14.738	13.0335	15.2788	16.1372	16.3042	15.3521	13.7814	14.4896	12.9321	12.3151	13.9602	16.3942	12.3301	11.6126	14.6545	12.9012	15.6547	16.0481	18.0575	17.7223	12.9071	14.3887	16.1134	13.5655	15.8747	14.8404	13.4005	13.5859	14.5887	13.8481	14.193	12.7791	14.4809	13.7501	15.8827	14.8509	12.4765	14.196	13.189	15.0456	14.9044	14.5519	15.45
NGAL_MOUSE	Lcn2	Neutrophil gelatinase-associated lipocalin OS=Mus musculus GN=Lcn2 PE=1 SV=1		19.0393	17.534	15.2092	16.8197	16.4893	16.8418	16.0539	14.6612	18.6173	16.4356	22.163	15.5513	16.4427	16.6025	22.6656	17.5703	14.0845	18.2876	16.1017	20.4375	23.7737	20.8981	19.6649	17.4413	16.3929	18.9175	16.6927	18.1889	15.9218	21.912	17.4422	16.3129	19.7457	21.8387	18.572	19.8653	17.7946	17.7339	20.215	15.774	15.8438	16.9493	16.3289	21.3376	18.1195	17.0691
NGP_MOUSE	Ngp	Neutrophilic granule protein OS=Mus musculus GN=Ngp PE=1 SV=1		19.6892	16.6635	14.2818	15.1644	18.5905	18.2376	16.7557	17.4536	18.4125	11.4052	17.0746	15.8341	14.3186	14.3756	14.6172	18.2492	17.3315	14.5313	16.3336	15.1902	23.5638	20.7898	25.3218	24.6562	18.9377	13.782	16.5726	17.9795	18.2307	13.9136	11.8923	17.7605	23.7251	20.3031	19.7571	20.0885	17.0514	18.6789	15.3544	19.7795	16.8725	16.9982	21.346	21.2176	12.9813	17.488
NHRF1_MOUSE	Slc9a3r1	Na(+)/H(+) exchange regulatory cofactor NHE-RF1 OS=Mus musculus GN=Slc9a3r1 PE=1 SV=3		15.6544	14.0738	10.2175	15.0116	14.7357	12.5664	14.5224	8.51601	10.8959	13.7908	9.43975	11.4948	13.491	10.4049	13.8424	14.3479	11.4056	11.2739	12.248	14.7184	11.554	12.1417	10.2549	21.1331	12.3172	11.8526	8.21627	13.3468	13.9764	12.8693	13.7767	12.5875	16.4985	13.6116	14.1506	14.2287	12.2434	13.4742	10.2417	15.1173	13.4798	12.6015	14.1866	13.0324	12.236	15.5948
NUCL_MOUSE	Ncl	Nucleolin OS=Mus musculus GN=Ncl PE=1 SV=2		11.4084	13.3605	11.8386	14.0298	12.2076	12.1816	9.93364	11.507	13.935	13.1136	15.0453	14.4982	14.1383	11.4925	11.3479	13.0111	12.4628	11.5543	11.3835	13.0188	13.6698	13.0234	17.125	16.4028	11.0676	12.4103	16.0114	10.3355	11.9959	10.193	14.6579	11.0342	14.2249	11.0507	11.4354	11.1399	10.3495	11.8	12.2379	14.1429	9.78965	11.3923	12.4819	12.5978	13.7616	11.6926
OBP1B_MOUSE	Obp1b	Odorant-binding protein 1b OS=Mus musculus GN=Obp1b PE=1 SV=1		14.2491	14.2825	14.4161	15.9208	15.722	16.4719	13.7114	14.9972	14.7287	17.0369	12.945	12.6355	17.059	18.3753	9.95074	14.9872	17.7058	12.5219	9.65695	17.2671	16.4089	15.0432	13.3602	2.31442	14.9808	12.4951	12.0992	17.3711	16.6247	14.5301	19.4349	19.3732	16.3162	14.5896	15.2298	14.6916	15.3287	14.671	17.0933	13.4692	12.5352	18.1577	18.011	14.9045	14.8946	15.6917
OLFM4_MOUSE	Olfm4	Olfactomedin-4 OS=Mus musculus GN=Olfm4 PE=2 SV=1		17.9544	15.265	15.8241	21.1032	18.7649	16.3577	16.8868	19.7422	18.8349	16.4048	17.7735	18.7258	21.1591	16.9602	14.5753	17.4113	16.6939	14.8695	13.8846	14.8033	21.2869	18.1071	20.5157	20.477	17.2298	15.1595	16.7982	15.5253	15.0783	14.2094	20.1351	17.7875	15.4111	18.2563	17.0095	17.3005	19.8003	17.9158	21.8682	16.0651	15.8536	16.4864	18.3084	18.4602	17.5487	14.9229
OSB10_MOUSE-DECOY	OSB10_MOUSE-DECOY	OSB10_MOUSE-DECOY		15.7559	15.6811	15.9892	16.6854	14.3488	20.0227	17.9268	15.5568	16.0816	13.3972	12.776	15.6026	22.0246	15.8183	18.3265	13.9599	22.4177	13.2453	16.5279	16.1364	14.3232	19.1176	15.9116	14.7607	19.6078	20.5657	14.0002	17.8173	16.3629	16.8738	16.205	20.0395	15.6884	15.5923	21.7903	17.4523	17.9617	15.8016	19.3969	15.9241	19.2987	16.31	17.4114	14.694	15.3407	15.0691
OVOS_MOUSE	Ovos	Ovostatin homolog OS=Mus musculus GN=Ovos PE=2 SV=2		14.6288	16.4822	16.9003	18.4653	18.1904	15.5287	17.1445	17.6599	16.4767	18.4295	18.3705	18.6889	13.7425	17.299	16.6418	16.6045	13.6088	18.4084	14.7197	17.861	18.1447	19.8531	10.1837	11.3491	15.7553	13.7334	11.262	16.7627	17.4656	14.0608	13.7521	14.0518	15.4927	17.3272	18.5851	18.2361	14.5636	17.8535	16.8293	15.8019	16.2475	17.8801	18.1837	16.8653	18.069	14.7528
PA2G4_MOUSE	Pa2g4	Proliferation-associated protein 2G4 OS=Mus musculus GN=Pa2g4 PE=1 SV=3		16.7921	17.4124	14.8309	15.0116	15.4058	15.1078	16.4991	14.0796	16.1788	14.9847	13.711	14.964	17.6689	12.3011	15.8156	16.3734	15.4352	10.8533	15.1894	11.2167	16.1526	16.0911	18.601	18.0855	16.6272	16.4517	14.4082	15.4408	16.2433	15.835	17.0569	15.9782	16.8473	14.8843	15.7821	14.9359	17.1296	16.608	14.8456	15.9224	17.3364	14.2011	16.4653	15.3563	14.8944	16.852
PADI1_MOUSE	Padi1	Protein-arginine deiminase type-1 OS=Mus musculus GN=Padi1 PE=1 SV=1		15.335	14.123	14.1183	18.223	15.2809	16.0574	15.6857	14.0925	15.1458	14.506	14.5871	14.482	19.9979	13.8757	17.3136	15.8712	16.2139	12.9112	13.5238	12.9615	16.5712	17.1611	16.586	13.0394	17.2409	15.1168	15.6501	17.3042	16.0679	15.5184	15.1249	16.2784	16.2015	15.0529	16.4127	14.9773	17.3694	14.363	17.3943	15.3638	13.3224	13.9405	16.4388	16.0774	15.1745	15.9747
PAIRB_MOUSE	Serbp1	Plasminogen activator inhibitor 1 RNA-binding protein OS=Mus musculus GN=Serbp1 PE=1 SV=2		16.1771	15.6951	15.3638	15.6068	15.4891	13.5126	14.6084	12.8831	15.4419	13.5012	14.8913	13.1338	15.4876	12.684	12.8307	14.8234	14.7926	13.9277	15.7253	11.2425	10.7267	9.15263	6.75977	8.93482	15.9156	14.9653	13.6486	12.8616	11.9327	12.5278	15.0664	13.2243	15.4937	13.6816	14.7146	14.1145	12.8786	15.0144	13.8289	13.5693	8.37563	13.1747	14.3654	13.7719	13.7082	15.6427
PARK7_MOUSE	Park7	Protein DJ-1 OS=Mus musculus GN=Park7 PE=1 SV=1		12.9589	11.7764	12.0732	12.4061	13.7234	12.2201	11.0139	9.53378	12.8489	12.2654	13.2889	11.7242	14.1749	12.9483	4.87971	13.707	14.7764	12.6354	7.74929	15.4784	15.232	14.023	16.1437	15.5769	14.778	14.1813	16.612	11.2645	12.64	14.0892	15.0404	12.9663	15.4313	13.3374	14.4036	12.6411	13.3719	9.19329	13.2499	14.428	13.3923	12.7371	13.7243	14.4392	8.80393	16.1578
PCBP1_MOUSE	Pcbp1	Poly(rC)-binding protein 1 OS=Mus musculus GN=Pcbp1 PE=1 SV=1		14.9035	19.0401	12.9156	13.2623	14.582	14.675	18.5582	16.1258	15.7266	12.31	17.1635	14.161	17.4592	11.7486	14.1296	13.4915	13.6407	14.7478	13.6483	16.1739	15.5718	14.793	15.6319	17.2187	13.7764	12.1833	15.6302	15.4915	15.2747	13.2203	16.8471	16.9588	16.3116	15.204	16.9575	16.7655	14.2163	19.0233	10.5726	15.8821	14.1278	14.5679	14.909	15.5493	14.5102	15.6294
PDC6I_MOUSE	Pdcd6ip	Programmed cell death 6-interacting protein OS=Mus musculus GN=Pdcd6ip PE=1 SV=3		15.9938	14.5412	15.3895	13.375	16.8241	14.1109	15.1375	14.0574	16.9602	16.558	15.1529	15.2142	14.0857	16.145	15.7603	15.4331	12.2392	15.7513	12.7667	17.4341	15.8541	16.9283	16.4956	8.48952	15.1568	13.2154	14.324	15.3926	15.6111	13.5029	15.6051	12.6246	16.8551	15.7336	15.4859	14.8483	14.8468	15.6973	14.7634	15.288	13.8132	15.8273	16.9268	15.4335	15.4069	16.4098
PDIA1_MOUSE	P4hb	Protein disulfide-isomerase OS=Mus musculus GN=P4hb PE=1 SV=2		15.5675	17.0408	14.7517	16.7675	16.8703	16.7262	16.2289	13.9782	16.838	14.2491	15.238	15.6876	18.6132	13.2355	17.0406	16.4711	17.97	14.8063	15.2515	14.4271	16.1096	17.1432	18.1588	17.2991	16.4336	16.5543	14.4172	14.6945	15.3685	17.1127	18.4002	14.5296	18.895	14.7757	17.4542	16.6345	16.3965	14.7736	17.7197	17.1918	13.5694	16.5475	17.9644	16.3255	15.4476	16.5644
PDIA3_MOUSE	Pdia3	Protein disulfide-isomerase A3 OS=Mus musculus GN=Pdia3 PE=1 SV=2		17.8704	16.9997	15.2129	20.1831	17.2254	17.263	16.4817	16.8423	17.4836	16.6	16.4277	16.454	17.302	16.149	13.3915	17.0036	16.404	18.5069	17.6775	16.5475	16.8372	18.3853	21.1687	16.6121	17.3752	16.9549	17.975	15.3356	16.9476	16.7143	18.2569	16.4307	18.5084	16.7518	17.7839	16.8274	19.008	16.9688	17.4886	16.3052	15.7315	15.3837	17.6278	17.4971	15.9965	17.5239
PEDF_MOUSE	Serpinf1	Pigment epithelium-derived factor OS=Mus musculus GN=Serpinf1 PE=1 SV=2		14.0559	10.6378	13.8244	13.9795	16.3405	14.2436	15.1768	12.949	16.066	14.0226	13.1563	14.4154	5.99531	7.9478	11.5777	12.3399	11.1908	14.3483	12.2532	16.8697	14.0927	14.9729	16.7401	15.6633	12.2698	13.0797	16.1767	15.0172	15.9317	14.2727	15.3684	14.9165	16.5416	14.631	14.2832	13.4375	12.7015	12.9661	14.2389	13.2858	13.5594	15.958	17.5465	13.8767	14.3791	17.685
PEPD_MOUSE	Pepd	Xaa-Pro dipeptidase OS=Mus musculus GN=Pepd PE=2 SV=3		11.0203	13.7825	11.5023	15.3164	12.7301	14.0787	14.3246	14.0451	9.23296	13.062	9.04218	11.5436	15.5343	10.9405	13.3788	12.1269	18.4318	10.5644	12.6509	11.3696	14.0954	14.5163	13.9417	12.4963	14.8669	13.9536	12.4287	17.3451	15.5532	14.1723	13.7753	14.7286	12.7979	12.0188	15.1375	12.5717	14.1935	14.3936	15.1321	12.7619	10.7505	12.8807	13.4141	12.9939	12.7987	9.26526
PEPL_MOUSE	Ppl	Periplakin OS=Mus musculus GN=Ppl PE=1 SV=1		16.5366	18.5947	16.8443	15.8582	15.8475	19.6679	19.3684	15.7964	15.7503	15.7731	16.1275	16.7777	19.571	15.4729	18.32	18.7535	16.0354	19.1882	17.8163	17.366	12.0681	16.8276	15.172	15.2614	17.7482	19.3298	20.0325	15.6481	16.0265	17.4801	16.5729	16.8642	16.689	17.2474	15.828	16.9095	17.7199	18.0516	20.1711	18.7179	13.7738	17.7385	17.4815	16.8653	18.0146	17.6262
PERM_MOUSE	Mpo	Myeloperoxidase OS=Mus musculus GN=Mpo PE=2 SV=2		21.2169	17.1756	17.404	17.8065	20.6237	18.3632	17.8787	16.6073	20.5608	20.1265	20.0844	20.8708	15.6345	20.369	13.8988	18.3703	17.2153	19.7815	13.2089	18.8696	20.6566	21.2779	24.8969	22.0255	20.5654	17.9421	19.1557	17.5176	18.8367	17.2832	20.316	17.9864	21.3994	18.2612	18.9854	19.4054	16.3419	19.636	16.7246	18.954	18.6604	19.451	21.2815	19.0756	19.3904	21.329
PGAM1_MOUSE	Pgam1	Phosphoglycerate mutase 1 OS=Mus musculus GN=Pgam1 PE=1 SV=3		18.681	16.0292	16.041	13.666	15.1786	16.4797	15.9287	17.3574	17.0213	15.3279	18.4059	16.4083	15.4137	12.702	13.2457	15.1784	15.9621	12.7137	15.5437	12.797	18.4454	16.0537	19.0214	22.0896	15.4285	14.4972	15.3313	16.4067	15.5205	17.0043	16.3409	13.5293	16.5855	17.705	16.0759	17.0518	17.0084	17.1899	14.6911	18.281	11.6014	15.7573	16.9705	16.5921	17.4597	14.4199
PGBM_MOUSE	Hspg2	Basement membrane-specific heparan sulfate proteoglycan core protein OS=Mus musculus GN=Hspg2 PE=1 SV=1		13.1296	12.6223	14.4287	11.2039	13.4703	12.8214	10.2657	12.0335	8.23054	13.0581	13.3611	13.1303	13.4321	13.686	10.5862	10.96	4.1945	14.2029	9.28285	14.6278	11.8318	11.7424	9.36878	14.349	13.6792	13.0054	13.592	12.0133	10.1265	12.6102	10.3312	13.1155	13.3952	13.9183	11.9844	13.4293	11.0326	13.449	11.7573	14.5563	10.155	13.4005	11.4694	10.9017	14.291	14.552
PGK1_MOUSE	Pgk1	Phosphoglycerate kinase 1 OS=Mus musculus GN=Pgk1 PE=1 SV=4		16.5803	16.3366	14.9289	16.758	15.508	17.4214	14.7534	15.2834	14.9782	14.7647	13.9742	14.6891	14.9776	15.5131	15.6163	16.0719	15.6004	14.2836	13.7528	17.0076	18.6063	16.6579	20.1681	18.58	16.1015	16.5481	13.8246	15.9054	15.7037	16.6682	17.7871	16.2551	16.8123	15.8224	16.152	17.6227	15.6666	15.6787	15.4869	17.8235	10.7713	16.1285	16.8783	17.3924	18.3458	17.861
PGM1_MOUSE	Pgm1	Phosphoglucomutase-1 OS=Mus musculus GN=Pgm1 PE=1 SV=4		15.3004	16.4753	13.2277	14.5709	15.2421	14.8286	16.7395	14.5432	15.0207	13.8737	14.4453	12.2625	14.352	11.3531	11.9779	12.2581	13.0037	3.51075	10.9566	12.7694	14.7525	14.672	15.7094	15.0508	13.0242	12.9629	15.348	13.5294	12.0478	12.6651	12.9932	13.3368	14.609	11.6118	14.158	12.4227	13.7156	13.9967	13.9507	13.0645	14.379	13.4785	13.8448	13.3003	11.6486	12.7372
PGRP1_MOUSE	Pglyrp1	Peptidoglycan recognition protein 1 OS=Mus musculus GN=Pglyrp1 PE=2 SV=1		14.2139	18.9398	16.0998	16.6107	13.8844	18.0592	18.4601	16.6294	13.9795	18.0276	14.7228	14.8484	17.3755	16.0822	17.7442	14.2365	19.4006	12.8009	15.5929	15.193	24.6613	20.7438	20.0137	19.9063	18.9189	18.8652	15.2538	17.1596	18.3147	17.3275	21.1913	14.3289	16.2618	21.1034	17.7809	19.4985	18.7596	18.8288	17.3335	19.0048	12.4249	16.6014	17.7263	14.4393	19.178	18.0902
PIGR_MOUSE	Pigr	Polymeric immunoglobulin receptor OS=Mus musculus GN=Pigr PE=1 SV=1		18.8789	22.904	19.2048	19.74	18.5633	20.8371	22.0561	19.8874	19.0355	19.6576	19.8933	19.5413	17.9261	18.2754	19.1581	17.8578	14.0269	18.2854	21.9537	18.4766	22.1115	23.0448	23.5853	19.4148	22.5253	21.3064	21.5952	21.5592	21.0158	21.1474	21.3605	18.7723	20.9586	21.2388	20.3121	22.0136	20.7273	22.2306	20.5614	20.8963	16.6029	20.6239	21.2021	20.397	20.5606	19.3788
PKP1_MOUSE	Pkp1	Plakophilin-1 OS=Mus musculus GN=Pkp1 PE=1 SV=1		14.7797	18.3854	17.9737	16.03	16.105	15.419	17.5263	15.5563	15.4003	11.5117	16.9377	16.3019	19.4132	15.4509	18.7332	14.5878	17.9472	16.2589	17.9732	15.8146	12.597	16.4757	11.8541	12.0028	17.4337	16.9491	14.6827	16.6674	17.1653	13.0638	13.8773	14.7907	15.2923	15.9428	17.4866	16.7281	14.873	17.2146	13.7668	15.592	14.138	14.7101	15.1009	14.5197	15.616	13.7459
PKP3_MOUSE	Pkp3	Plakophilin-3 OS=Mus musculus GN=Pkp3 PE=1 SV=2		1.92711	14.2311	14.3955	16.1929	11.7193	10.7631	14.309	11.3388	12.7268	9.72218	11.8626	10.8585	16.9805	9.28122	15.6388	11.134	14.3712	9.28717	14.0507	9.73553	9.30835	13.4126	14.1102	9.77434	13.2061	14.2325	9.47358	11.1703	9.98863	13.0564	12.9	10.0691	8.6338	1.57633	11.0959	11.7301	1.92711	13.2555	10.0688	12.8449	1.92711	9.92034	11.0565	12.3836	9.87273	1.92711
PLAK_MOUSE	Jup	Junction plakoglobin OS=Mus musculus GN=Jup PE=1 SV=3		17.1502	19.9437	17.188	15.8329	14.8526	19.551	19.2995	16.2862	14.3625	12.6306	15.4006	15.7002	22.1822	15.1157	19.9838	17.339	20.228	15.7159	19.4491	16.6976	13.4902	18.8208	16.2997	13.2118	19.4315	14.4012	17.6501	18.1772	19.3779	17.0281	15.8155	16.4711	16.1086	15.7085	19.1434	18.7191	16.2249	17.4947	19.1075	18.223	17.0016	16.57	18.4465	12.5407	13.8713	16.7906
PLBL1_MOUSE	Plbd1	Phospholipase B-like 1 OS=Mus musculus GN=Plbd1 PE=1 SV=1		16.2033	13.4038	13.7679	16.2975	16.5098	15.9295	14.3398	15.1653	16.4426	14.7169	14.8519	16.2826	18.2438	12.8822	13.3245	13.7477	18.1112	11.4176	13.7372	11.2503	16.2962	16.6338	19.9137	18.6112	17.3141	14.0071	10.8421	17.7138	15.7211	13.2747	17.4458	15.9175	17.0741	13.6398	16.4801	15.5455	17.1427	11.9542	16.3789	14.6888	2.47322	15.469	16.1515	15.4522	15.7717	7.18312
PLCG2_MOUSE	Plcg2	1-phosphatidylinositol 4,5-bisphosphate phosphodiesterase gamma-2 OS=Mus musculus GN=Plcg2 PE=1 SV=1		12.846	12.4009	11.8097	13.0553	11.3666	14.184	13.5563	10.0755	12.8978	9.73157	10.0975	11.0376	13.1953	11.4829	8.09069	13.0119	12.9939	11.2528	8.39093	12.632	13.5025	12.7064	15.6016	16.699	13.0757	13.564	13.9811	15.2272	12.773	13.5302	13.5854	13.5728	14.481	10.4414	14.5042	12.7141	13.1158	13.4204	13.2284	11.5489	14.2131	14.1463	13.5655	12.2705	13.7878	13.6092
PLEC_MOUSE	Plec	Plectin OS=Mus musculus GN=Plec PE=1 SV=3		13.8441	15.9854	11.8869	16.5877	15.4986	16.9239	16.4703	14.3608	14.4689	14.2309	14.8552	14.2014	18.8431	12.6584	17.2701	14.7048	17.5424	12.8157	14.8081	12.7114	17.2988	16.3607	17.0231	15.5803	15.4025	15.7517	16.1926	16.2861	14.1914	14.1038	13.1071	16.1581	16.0442	13.6482	16.9169	16.4318	15.4816	15.9993	10.7094	13.2876	15.5583	14.4633	13.6024	14.1972	13.284	13.8509
PLMN_MOUSE	Plg	Plasminogen OS=Mus musculus GN=Plg PE=1 SV=3		13.2845	14.4306	14.2217	14.9182	17.9467	13.4529	14.4674	13.7606	17.6625	16.0173	15.6604	10.9532	12.4244	16.8708	12.2814	14.7964	15.1174	16.2282	7.84661	16.7425	16.1716	13.4301	18.4529	16.0377	12.9704	15.0893	16.1569	17.8678	12.0204	12.5188	17.5196	12.5866	16.8407	14.4781	15.262	15.3047	15.6507	16.2308	15.6683	12.8926	17.9754	15.2403	14.3106	14.6218	14.7788	16.209
PLSL_MOUSE	Lcp1	Plastin-2 OS=Mus musculus GN=Lcp1 PE=1 SV=4		19.5607	16.5002	14.576	16.8046	19.0291	17.367	15.804	14.5904	17.8596	17.3472	15.7301	17.2662	15.2091	17.1362	14.1637	16.0006	15.6275	15.2724	10.8691	15.7186	20.8255	19.753	22.9535	19.5704	19.1867	15.8045	20.8144	18.5759	17.5589	15.6936	21.0068	18.1757	20.0885	17.339	18.5298	18.5868	15.4001	17.2136	15.9936	17.556	17.0796	16.6304	18.8676	19.0841	18.7467	21.054
PLST_MOUSE	Pls3	Plastin-3 OS=Mus musculus GN=Pls3 PE=1 SV=3		16.3281	17.8867	15.9525	18.2717	16.7864	17.5701	17.0938	14.4511	16.6609	15.6291	15.9416	15.4424	20.5866	13.7488	18.8607	18.5932	20.5849	14.9703	15.9164	16.056	17.589	18.2024	15.9529	13.8489	18.4333	18.0838	16.4625	18.4485	17.6923	15.9537	16.4235	17.114	17.2339	16.7013	18.9086	17.4244	19.7134	18.1257	18.3358	19.4995	21.2639	16.2824	17.3058	16.4038	16.6643	16.4795
PNKP_MOUSE	Pnkp	Bifunctional polynucleotide phosphatase/kinase OS=Mus musculus GN=Pnkp PE=1 SV=2		13.4014	6.33915	11.5644	11.3141	13.5629	13.2627	10.1489	12.3709	12.4803	12.2867	12.1762	12.514	8.5887	6.6297	9.96683	11.3681	11.3072	4.53559	10.6206	14.1305	15.3473	13.8745	13.983	18.4937	11.1067	1.27567	13.4192	9.32653	11.8969	9.73513	15.2478	8.91132	15.8316	12.3276	12.1109	13.7459	1.28337	11.7716	8.85491	13.0576	11.5376	10.8657	12.7038	13.8562	13.4726	15.119
PNPH_MOUSE	Pnp	Purine nucleoside phosphorylase OS=Mus musculus GN=Pnp PE=1 SV=2		14.4415	14.6557	14.9743	14.2757	13.7603	12.8914	14.5157	12.9205	13.2305	14.8853	14.911	15.0394	12.483	15.3816	4.05503	15.1128	11.4856	6.00632	14.1067	14.9871	14.6517	13.7807	16.1676	16.4867	15.1873	14.2491	13.1394	11.5363	10.6356	13.4179	15.5272	10.6471	15.5973	14.4077	14.3315	14.8899	13.7218	13.9932	13.9969	12.3165	10.6022	13.3517	13.3142	15.5876	15.0598	12.7521
POF1B_MOUSE	Pof1b	Protein POF1B OS=Mus musculus GN=Pof1b PE=1 SV=3		14.9551	15.9957	15.8626	15.8284	14.6453	14.7472	15.1662	15.6008	15.13	13.7819	16.1352	15.6458	18.4628	14.3425	16.4574	15.7072	16.7358	15.8381	17.146	15.7836	9.51947	14.9453	7.35826	8.8081	17.3104	17.4221	11.9865	14.7879	13.3144	15.3464	12.0458	12.6552	12.8105	13.9394	17.0169	16.1382	13.8159	14.8568	15.2726	16.0988	14.9513	15.0843	14.7917	13.3043	12.8174	13.7301
PPBT_MOUSE	Alpl	Alkaline phosphatase, tissue-nonspecific isozyme OS=Mus musculus GN=Alpl PE=1 SV=2		18.9585	16.8821	16.5661	18.4338	19.5364	17.3706	19.5924	18.8436	18.8063	17.4444	18.55	21.5881	20.9427	18.5871	22.1864	19.8163	19.3278	16.4161	15.0694	18.0386	22.5691	23.7321	18.8197	12.1555	18.9438	15.3527	14.4394	20.7222	19.5337	15.0305	19.1363	19.2327	19.8711	22.0596	19.3467	21.5995	17.5405	19.996	18.3804	20.0189	20.9038	21.4711	20.9302	22.0749	22.6208	17.4124
PPIA_MOUSE	Ppia	Peptidyl-prolyl cis-trans isomerase A OS=Mus musculus GN=Ppia PE=1 SV=2		20.214	17.4522	16.7426	17.4933	18.8289	17.0428	16.2954	16.4754	18.9264	17.1855	16.6255	17.8342	16.3444	14.8581	16.7185	18.588	17.5808	14.027	14.2149	15.6924	20.4519	19.0818	21.9688	21.9942	17.6466	16.9783	17.5883	16.0923	15.4146	15.2818	19.9262	12.0573	19.8408	18.8605	17.6654	17.943	16.9293	18.0149	15.879	18.9267	16.9922	17.9617	19.2653	17.7955	17.1133	19.5292
PPIB_MOUSE	Ppib	Peptidyl-prolyl cis-trans isomerase B OS=Mus musculus GN=Ppib PE=2 SV=2		16.5407	14.3783	15.0203	16.8321	16.601	15.5834	14.2044	15.0875	16.1015	15.5941	15.5852	15.066	14.4061	13.739	16.3147	13.9439	14.3784	15.856	14.4795	16.0953	14.9706	17.1586	17.744	13.7648	15.9536	15.2054	13.0192	16.2394	11.9304	15.001	15.3484	14.2912	15.7967	12.523	15.4211	14.2461	14.8371	14.4483	16.2103	14.5844	16.6701	14.7363	14.4073	14.36	13.8861	15.9076
PPN_MOUSE	Papln	Papilin OS=Mus musculus GN=Papln PE=2 SV=2		16.5398	12.4914	15.4745	14.1777	13.5553	12.7167	14.6156	15.8847	14.348	16.8781	16.1714	16.1108	10.6195	12.7006	15.8659	14.1225	8.33187	15.6485	13.5505	17.6453	16.5692	15.3756	12.4947	14.3389	14.0582	14.6417	13.4395	13.8906	15.5183	17.1257	12.7628	14.8479	14.5725	17.4503	14.502	16.7747	14.6534	14.0406	15.0887	14.8876	14.4958	16.2374	15.462	16.0187	17.6204	14.409
PRAP1_MOUSE	Prap1	Proline-rich acidic protein 1 OS=Mus musculus GN=Prap1 PE=2 SV=1		14.1935	11.6932	15.6112	12.4872	15.3263	14.5164	12.7834	12.8563	14.0553	17.4062	15.8333	15.4164	10.7471	6.32182	11.8645	10.2705	10.5197	8.85394	17.902	19.7302	17.4763	17.7333	16.8913	12.5946	13.0534	13.8632	13.6086	13.1466	13.9763	13.1682	10.2637	6.98283	20.3456	17.3494	13.1858	13.3521	15.0811	14.2808	14.4205	15.453	2.06852	16.9159	18.0388	13.0411	15.5345	18.0208
PRDX1_MOUSE	Prdx1	Peroxiredoxin-1 OS=Mus musculus GN=Prdx1 PE=1 SV=1		19.8243	17.9591	17.9219	19.3144	19.6339	18.3204	19.0413	18.5367	19.8662	19.2997	19.5144	18.8277	20.8346	18.116	19.8981	17.4599	19.6431	18.9359	16.9323	19.595	15.6743	18.0746	16.9424	15.2585	19.5386	18.1235	18.6074	19.7546	18.1026	17.831	19.1855	18.9689	20.0857	17.5119	19.4306	18.3951	18.7332	18.9587	18.9356	18.1893	18.5931	18.1218	19.5065	18.239	18.2551	20.1958
PRDX2_MOUSE	Prdx2	Peroxiredoxin-2 OS=Mus musculus GN=Prdx2 PE=1 SV=3		17.2639	15.0834	17.4578	18.1912	17.1644	17.4808	17.5862	16.771	16.0414	13.874	16.2764	15.8157	20.0251	14.7645	18.7592	17.4316	18.8153	14.7263	17.2461	15.9368	15.0613	16.8361	16.7891	16.6785	18.2286	16.7163	16.9829	16.1636	15.4325	14.0176	16.442	15.9126	17.3089	15.5578	16.8279	16.8059	16.8521	18.8527	17.9143	13.9347	15.6844	15.553	15.7226	15.1836	16.7952	17.4732
PRDX6_MOUSE	Prdx6	Peroxiredoxin-6 OS=Mus musculus GN=Prdx6 PE=1 SV=3		15.5347	15.5403	17.319	15.3247	17.235	16.9009	15.8079	14.542	17.4167	16.4277	17.1756	17.6743	15.3746	16.2002	14.1197	17.382	15.8227	15.25	14.4999	17.4271	18.4839	17.2647	20.5168	19.5292	17.9151	16.8986	16.1695	14.1261	14.9515	15.1884	18.1048	13.7035	17.7709	15.3173	16.1229	15.8323	13.9815	16.8365	14.6126	16.8801	15.9326	16.3609	16.8004	16.3513	16.8505	17.8885
PROF1_MOUSE	Pfn1	Profilin-1 OS=Mus musculus GN=Pfn1 PE=1 SV=2		20.3255	16.8963	16.8182	16.6254	19.5051	16.9608	16.7665	16.6784	19.5449	18.9171	18.9584	19.2241	11.8149	18.995	14.5767	19.5193	15.5073	18.7767	16.2672	17.8056	20.3085	17.3609	18.0271	24.0066	17.24	17.2908	18.7326	15.1514	15.2868	16.6308	20.4653	14.7965	20.4793	17.9909	17.2111	18.1217	15.469	16.2241	15.0603	19.2282	13.9035	18.3124	18.285	18.5742	18.8003	20.398
PROM1_MOUSE	Prom1	Prominin-1 OS=Mus musculus GN=Prom1 PE=1 SV=1		16.7554	11.6249	13.674	14.1932	16.2644	14.5707	14.8617	15.3028	16.2298	17.4908	16.804	16.7608	11.3136	16.1439	14.7026	15.1027	9.74967	15.4622	15.4043	17.0445	19.1352	19.5385	19.4286	15.878	15.7753	15.036	14.374	15.0542	9.65204	16.5012	18.0953	12.6701	18.8646	18.3585	15.9041	16.9154	14.8177	16.0179	16.2202	15.9897	8.64627	17.7627	18.6996	17.5075	17.9102	18.7673
PRS8_MOUSE	Psmc5	26S protease regulatory subunit 8 OS=Mus musculus GN=Psmc5 PE=1 SV=1		6.70112	11.7801	11.2648	11.0804	8.8486	11.4297	8.5893	12.746	8.46263	11.9403	7.85794	7.68011	8.29491	9.49704	10.5056	11.895	10.2595	11.5619	12.4366	11.6025	9.98198	9.46453	5.09938	13.6145	12.5917	6.45398	8.73927	10.8293	13.6637	11.5353	11.9347	14.8513	12.1455	9.89999	12.5989	11.669	12.1317	9.43917	10.9458	8.19714	5.60795	7.40937	11.9293	11.478	10.3942	7.23329
PRTN3_MOUSE	Prtn3	Myeloblastin OS=Mus musculus GN=Prtn3 PE=2 SV=2		17.5453	13.548	14.9608	16.7114	17.5087	15.3529	13.3789	15.2746	15.9672	15.8539	15.2449	15.6292	7.77341	16.0043	11.859	14.6314	13.5927	16.2945	12.5957	13.5439	16.0874	14.1818	19.1048	20.128	14.6667	14.3799	17.1324	14.5232	15.1695	13.2487	17.6873	13.1226	17.8829	15.1216	13.8198	15.2605	13.7804	15.1813	15.2768	16.4444	12.8228	15.4064	16.8819	14.8165	14.8265	15.9972
PSA_MOUSE	Npepps	Puromycin-sensitive aminopeptidase OS=Mus musculus GN=Npepps PE=1 SV=2		16.4211	14.4699	14.182	14.1378	16.2278	15.6805	15.2797	15.3521	16.1348	15.7179	15.9617	14.5497	15.0305	14.3727	13.264	13.9768	14.1545	13.5212	13.4795	14.9887	14.0455	13.0969	16.6779	20.5718	15.6128	14.8085	15.189	15.9408	13.8248	13.0758	16.3146	14.1442	16.1442	12.8992	15.6063	13.8727	13.9651	14.0679	14.7427	14.9252	16.0986	15.1435	15.873	14.0149	14.1628	16.4042
PSA1_MOUSE	Psma1	Proteasome subunit alpha type-1 OS=Mus musculus GN=Psma1 PE=1 SV=1		17.9004	14.7859	15.835	18.1149	17.5976	18.2307	18.4631	18.3478	17.6935	16.7297	13.5624	14.7033	8.51296	13.4606	8.10306	15.3463	17.9985	10.0073	13.7257	15.7948	17.3376	13.2854	18.3586	19.8855	16.8674	16.4941	18.0242	18.3197	15.4366	12.4152	17.1981	18.7008	17.3718	14.755	17.3537	14.3703	16.4993	14.836	15.8663	13.7048	19.6414	16.1966	19.2811	14.87	14.2415	17.5777
PSA4_MOUSE	Psma4	Proteasome subunit alpha type-4 OS=Mus musculus GN=Psma4 PE=1 SV=1		14.541	12.1835	12.8841	14.433	17.8179	15.0939	14.7698	13.5818	18.1368	12.6397	13.2705	11.2465	16.9649	12.5571	12.7907	12.7741	16.3096	12.4642	12.3282	12.7061	15.2642	15.6251	17.8165	17.7303	15.2387	15.3867	16.7837	16.4577	13.6242	14.5974	16.1492	16.0828	16.2716	13.4429	15.7077	14.7076	16.1109	15.7595	16.744	13.3548	15.9052	13.5705	15.0626	14.2242	13.7526	16.4834
PSA5_MOUSE	Psma5	Proteasome subunit alpha type-5 OS=Mus musculus GN=Psma5 PE=1 SV=1		16.0973	16.1623	15.6106	17.2984	16.0716	15.4252	15.4926	16.1625	16.2712	15.8365	14.8295	15.5188	17.6177	14.3246	16.1243	14.8221	16.3764	14.3485	13.2907	16.0292	16.0251	17.1551	18.4737	18.0514	16.8957	15.7853	14.3566	17.1024	15.3737	15.7571	16.4204	15.5559	16.8043	15.4008	16.3029	15.9391	16.4681	15.5487	17.1615	15.482	13.6546	15.0424	16.3637	14.4631	16.149	17.1761
PSA6_MOUSE	Psma6	Proteasome subunit alpha type-6 OS=Mus musculus GN=Psma6 PE=1 SV=1		15.6121	13.826	14.562	16.3202	15.4318	16.2999	13.3945	12.4189	14.9857	14.1526	15.1375	15.1396	16.07	15.1506	12.4562	11.3714	16.9201	14.6666	13.9391	13.0552	14.5233	14.7597	17.1368	16.9315	15.2256	15.2052	15.5373	14.8521	13.7764	13.5955	16.1128	15.6723	15.6912	14.4773	14.9456	15.2012	14.8963	12.6426	15.7187	14.7608	13.4283	13.7882	15.2454	14.511	12.5701	15.8412
PSA7_MOUSE	Psma7	Proteasome subunit alpha type-7 OS=Mus musculus GN=Psma7 PE=1 SV=1		17.7207	15.1531	12.764	16.8689	15.1599	16.1408	15.4139	15.1658	15.3727	15.0821	13.1613	15.8094	16.0561	13.4669	15.4774	17.3153	15.6505	13.6408	11.9311	16.9709	14.6634	15.653	19.7458	19.33	16.7698	16.1782	17.7465	17.6369	14.2686	15.7574	16.7034	16.0131	16.7907	14.3025	16.7169	15.77	16.7375	16.6698	16.9385	15.4492	12.8757	15.7028	16.3794	14.7115	15.072	17.5649
PSB1_MOUSE	Psmb1	Proteasome subunit beta type-1 OS=Mus musculus GN=Psmb1 PE=1 SV=1		14.8246	14.0641	15.4323	13.8165	12.5627	13.8837	15.5957	13.4263	12.8468	13.1136	13.8872	14.7075	16.6051	15.8717	14.1028	13.472	15.0217	14.1336	15.2612	14.5359	10.794	14.7168	17.9104	12.7526	15.4654	13.1446	14.0162	13.7712	14.2218	14.9524	14.285	14.2709	14.4502	15.1652	14.2407	14.956	12.4538	12.0839	14.0229	14.166	9.51741	15.2601	15.9665	15.9989	15.2396	14.8996
PSB6_MOUSE	Psmb6	Proteasome subunit beta type-6 OS=Mus musculus GN=Psmb6 PE=1 SV=3		12.1018	14.8656	10.3448	16.9886	14.717	14.8007	15.0319	12.7462	16.4061	15.4741	14.7691	15.7845	17.7941	10.5003	14.3477	13.7905	16.7084	11.2827	11.5811	10.624	15.9409	15.3618	15.4871	16.5487	16.7375	11.7787	15.8002	17.2235	14.232	13.5271	14.7607	14.8259	15.2087	14.0572	16.1084	13.8335	16.2116	14.939	15.6438	14.1063	10.873	13.9069	15.5574	14.135	14.3282	15.2084
PSB9_MOUSE	Psmb9	Proteasome subunit beta type-9 OS=Mus musculus GN=Psmb9 PE=1 SV=1 [PSB9_MOUSE,PSB9_MUSMB]		7.67387	8.23394	11.3868	1.18546	11.5638	12.3811	9.3211	12.0297	11.0174	10.8208	8.69915	10.5102	7.89159	8.07388	9.01401	8.50922	11.3454	11.4086	11.526	8.53532	14.2528	13.1527	15.8268	16.9976	12.9652	9.32791	15.338	12.2833	8.64739	11.6506	15.0118	7.51178	15.8084	12.0877	13.2992	13.3119	11.2692	13.0737	11.7089	11.9677	8.35442	11.3631	12.7699	10.9725	12.5836	15.8054
PSD13_MOUSE	Psmd13	26S proteasome non-ATPase regulatory subunit 13 OS=Mus musculus GN=Psmd13 PE=1 SV=1		16.3339	14.489	16.4464	16.452	13.5155	16.1194	18.0913	19.0331	14.8545	16.0458	14.1722	14.9903	13.2565	18.0758	17.6985	15.524	12.7856	17.4596	14.8013	18.9785	15.4917	18.0424	16.5224	11.6749	17.7507	17.8419	14.3956	15.7159	15.0386	15.1737	14.8002	16.0864	16.3204	14.0592	16.4355	12.4656	18.0344	17.8369	15.3068	17.1539	15.7214	18.4135	13.7759	17.7529	18.0254	16.9393
PSMD6_MOUSE	Psmd6	26S proteasome non-ATPase regulatory subunit 6 OS=Mus musculus GN=Psmd6 PE=2 SV=1		14.5501	14.2597	15.2033	13.502	14.0418	14.5528	13.1892	13.7079	14.2091	13.1286	14.4643	13.7215	15.4301	11.3437	15.0891	14.4425	15.973	13.4995	14.6839	13.5437	12.9988	14.2056	14.9325	15.6451	15.1275	14.3642	14.6546	14.4873	14.534	13.4615	14.6769	12.8611	15.3925	14.299	13.1127	14.3066	11.9953	14.8163	15.15	14.1832	12.4842	14.0764	15.431	13.4771	14.1985	15.0905
PTN6_MOUSE	Ptpn6	Tyrosine-protein phosphatase non-receptor type 6 OS=Mus musculus GN=Ptpn6 PE=1 SV=2		14.9394	14.6878	14.6512	13.7687	16.807	13.8918	13.5308	12.3586	16.1048	13.7136	14.8016	14.8875	12.1029	14.3167	10.1144	12.2674	10.4267	14.8292	7.84308	13.745	15.4333	12.9886	17.7536	18.4675	12.888	16.0557	14.1257	13.561	14.0006	11.5279	17.1205	9.49426	16.9958	14.316	12.4842	14.1725	10.5588	12.7728	12.3289	12.7241	10.7385	14.8363	15.6459	15.4063	14.8674	15.2925
PTPRC_MOUSE	Ptprc	Receptor-type tyrosine-protein phosphatase C OS=Mus musculus GN=Ptprc PE=1 SV=3		16.9881	12.1234	12.5998	7.49669	15.9562	8.17803	7.97232	9.47766	8.94771	13.8635	13.2669	14.0662	10.2704	9.01464	2.74131	11.571	12.4363	5.77111	8.17428	9.38121	13.8592	15.3164	19.1374	19.6176	8.19779	-5.42178	1.98228	7.46722	9.355	10.7084	14.1319	7.73895	15.5609	14.6345	5.64028	14.0229	9.16654	7.96423	9.63558	11.6538	9.41026	13.458	14.6849	14.0994	14.8897	15.999
PTPRS_MOUSE	Ptprs	Receptor-type tyrosine-protein phosphatase S OS=Mus musculus GN=Ptprs PE=1 SV=1		15.0204	13.1995	13.6092	12.9653	11.1845	12.8908	11.2944	12.6506	11.9339	10.8564	11.232	12.7278	3.31717	11.8746	12.8991	11.9425	2.03854	13.9131	12.9544	13.0428	13.6268	11.3751	12.8903	6.36438	11.1657	13.6525	16.1154	13.9302	14.4841	12.2089	15.7714	9.7748	13.7385	14.8332	12.552	12.0757	12.6103	12.8503	11.8689	12.1562	9.42902	14.8465	14.1872	13.5484	13.6513	15.8362
PYGL_MOUSE	Pygl	Glycogen phosphorylase, liver form OS=Mus musculus GN=Pygl PE=1 SV=4		17.2982	12.6058	13.0423	12.7973	14.9272	13.5833	13.3834	11.7562	16.3707	13.6913	13.6747	15.493	11.8799	12.4521	8.39244	14.1452	12.3101	11.5149	11.5324	11.652	16.5112	15.5091	18.7919	19.7219	12.6444	11.8077	14.6886	14.3316	13.0692	13.3563	16.196	16.6937	17.9302	15.0809	13.6409	15.6781	11.3878	11.3175	13.0031	15.1355	10.5851	14.5824	16.1391	14.9097	15.9185	16.7843
PZP_MOUSE	Pzp	Pregnancy zone protein OS=Mus musculus GN=Pzp PE=1 SV=3		15.5562	12.9427	16.0746	11.6973	15.7047	15.2874	15.5926	13.7905	17.8911	12.9134	13.175	14.1526	13.6068	18.4392	10.9424	13.2342	14.6784	15.2254	9.32545	14.5606	14.4456	12.6667	20.8371	16.9672	15.4673	13.982	12.3587	14.5684	15.0954	12.4029	17.8893	12.4146	18.7802	14.2789	14.7518	13.3796	11.3673	14.9928	12.3631	12.1874	11.3934	16.3016	15.5581	14.7722	14.8752	17.8904
QSOX1_MOUSE	Qsox1	Sulfhydryl oxidase 1 OS=Mus musculus GN=Qsox1 PE=1 SV=1		18.0669	17.2328	17.171	20.2607	16.8121	18.1338	18.8299	20.5408	17.3346	19.9118	19.3402	19.22	21.8629	21.3711	22.4841	18.4954	19.9346	19.6231	14.484	19.588	20.1227	20.6497	16.4134	13.6858	20.4985	19.5896	16.0971	20.1088	19.1901	17.3331	20.3829	18.2899	18.1769	19.3655	19.995	20.0367	22.3942	20.4445	22.558	18.196	9.3134	19.2916	20.2478	19.7084	19.4066	17.8797
RAB10_MOUSE	Rab10	Ras-related protein Rab-10 OS=Mus musculus GN=Rab10 PE=1 SV=1		12.9607	9.18619	12.044	12.6557	13.639	12.0327	12.7568	11.5258	13.9783	15.2776	15.0363	14.1186	14.6057	11.0182	14.2069	13.0785	14.1201	7.61346	11.6605	18.6318	13.0387	15.6206	14.1815	13.8075	12.6799	9.35032	14.0312	10.0966	14.2609	13.3923	12.8079	12.78	13.9266	13.3456	12.33	14.3628	9.14054	8.57783	10.592	11.283	16.7909	9.45245	13.8471	9.48464	13.768	13.1227
RAB1A_MOUSE	Rab1A	Ras-related protein Rab-1A OS=Mus musculus GN=Rab1A PE=1 SV=3		12.7804	15.9409	14.6266	13.9424	13.9221	14.7048	15.1079	15.8527	15.1298	13.1076	13.8236	13.5646	21.3811	13.4263	18.6047	14.3166	21.0199	12.8845	16.5283	12.7701	13.669	19.3416	16.2956	15.8713	16.0988	16.5159	16.5997	15.5211	15.0118	15.3433	16.2196	15.2892	15.9882	15.1221	18.5351	16.1863	13.6985	14.9045	14.0027	16.8652	3.99899	14.2782	15.8075	14.8548	15.4781	17.2646
RAB5C_MOUSE	Rab5c	Ras-related protein Rab-5C OS=Mus musculus GN=Rab5c PE=1 SV=2		13.9757	11.738	14.3919	15.2716	14.0124	14.7697	15.4038	15.3963	14.7596	11.6845	14.1997	13.0161	12.9573	14.6306	13.3258	15.2744	13.4109	11.7051	12.5331	13.0984	14.8657	15.5591	16.9862	17.7712	13.9769	12.7068	12.0665	16.5474	12.8645	13.1228	15.6378	14.7583	14.4468	13.5991	15.7289	12.4194	16.2663	13.3609	14.6466	14.8295	9.50365	14.6025	12.8065	13.8912	13.7987	13.4233
RACK1_MOUSE	Rack1	Receptor of activated protein C kinase 1 OS=Mus musculus GN=Rack1 PE=1 SV=3		15.6387	17.601	16.387	16.4676	15.2524	15.7014	16.9708	12.9997	14.8693	14.9092	14.9161	14.7409	19.7197	11.7518	16.4036	16.0393	16.6338	13.2168	14.6807	12.3264	14.8888	16.9314	15.5115	16.4964	15.884	16.9111	14.5149	12.5684	15.4897	15.6671	14.8779	13.7809	15.2889	15.5705	16.1203	15.7689	11.7607	16.3711	15.0188	16.8243	2.03265	14.7284	15.8707	14.3399	15.0041	13.6261
RAN_MOUSE	Ran	GTP-binding nuclear protein Ran OS=Mus musculus GN=Ran PE=1 SV=3		15.8518	16.7981	15.2428	14.6872	17.4082	16.1783	13.9897	12.5066	18.1633	14.8726	16.0085	15.9255	13.5448	15.6589	16.3505	16.9115	12.2446	16.0879	15.0565	16.8474	17.5059	11.9981	12.9591	19.7876	15.7296	16.0358	15.6936	14.8828	13.8946	15.0877	17.2434	15.425	17.2993	15.747	15.7409	14.8017	13.7003	15.8581	14.6271	16.4478	15.884	13.8451	16.6957	16.591	15.9186	17.4107
RD23B_MOUSE	Rad23b	UV excision repair protein RAD23 homolog B OS=Mus musculus GN=Rad23b PE=1 SV=2		12.6319	14.6493	13.3206	17.2728	15.2596	16.0993	15.223	14.7894	15.7497	14.36	13.8305	14.1173	17.5272	12.5581	16.4199	15.3699	17.7141	13.7819	13.2364	15.4367	15.5189	16.6533	16.5775	16.1565	16.7883	15.4201	16.5451	16.1297	15.6084	14.2046	16.0404	16.8881	16.8366	17.183	16.4617	15.0048	16.0556	15.3911	16.3144	15.2995	9.99738	15.539	16.4798	14.5168	14.5517	14.9479
RHOA_MOUSE	Rhoa	Transforming protein RhoA OS=Mus musculus GN=Rhoa PE=1 SV=1		14.7423	14.5347	14.3849	17.7542	16.8391	15.4272	15.7822	15.8197	16.5244	16.3784	15.2772	15.3262	15.3917	15.7593	16.1138	15.5435	14.7362	14.6291	12.782	16.3224	18.2588	18.3213	19.432	20.2025	15.1356	15.7542	15.3663	17.1137	17.12	15.6081	17.3454	16.0822	18.145	16.4163	16.3341	16.2636	20.0994	15.4289	14.7687	15.6768	16.8897	15.0622	17.0992	15.3252	16.7738	17.7525
RHOG_MOUSE	Rhog	Rho-related GTP-binding protein RhoG OS=Mus musculus GN=Rhog PE=2 SV=1		18.0075	15.1136	14.441	14.5342	17.1154	14.6343	13.3298	13.9939	17.2261	15.7917	15.0576	15.9968	8.47616	13.7524	14.4026	14.3824	11.6665	13.9119	13.9667	14.4931	16.5021	15.8669	18.4098	19.2199	15.9656	14.912	11.3192	12.2181	12.8058	14.8533	17.3223	13.4445	17.834	14.9068	15.583	16.2935	12.9994	15.5503	14.3325	15.8798	15.68	16.0569	17.0879	16.7812	14.7643	18.2992
RINI_MOUSE	Rnh1	Ribonuclease inhibitor OS=Mus musculus GN=Rnh1 PE=1 SV=1		18.8723	17.2624	18.2037	17.5711	17.6485	17.9813	17.7109	17.7295	18.1791	16.8574	16.3867	16.153	18.8568	15.9344	19.3453	17.5282	16.9841	16.0263	17.2294	19.6319	15.8713	16.8842	18.0996	18.2778	18.0249	18.4505	13.0237	17.1872	16.1489	16.6109	18.0787	15.46	18.0901	16.6314	17.8928	17.3282	16.7275	17.5716	16.8965	17.3236	14.8855	16.2001	18.2622	16.2778	17.4862	17.8816
RL12_MOUSE	Rpl12	60S ribosomal protein L12 OS=Mus musculus GN=Rpl12 PE=1 SV=2		12.4387	13.9467	16.0234	11.9277	12.2444	13.0784	15.0207	10.1431	10.6512	10.8932	13.5532	14.247	14.4764	7.60044	14.5827	14.5578	15.7926	12.6752	16.809	6.12764	13.482	14.5533	12.7823	7.07252	15.1519	13.8165	15.6294	9.28887	12.7761	13.5243	12.813	15.325	14.4522	14.8904	14.661	14.3218	9.78918	12.8739	11.2604	14.7357	15.2518	13.2072	14.2828	13.9074	13.7154	14.0895
RL3_MOUSE	Rpl3	60S ribosomal protein L3 OS=Mus musculus GN=Rpl3 PE=2 SV=3		9.54755	16.7313	16.0221	13.2276	11.1152	13.4912	16.47	14.2747	14.9016	11.0106	14.1362	14.7362	18.2057	10.8285	16.5442	13.7751	15.8075	12.573	15.1586	9.48402	15.3654	14.3263	11.3495	19.3094	10.7983	9.16463	14.0105	13.6426	10.6033	14.3204	14.4818	2.2231	15.5901	13.9758	15.1633	14.1875	14.9876	2.2231	19.7411	15.7032	14.8431	14.363	14.3507	9.35145	12.9565	11.7211
RLA0_MOUSE	Rplp0	60S acidic ribosomal protein P0 OS=Mus musculus GN=Rplp0 PE=1 SV=3		12.8174	17.8662	13.8782	15.4009	11.2636	14.2756	16.5983	15.8313	15.994	15.7831	14.2865	14.9876	20.0969	12.232	13.4734	13.5889	14.5175	14.2415	16.7287	14.1745	11.4367	14.7564	16.5256	14.728	15.9283	15.7166	13.9129	14.3852	12.5347	15.0108	14.2221	11.8291	15.66	14.8875	15.3772	14.8184	7.41979	15.9356	12.3451	15.4459	14.2103	12.8756	14.3548	15.0646	13.0489	13.0777
RLA2_MOUSE	Rplp2	60S acidic ribosomal protein P2 OS=Mus musculus GN=Rplp2 PE=1 SV=3		13.976	19.911	17.6333	14.0406	15.3361	15.983	16.7428	14.9747	14.4317	16.4615	17.0076	16.1701	19.713	12.2796	18.5542	15.1508	17.7209	12.9614	19.0019	16.5511	12.3635	14.7612	13.9775	15.4277	17.2652	16.1735	12.9314	16.6343	15.5491	15.3588	15.1255	15.5073	14.5641	15.1235	17.1251	16.787	14.0242	9.36804	16.1926	16.9006	12.6899	15.137	15.4513	14.9464	15.0721	14.1886
ROA2_MOUSE	Hnrnpa2b1	Heterogeneous nuclear ribonucleoproteins A2/B1 OS=Mus musculus GN=Hnrnpa2b1 PE=1 SV=2		16.3379	14.9275	16.1615	15.3801	15.9896	14.5998	14.4023	14.5887	15.5777	13.9847	14.7675	15.2434	7.43622	14.7341	13.1044	13.5391	10.3156	12.5437	11.8086	11.4464	16.5354	11.8616	17.0459	20.0095	15.0319	12.9237	12.7364	13.3576	11.4954	14.2943	16.0804	7.46454	16.4422	14.5487	13.7462	14.3627	14.1385	14.637	14.1919	15.1686	12.4967	14.4029	15.1206	15.1384	14.9455	16.0689
RS11_MOUSE	Rps11	40S ribosomal protein S11 OS=Mus musculus GN=Rps11 PE=2 SV=3		14.8467	17.4555	14.7771	15.1996	12.4912	15.0738	17.4066	14.0835	13.3691	11.8842	10.1999	12.4452	18.0525	11.6624	17.1744	12.9008	16.5783	12.6281	16.5245	13.2822	13.8251	14.9795	14.006	11.5981	13.2755	16.3623	14.0061	14.1892	14.3127	13.6126	12.4744	13.2317	13.1567	12.6227	15.369	13.8915	12.9969	16.2516	13.948	13.265	13.3057	12.3063	13.5102	12.3114	12.4118	13.865
RS3_MOUSE	Rps3	40S ribosomal protein S3 OS=Mus musculus GN=Rps3 PE=1 SV=1		16.8095	17.3833	17.7853	16.4707	16.1464	15.917	14.6615	14.1021	16.0552	14.3826	16.5052	15.4115	19.2523	14.0014	16.0087	14.1948	15.5698	15.3408	17.1741	14.9988	12.733	15.5762	19.7233	13.2766	17.4469	17.072	15.2711	15.745	14.1157	12.7702	15.7949	15.803	16.378	15.7966	16.0597	15.9789	15.3671	17.1992	14.9693	16.5087	12.2498	15.2317	15.3015	14.9919	14.2871	15.9115
RS4X_MOUSE	Rps4x	40S ribosomal protein S4, X isoform OS=Mus musculus GN=Rps4x PE=2 SV=2		14.3876	13.9438	14.5663	13.7901	13.8994	14.8966	15.4348	13.1142	14.5914	12.6371	13.2815	13.6119	18.6682	12.1188	17.1233	14.0312	15.1755	14.151	13.8404	12.2982	13.5772	14.1801	15.4442	14.9309	13.0338	13.3336	15.1871	15.4057	14.7479	14.7049	16.0388	16.459	14.4264	13.3286	14.9337	13.0089	12.7454	13.6473	13.7674	13.4541	13.1157	9.47667	13.2691	12.9016	11.9315	14.742
S10AA_MOUSE	S100a10	Protein S100-A10 OS=Mus musculus GN=S100a10 PE=2 SV=2		14.7589	14.8398	14.7823	15.7868	15.0947	13.2659	12.7674	11.4204	15.1737	16.0673	16.5088	15.7449	10.8249	13.1977	10.6412	17.6891	12.518	17.6462	15.2859	14.1243	13.5867	15.6319	10.4881	9.64286	16.0344	15.5274	10.0683	12.6393	6.25069	11.7599	11.051	7.97351	14.0267	16.2179	15.2724	15.5827	13.6672	16.0352	15.5621	18.4406	11.3049	14.722	14.5409	14.851	15.9721	14.1372
S10AD_MOUSE	S100a13	Protein S100-A13 OS=Mus musculus GN=S100a13 PE=1 SV=1		15.7302	9.96584	10.2378	14.4611	13.7717	10.8443	9.88884	13.2258	11.1166	12.5539	12.3352	14.7332	10.7996	13.4407	11.7729	13.8987	8.38796	10.7525	8.18689	13.3992	14.1203	14.2151	17.9641	16.8027	13.7389	10.9625	12.712	6.6466	11.7541	12.0656	15.1066	13.0758	15.3992	13.6778	13.2195	14.8741	15.0686	12.1672	15.7903	10.844	8.17516	12.0881	12.3894	15.1823	11.2777	15.4267
S10AE_MOUSE	S100a14	Protein S100-A14 OS=Mus musculus GN=S100a14 PE=2 SV=1		17.1703	17.4185	18.499	17.9353	16.6754	17.9296	17.3183	17.0611	17.988	17.2193	17.1339	16.1423	18.4572	16.2141	17.2331	17.7022	17.9671	17.0662	17.7471	17.0868	16.0243	18.5142	16.5648	16.193	17.559	17.2848	16.4187	16.7063	16.7965	16.0793	14.5565	14.7526	16.3346	16.1199	16.6794	16.8475	17.0756	18.0141	16.6263	16.9594	17.927	17.3221	16.4631	15.1178	16.6558	16.4672
S39A4_MOUSE	Slc39a4	Zinc transporter ZIP4 OS=Mus musculus GN=Slc39a4 PE=1 SV=1		13.4877	15.9065	12.3258	13.3665	13.9148	12.032	17.7744	11.8161	17.4995	13.4512	15.8468	12.227	13.5576	14.8022	16.5103	17.159	12.092	10.9219	14.7581	10.792	19.8585	19.8484	17.4128	14.834	17.3947	12.936	15.1851	16.9363	18.7291	11.4386	13.6914	14.1002	16.2604	17.5684	16.894	17.0263	12.3964	12.9878	13.8893	14.6972	14.3249	11.9101	17.544	17.648	16.1052	16.1085
SAP_MOUSE	Psap	Sulfated glycoprotein 1 OS=Mus musculus GN=Psap PE=1 SV=2		14.029	13.8478	13.5054	15.4671	13.9403	17.8268	15.5389	15.052	14.5715	14.8724	12.4821	15.2851	16.6155	14.427	18.1571	17.0794	17.4467	12.8763	14.6193	14.8464	19.1598	17.4983	17.7442	17.1527	16.1887	17.08	18.846	11.7484	17.8056	17.137	17.4449	15.955	18.0799	17.0571	17.1704	17.6211	17.506	17.2567	17.8039	15.39	16.0772	15.4782	18.4266	18.665	17.1123	17.2703
SAP3_MOUSE	Gm2a	Ganglioside GM2 activator OS=Mus musculus GN=Gm2a PE=1 SV=2		18.4807	15.1909	17.7147	18.6042	19.7462	16.3028	17.096	18.0074	18.6823	16.8892	13.7723	12.6557	21.8225	13.7357	19.4684	13.1611	21.7767	11.8941	13.9687	13.7384	15.4251	18.1035	17.9536	14.7619	18.5978	18.3897	17.3402	20.8081	18.6426	14.5394	16.571	18.1938	16.7712	14.5568	18.4319	13.4159	15.9528	16.3296	15.6543	13.9777	18.1901	16.9716	16.4702	14.8511	15.4757	16.5888
SC5A8_MOUSE	Slc5a8	Sodium-coupled monocarboxylate transporter 1 OS=Mus musculus GN=Slc5a8 PE=1 SV=1		12.563	13.7559	12.786	12.9266	13.7587	13.3216	13.2749	14.4275	14.4044	12.6194	11.0433	14.6048	9.92746	11.6918	16.2134	10.6546	9.19433	10.526	12.4765	12.2812	18.5673	16.8048	9.91685	10.993	12.0578	12.7509	15.1268	12.2259	15.0652	12.0822	12.9989	13.3791	13.2213	14.0832	13.3834	14.5248	1.45336	12.1237	12.4393	11.128	14.6014	10.189	12.5383	14.6186	10.995	13.1244
SFTPD_MOUSE	Sftpd	Pulmonary surfactant-associated protein D OS=Mus musculus GN=Sftpd PE=2 SV=1		17.0825	15.0293	16.0967	15.177	14.2097	16.7034	14.9883	15.4877	14.9565	18.5774	19.5359	18.0929	11.6648	16.7317	16.7312	18.8329	11.9344	17.501	17.9854	17.7808	22.123	19.7111	15.7122	13.4833	17.1362	16.4803	15.3822	16.9727	17.7634	16.8818	17.6425	17.1682	17.9612	19.8398	18.6824	18.4475	18.4443	17.9493	17.6656	17.281	17.6391	19.3891	18.1487	18.2131	19.1407	15.8006
SHPS1_MOUSE	Sirpa	Tyrosine-protein phosphatase non-receptor type substrate 1 OS=Mus musculus GN=Sirpa PE=1 SV=1		11.8945	13.4255	13.5822	14.004	16.1959	12.6991	11.837	13.4439	14.8712	15.7033	12.3953	13.9692	13.0204	14.9853	11.7958	14.9256	11.3049	12.313	8.71915	11.663	15.6042	14.0872	17.7522	17.201	10.6902	12.9501	15.4049	13.0987	9.55633	9.87914	16.3947	14.664	14.9144	15.1379	12.3085	13.8084	11.9529	13.5226	13.2543	12.3497	10.5442	10.3393	15.4858	15.1788	14.8906	12.6082
SODC_MOUSE	Sod1	Superoxide dismutase [Cu-Zn] OS=Mus musculus GN=Sod1 PE=1 SV=2		17.7379	16.0178	15.5662	18.9085	15.5792	16.6567	15.9972	14.7656	16.6003	16.1553	15.2264	16.5486	13.7549	16.0737	15.3365	16.384	17.4181	12.5318	14.9017	16.3377	17.5839	15.285	19.4188	18.7183	17.7279	16.1988	15.1863	15.7891	14.7295	16.4629	17.5999	14.273	16.4168	16.118	15.5769	15.9379	19.3991	15.5207	18.7301	16.4773	12.7003	15.9099	16.5591	17.204	16.7674	16.2531
SORCN_MOUSE	Sri	Sorcin OS=Mus musculus GN=Sri PE=1 SV=1		17.3454	13.8678	14.2746	14.6994	15.4178	15.4868	14.7141	14.9779	15.9839	15.0865	13.3995	14.9394	13.737	12.745	13.2672	15.6718	15.8905	12.2688	11.2316	13.0243	16.8251	17.1259	19.788	19.9504	15.0946	14.7051	14.8698	16.9481	15.9796	13.9429	16.5788	13.3241	18.0964	14.816	16.2674	15.4984	14.2679	14.9076	13.7984	16.0204	17.4092	15.1215	16.6212	16.255	15.7887	15.886
SPA3K_MOUSE	Serpina3k	Serine protease inhibitor A3K OS=Mus musculus GN=Serpina3k PE=1 SV=2		18.0477	13.604	14.7423	15.3892	21.1399	17.0738	14.3683	15.7124	20.4918	17.6143	16.2107	15.7557	13.653	15.3015	13.4345	14.1933	17.2339	15.7284	11.5911	18.3588	14.8791	16.1461	19.7923	20.7113	15.3965	14.6239	18.0595	16.3894	15.3837	16.6819	20.3159	17.8292	18.4334	15.9278	14.5876	15.3956	14.1215	16.4238	14.725	13.6792	15.9404	18.2766	17.443	14.8362	15.5942	18.9175
SPR1A_MOUSE	Sprr1a	Cornifin-A OS=Mus musculus GN=Sprr1a PE=2 SV=1		24.2193	22.8916	21.7173	21.9649	22.3815	22.3648	21.795	23.1117	23.4732	23.6869	23.1875	22.8096	21.4904	23.4283	19.9742	27.5344	20.7532	24.0088	17.9036	27.3202	22.4423	22.5996	18.2881	16.855	23.1873	21.8905	22.3368	22.6419	22.076	16.2848	20.2038	20.9041	22.3916	22.3821	23.3485	21.5566	23.9766	24.2135	18.9993	23.8783	18.4969	22.4201	24.8823	23.0001	20.576	18.5215
SPR1B_MOUSE	Sprr1b	Cornifin-B OS=Mus musculus GN=Sprr1b PE=2 SV=1		18.8116	18.7911	18.6491	15.4033	15.3084	16.6912	18.4743	17.6496	16.5717	17.1468	16.924	15.9576	21.2622	13.9351	19.8763	12.9081	18.1129	15.3394	16.9748	19.2334	15.9293	18.2714	12.3121	12.5733	18.2162	19.647	15.7016	17.3815	15.7604	14.1367	15.7371	15.0087	14.6119	16.9834	18.8856	16.6975	15.7568	17.6194	13.6904	13.9086	14.0492	14.529	17.5813	16.5763	14.5698	14.9949
SPR2D_MOUSE	Sprr2d	Small proline-rich protein 2D OS=Mus musculus GN=Sprr2d PE=2 SV=1		20.0127	22.0517	21.5051	21.6693	20.2801	20.9763	22.4871	19.255	20.5885	21.9535	21.4223	21.1159	22.6293	20.9009	23.7097	21.3418	20.5935	22.9138	22.734	19.6372	19.5754	18.5247	16.9886	16.6521	23.0502	21.1115	18.9532	22.0259	20.8956	19.2032	20.7935	20.2197	20.2915	20.7261	21.4933	20.9771	20.8679	22.3936	19.3209	21.2656	19.4422	20.9048	20.4008	21.3069	20.7375	14.6162
SPR2F_MOUSE	Sprr2f	Small proline-rich protein 2F OS=Mus musculus GN=Sprr2f PE=2 SV=1		18.2909	17.4609	20.053	19.4909	16.1997	15.2675	16.1513	17.5279	14.4347	19.5891	20.0389	18.9675	16.9482	19.0125	16.8047	22.725	15.9361	20.4419	18.7642	21.9995	20.0533	16.5081	10.7643	14.5451	19.895	18.0448	16.9218	14.4103	12.7496	19.3151	16.3964	15.8709	16.7598	18.4049	18.9064	18.8172	17.223	19.6311	18.1908	19.9497	14.3923	18.4439	14.7643	19.8432	19.5739	16.61
SPRR3_MOUSE	Sprr3	Small proline-rich protein 3 OS=Mus musculus GN=Sprr3 PE=2 SV=1		15.9767	16.5026	14.13	12.9009	11.1295	11.9178	11.3663	15.4156	14.2278	14.5937	16.5346	15.0882	15.2901	12.8295	15.2912	14.4857	12.3289	14.948	17.3952	17.829	11.9111	10.0998	1.79983	11.7921	16.2364	10.3288	12.7332	12.6531	11.0623	15.2036	13.0572	15.5054	11.6072	16.3281	15.3421	15.8065	14.1901	15.5665	15.0186	15.218	14.7488	13.5677	12.8287	14.5927	14.2766	15.5764
SPTB2_MOUSE	Sptbn1	Spectrin beta chain, non-erythrocytic 1 OS=Mus musculus GN=Sptbn1 PE=1 SV=2		15.5888	13.9351	15.3407	14.9	15.0762	14.9226	15.8696	15.4076	15.5271	14.8681	13.3638	14.0501	14.933	16.5843	1.46233	14.103	12.774	15.8916	14.4115	16.0829	13.9065	9.63594	15.4585	15.2704	13.5225	13.1083	15.4812	15.3925	16.4036	12.8388	14.4651	22.0372	15.865	12.943	15.3363	14.1362	12.502	12.2241	13.7122	12.6642	13.2108	14.0161	15.9866	14.1447	13.4291	14.5665
SPTN1_MOUSE	Sptan1	Spectrin alpha chain, non-erythrocytic 1 OS=Mus musculus GN=Sptan1 PE=1 SV=4		15.7714	13.3807	14.838	17.5314	15.7811	14.8235	15.4644	15.5153	15.6369	14.3565	15.8021	14.0673	14.5721	13.1402	14.7899	14.0821	15.3465	13.099	19.4382	13.1626	14.7773	14.275	16.6837	18.1751	14.8509	14.6714	12.2034	14.8125	15.103	13.1927	16.0458	13.7298	16.4859	13.7149	15.7039	15.1369	15.623	13.3903	15.9184	14.5167	15.8949	14.6036	15.2315	13.3282	12.9544	16.1257
SRSF1_MOUSE	Srsf1	Serine/arginine-rich splicing factor 1 OS=Mus musculus GN=Srsf1 PE=1 SV=3		14.599	12.1933	14.5096	15.2636	15.9163	14.2295	15.0474	12.2684	16.6191	14.1209	13.8268	15.6181	9.73134	14.2518	10.6088	15.9309	11.8117	14.1991	10.9257	16.5077	15.6728	14.7137	18.1726	15.6322	13.9627	12.4108	14.3054	13.5284	13.8047	11.4408	15.5776	13.7115	16.2321	13.6581	13.4817	12.5782	12.4385	13.1339	13.2426	14.6428	14.7874	15.345	14.8194	13.9443	13.1648	15.6609
STIP1_MOUSE	Stip1	Stress-induced-phosphoprotein 1 OS=Mus musculus GN=Stip1 PE=1 SV=1		7.42496	10.6375	11.7186	13.6732	9.5993	15.4992	14.361	11.4391	14.4824	9.58521	13.5738	14.0539	13.2253	12.6435	15.0914	15.5369	6.9626	15.6537	10.7401	9.68719	13.944	7.78364	12.8179	15.445	12.7521	14.5249	14.4486	14.9705	10.0958	13.9466	15.0986	15.4571	14.1612	13.7522	10.2126	12.5165	10.4554	12.4483	7.5449	14.3547	13.3869	13.3597	13.9906	13.4814	14.1179	14.0618
STK10_MOUSE	Stk10	Serine/threonine-protein kinase 10 OS=Mus musculus GN=Stk10 PE=1 SV=2		14.855	20.5225	12.9825	13.9465	14.5576	16.728	14.628	15.196	14.3167	16.3247	13.6926	13.9238	10.8836	16.412	15.7151	15.5209	15.3808	13.5167	12.3623	15.3672	17.5261	17.192	17.1958	16.3562	15.1551	13.9975	16.9633	18.4466	16.5772	14.0582	15.6121	16.4065	15.9891	14.9108	14.119	13.8037	16.4081	15.1052	15.494	16.2566	11.1323	14.5552	17.1075	15.0215	15.0588	14.7762
STXB2_MOUSE	Stxbp2	Syntaxin-binding protein 2 OS=Mus musculus GN=Stxbp2 PE=2 SV=1		14.3987	12.4446	11.2128	11.4035	14.4346	12.9061	13.5884	8.22849	14.7948	13.018	12.694	11.7756	12.5168	11.4377	14.4166	12.8505	11.4405	10.4908	11.5641	11.9384	14.8834	15.8045	17.6136	17.3434	12.0213	11.441	16.4706	17.9609	18.3539	12.074	14.4025	12.2698	14.9723	13.3333	11.8145	12.871	12.5618	13.8448	12.3789	15.0007	18.8619	13.5368	14.7519	14.339	13.1867	16.6419
SUMO2_MOUSE	Sumo2	Small ubiquitin-related modifier 2 OS=Mus musculus GN=Sumo2 PE=2 SV=1		14.0798	11.9903	11.4189	13.3707	11.9389	13.4479	13.807	13.4599	16.5331	14.1445	11.9392	12.288	14.315	13.3105	14.3973	13.7453	14.2547	13.5757	10.0176	14.6019	16.6457	15.7689	18.1391	18.2737	15.0747	13.985	17.6895	14.1318	14.5706	12.8323	17.3292	14.188	17.3369	15.2797	14.2997	15.1283	15.1418	16.0457	12.7509	14.7876	11.1885	12.6984	15.3002	15.383	15.3265	17.1144
SYNE1_MOUSE	Syne1	Nesprin-1 OS=Mus musculus GN=Syne1 PE=1 SV=2		18.2669	13.7131	15.8588	17.7708	17.8978	16.1601	15.7074	15.7834	17.6514	17.0872	16.4164	16.19	16.5233	17.0719	16.2368	16.5653	13.1073	15.8587	17.5181	16.6124	8.64915	11.552	12.518	13.2901	15.392	14.7455	14.5151	15.6105	16.2169	13.8382	13.5879	13.8065	14.8477	13.3803	13.7404	13.4741	15.1792	16.0416	15.4055	13.8844	16.451	15.8467	16.9226	13.0424	14.4193	14.982
SYVC_MOUSE	Vars	Valine--tRNA ligase OS=Mus musculus GN=Vars PE=2 SV=1		15.1145	12.6196	13.6179	13.484	14.5795	12.462	10.5447	13.4049	14.836	13.5668	12.9886	12.6507	10.6775	12.8517	9.34864	13.4699	9.81396	11.1248	10.2184	14.741	11.4203	11.2426	15.4966	19.5841	11.382	11.2967	8.92989	12.3208	10.3536	11.7525	13.997	-0.644485	14.6045	12.3201	9.00983	11.5338	10.2288	11.0731	10.4379	13.3433	12.796	12.5122	13.3924	10.4453	13.1681	14.5861
TADBP_MOUSE	Tardbp	TAR DNA-binding protein 43 OS=Mus musculus GN=Tardbp PE=1 SV=1		1.34877	10.4261	8.16962	0.979872	9.47319	6.16489	7.99384	12.62	6.16222	1.34877	10.8887	9.8533	11.1058	5.27251	8.57971	11.2473	11.7795	5.00792	8.34709	-2.20801	11.3787	10.9891	12.7621	13.1389	9.28426	10.7288	9.2828	1.34877	9.27277	12.7884	1.34877	1.34877	10.3157	10.9261	9.9843	11.1491	-1.65974	7.6424	8.36735	10.1406	1.34877	8.89811	8.30906	7.65013	7.25005	9.03662
TAGL2_MOUSE	Tagln2	Transgelin-2 OS=Mus musculus GN=Tagln2 PE=1 SV=4		19.1699	14.6702	17.7931	19.0225	13.3903	15.0719	17.8252	14.52	17.9661	17.2571	16.9096	17.913	17.7278	16.0084	19.5215	15.6177	16.8644	16.7695	16.1438	12.3877	16.7432	15.6681	19.7759	21.2566	16.6686	17.6007	15.3152	16.9316	16.3929	13.2386	19.4908	15.1281	18.6913	16.9957	18.1435	16.8341	18.2876	14.4314	16.442	18.0246	10.1632	16.8725	14.9838	12.1075	14.6007	17.6108
TALDO_MOUSE	Taldo1	Transaldolase OS=Mus musculus GN=Taldo1 PE=1 SV=2		18.7758	19.2094	15.2475	18.9385	17.1848	17.5563	16.243	13.9487	18.5083	12.5505	15.3754	17.5468	15.7309	12.2695	14.895	15.685	16.8255	11.716	14.1838	10.4052	19.8676	18.7371	22.3298	20.9145	18.1649	12.4853	15.2267	18.5246	16.2644	15.7678	19.0886	16.0806	19.5642	17.0552	18.2432	17.3407	13.7446	18.1704	17.8666	17.3014	13.5329	16.66	18.0615	17.9138	18.5632	16.0821
TBA4A_MOUSE	Tuba4a	Tubulin alpha-4A chain OS=Mus musculus GN=Tuba4a PE=1 SV=1		16.8803	17.2175	18.7038	15.6014	17.1891	16.5289	18.3497	12.1461	16.9378	16.6533	17.1829	15.7632	20.9708	14.2963	18.7452	16.9664	18.1042	16.1437	19.8863	17.7027	13.2626	15.8685	15.1171	18.1526	18.3693	18.1443	12.999	15.7594	17.0284	14.4609	16.924	16.7644	17.4782	16.4441	18.1352	17.3467	15.2891	16.1094	16.196	17.9216	7.55124	17.7334	18.0099	16.5676	17.2209	17.5798
TCP4_MOUSE	Sub1	Activated RNA polymerase II transcriptional coactivator p15 OS=Mus musculus GN=Sub1 PE=1 SV=3		17.2878	11.5471	12.4776	13.2196	15.9313	15.1292	12.3465	11.8441	15.6564	15.9163	13.9026	14.8353	9.11931	15.6433	11.6304	16.9331	13.3515	14.2055	10.276	15.4595	17.2412	17.2664	16.6596	16.937	13.7601	12.2568	12.057	16.9444	13.7321	13.9067	19.0921	15.077	17.4628	14.8754	14.6934	15.1287	13.9094	10.9948	12.7279	14.6549	7.68349	14.54	16.0753	15.3568	14.9694	17.4327
TCPZ_MOUSE	Cct6a	T-complex protein 1 subunit zeta OS=Mus musculus GN=Cct6a PE=1 SV=3		14.9197	13.7538	15.9579	14.7393	14.1339	15.6415	13.2571	13.3572	14.2486	13.0079	14.5342	12.9823	14.9837	11.608	14.4235	13.7227	13.1481	11.0484	13.5408	13.8392	13.8394	14.5614	16.8985	15.9544	13.7217	13.6521	13.931	12.0652	13.4011	13.3986	13.7389	11.359	14.4961	12.6354	13.4739	13.7325	9.86973	14.3456	12.9612	13.9952	17.101	12.143	14.7195	13.8383	13.9095	15.4735
TERA_MOUSE	Vcp	Transitional endoplasmic reticulum ATPase OS=Mus musculus GN=Vcp PE=1 SV=4		16.3876	15.2882	15.8642	16.1715	16.6343	16.5481	15.5599	16.0992	16.5008	15.2123	13.799	14.0772	17.0189	12.5821	15.3862	15.313	16.6207	14.0832	13.877	14.6184	16.4208	16.5732	18.9235	18.7997	16.7378	16.387	14.6576	14.1548	14.7434	15.5759	17.096	13.9499	16.7807	14.321	15.7249	14.9581	12.4312	15.3652	14.9988	16.4044	16.9478	14.8059	16.6995	13.5141	14.6866	17.2709
TF_MOUSE	F3	Tissue factor OS=Mus musculus GN=F3 PE=1 SV=2		11.5365	14.323	15.8192	13.2735	13.3377	12.2804	13.8431	15.0231	12.632	15.5103	17.5747	17.6713	13.4699	14.6553	15.5145	14.155	11.3871	16.0737	11.2962	17.6031	15.0218	17.2454	16.2204	9.73398	14.1371	14.6091	13.1859	12.6987	11.6945	16.4758	15.4568	11.7939	14.9414	17.4303	14.0347	17.0656	14.0573	13.5928	15.9108	15.663	12.5139	17.2799	14.2076	16.3969	18.395	14.7166
TGM1_MOUSE	Tgm1	Protein-glutamine gamma-glutamyltransferase K OS=Mus musculus GN=Tgm1 PE=1 SV=2		15.3386	16.574	15.0271	15.2478	13.691	16.1205	16.9161	17.0958	15.9787	13.5258	16.0372	13.8028	18.9385	13.3044	16.6914	16.2109	18.3164	10.6398	18.7108	14.0673	14.5003	17.7745	15.7442	14.9486	18.0452	16.5202	13.2236	14.1222	15.7671	15.2181	15.9742	16.0055	15.1765	15.4361	17.1022	15.9101	17.0446	15.7526	17.0566	16.5192	15.4534	14.4118	16.567	17.0687	15.1208	15.6838
TGM2_MOUSE	Tgm2	Protein-glutamine gamma-glutamyltransferase 2 OS=Mus musculus GN=Tgm2 PE=1 SV=4		15.254	17.6037	19.2617	18.4965	16.4076	16.3903	17.6414	21.6346	18.336	17.5065	15.6382	16.0399	21.6458	15.1247	13.1621	16.3003	18.7763	15.4366	14.4893	16.6641	20.0629	19.4037	14.7078	16.8342	17.2669	18.9375	18.4926	17.1969	16.2172	17.602	17.392	15.4137	16.5101	16.4784	17.3914	16.8972	19.0127	17.6058	18.0169	17.0913	15.2302	15.772	15.8925	16.8244	16.4777	17.0329
TGM3_MOUSE	Tgm3	Protein-glutamine gamma-glutamyltransferase E OS=Mus musculus GN=Tgm3 PE=1 SV=2		14.3218	18.4936	14.6681	15.0371	14.5786	17.144	19.2682	17.2549	17.5563	14.4528	15.3546	14.8124	21.1464	13.9474	19.6533	12.1519	19.0397	14.4918	17.5683	14.9982	11.7782	15.0634	14.0458	10.0882	16.5696	14.7092	13.5273	18.0143	16.9082	12.8538	15.7576	17.305	14.8908	15.0099	18.3479	16.0795	16.9467	16.6019	15.4692	15.128	17.3379	16.1096	16.0123	14.1871	14.7144	14.9233
THIO_MOUSE	Txn	Thioredoxin OS=Mus musculus GN=Txn PE=1 SV=3		20.4999	18.2541	20.2491	18.937	17.2654	17.2902	16.0657	17.6199	17.2512	17.9941	20.0347	19.0697	17.2788	16.9441	20.9321	19.6291	22.3322	13.1259	15.5955	9.99281	19.7915	21.2483	19.6448	21.0282	18.906	12.6841	21.0035	16.5215	15.8872	18.8086	17.7794	15.6027	17.6534	18.8652	17.8091	20.2931	18.5139	18.6408	20.1092	18.8937	15.4952	18.2474	16.6941	16.9445	19.5974	20.3369
THOP1_MOUSE	Thop1	Thimet oligopeptidase OS=Mus musculus GN=Thop1 PE=1 SV=1		10.76	11.6617	11.8402	8.02467	12.4468	11.8035	7.75036	8.23172	8.65019	9.54471	12.1297	10.5576	14.0072	2.88199	10.5288	8.57348	13.7863	2.88199	2.88199	2.88199	11.0918	12.4681	12.4385	11.7908	10.9656	4.93554	9.0926	12.6475	8.20543	13.357	9.62105	9.76609	9.73845	9.56284	11.5692	12.7817	10.3714	11.219	12.5074	12.4485	9.93746	9.59783	10.2693	11.6676	11.8351	12.5883
TKT_MOUSE	Tkt	Transketolase OS=Mus musculus GN=Tkt PE=1 SV=1		16.8266	18.312	13.1687	16.8314	17.6699	18.1415	19.0607	19.4492	16.4612	17.4546	17.7015	15.1706	16.5633	15.3317	18.4816	18.0008	17.1976	14.7822	14.6219	15.8756	20.5692	20.1277	23.5507	23.8953	16.7626	16.775	18.4577	22.8925	16.2365	16.2803	22.6823	24.23	22.7097	17.8284	18.6794	18.4277	15.5082	19.3899	16.6855	17.3166	23.1449	16.8636	21.5985	21.0426	17.9467	21.3339
TLN1_MOUSE	Tln1	Talin-1 OS=Mus musculus GN=Tln1 PE=1 SV=2		15.181	13.5813	14.6214	15.6548	14.5719	15.6326	14.576	15.1916	16.4961	14.7115	14.1396	14.9649	10.7869	14.1052	11.8803	14.2582	13.6123	13.4444	9.99308	15.7926	16.4282	15.4739	19.4876	20.1062	14.7513	12.2319	14.677	15.2506	14.8873	14.2007	17.8469	14.6892	17.8279	14.9643	15.1207	15.9119	12.3772	15.1108	13.0971	15.0589	15.9898	12.9752	15.9695	16.6847	15.8628	13.6582
TM11A_MOUSE	Tmprss11a	Transmembrane protease serine 11A OS=Mus musculus GN=Tmprss11a PE=2 SV=1		14.5371	13.373	13.6087	15.4349	12.7451	15.332	15.4865	15.8442	13.5199	14.0226	13.1516	14.0494	14.1633	14.8137	17.7287	15.6454	15.7996	10.7812	14.6881	14.0871	13.4757	16.6845	16.0688	14.4406	16.0569	14.5974	12.8483	16.3646	16.6084	12.8177	12.9053	15.5283	14.3497	12.7448	16.3675	14.2596	14.3733	16.0008	15.187	12.9291	13.9135	14.6096	16.0696	12.1879	13.8876	14.7586
TMOD3_MOUSE	Tmod3	Tropomodulin-3 OS=Mus musculus GN=Tmod3 PE=1 SV=1		10.7792	6.47262	13.0295	13.365	13.6391	8.64069	11.5461	9.60551	10.6443	10.9912	12.1174	7.85463	7.84783	11.5562	9.33676	9.02726	9.13019	10.8255	6.10591	11.4905	11.2335	11.6701	14.4799	15.6717	13.1232	13.1051	8.25685	8.39096	10.6791	12.1457	12.721	1.69041	14.358	14.0649	12.5741	13.2275	8.33206	6.96646	11.4583	13.8401	9.14884	7.3161	12.1009	13.4086	10.311	12.7266
TPA_MOUSE	Plat	Tissue-type plasminogen activator OS=Mus musculus GN=Plat PE=1 SV=3		16.6424	14.9733	14.6941	13.4264	15.8132	14.6728	14.8131	15.0632	15.3049	16.6277	15.6149	16.3404	7.88603	14.0939	11.7129	15.1235	13.3579	14.8194	12.0427	16.4027	17.3976	16.498	17.7149	17.5427	14.5839	13.2274	13.7358	14.1557	16.2719	15.9285	15.3925	17.5951	16.6379	17.6126	17.4116	17.5464	12.863	14.055	12.7382	14.2144	13.1342	14.3727	15.8622	16.7629	15.2638	15.9173
TPIS_MOUSE	Tpi1	Triosephosphate isomerase OS=Mus musculus GN=Tpi1 PE=1 SV=4		19.1534	18.2266	16.2521	17.2143	15.2496	15.4371	17.198	14.6683	17.625	15.6526	15.7104	17.2811	15.964	15.1299	18.2948	19.1163	19.0582	11.9597	12.4825	15.5038	20.0003	19.8612	19.6103	20.118	18.4947	17.8255	13.1574	13.7506	17.2896	18.6634	19.4834	12.4428	19.2165	17.4201	18.6881	16.2451	15.663	17.9512	15.8096	19.018	16.1557	17.1026	19.3469	16.6906	17.9898	16.6135
TPM3_MOUSE	TPM3_MOUSE	TPM3_MOUSE		19.1739	15.6705	16.5896	15.7782	18.2578	15.6175	15.9772	15.9195	17.9329	16.7205	16.5559	17.1148	13.1204	16.1998	10.7692	18.9632	14.2954	16.1617	16.1502	17.8385	17.7483	16.738	19.6236	20.9865	16.152	15.7959	18.3361	16.6178	16.2666	16.4297	18.5455	15.8526	18.4581	16.8998	15.8949	16.0241	14.5221	16.1288	14.4978	15.0172	14.976	16.1004	17.9393	16.8036	17.1996	18.7149
TREX2_MOUSE	Trex2	Three prime repair exonuclease 2 OS=Mus musculus GN=Trex2 PE=2 SV=1		14.2459	15.388	16.6338	16.2039	15.1267	17.8123	16.5571	16.9573	14.238	16.3587	15.6982	15.8397	16.2177	14.945	18.8406	17.6066	17.3741	17.6959	15.9335	18.8512	14.2059	16.1849	13.6008	12.7822	17.3749	14.0036	15.6895	16.0566	14.8484	15.7654	15.8326	13.781	14.8925	16.2447	17.3302	15.9704	14.4722	18.7645	15.7093	16.5372	14.1413	16.3469	17.3214	14.6095	15.695	15.1475
TRFE_MOUSE	Tf	Serotransferrin OS=Mus musculus GN=Tf PE=1 SV=1		20.4522	17.0033	16.903	18.5377	22.5214	20.6634	18.6162	19.1529	23.8628	17.1833	20.2233	20.5631	16.0647	21.7686	15.8162	19.1014	20.1976	20.9546	11.6576	21.4784	21.6318	20.1588	24.3998	22.5779	20.1764	18.2398	22.6155	22.0774	19.2387	17.7109	23.8743	19.992	21.9778	19.6113	19.4767	19.7375	19.4966	20.7017	18.319	18.5806	20.1052	21.1574	20.9986	20.1048	19.702	20.6482
TRFL_MOUSE	Ltf	Lactotransferrin OS=Mus musculus GN=Ltf PE=2 SV=4		24.7678	20.9065	23.1273	23.1588	25.9489	22.5192	26.0582	25.4704	25.4556	26.5266	26.7128	25.6339	18.5243	26.1937	25.6169	25.0739	18.4992	24.7774	21.5777	27.5347	27.3024	26.5743	26.6115	22.215	24.3485	22.2527	26.2577	25.232	25.7106	23.45	25.047	24.2003	26.3523	27.2497	26.0907	26.4131	23.8881	25.4636	23.7754	23.4539	23.9795	26.0661	26.6872	27.0643	26.6202	24.3737
TSN8_MOUSE	Tspan8	Tetraspanin-8 OS=Mus musculus GN=Tspan8 PE=2 SV=1		16.6925	17.3256	17.2002	17.8326	18.4783	17.0194	15.5673	16.5985	15.1351	18.3524	14.4163	16.6305	19.8478	13.9973	18.8479	16.7045	19.2463	12.1305	12.7001	14.1572	19.57	19.9233	18.1952	16.1605	17.7686	18.9279	16.1055	18.2827	19.337	17.4743	15.2891	18.2435	16.6552	14.9415	19.4152	18.0397	18.3139	15.9324	17.5806	18.6857	17.3144	17.204	18.9716	17.3529	17.5211	14.8936
TSP1_MOUSE	Thbs1	Thrombospondin-1 OS=Mus musculus GN=Thbs1 PE=1 SV=1		16.6874	13.09	14.6255	15.4011	14.8406	15.0729	12.567	15.4687	12.3878	14.6688	14.5668	16.5291	11.1801	19.8227	13.7955	16.1245	13.015	17.4337	9.73326	16.582	16.2859	17.1469	14.367	14.3927	16.7513	14.8389	14.0266	13.5818	14.4865	15.2	15.2344	14.7438	14.9142	16.5622	15.2196	16.8496	15.2919	17.8217	16.3617	16.1553	14.2434	18.227	16.0042	16.9683	18.1455	15.0047
TWF2_MOUSE	Twf2	Twinfilin-2 OS=Mus musculus GN=Twf2 PE=1 SV=1		15.5065	11.5523	15.3146	13.5767	15.9653	14.9068	11.4389	12.3536	14.5395	14.7203	14.7063	14.8423	7.03418	15.1225	8.53917	14.8642	12.0546	14.2167	12.1188	13.8945	16.1173	15.2615	17.1392	16.7552	15.5325	11.0385	15.8547	12.7691	14.2125	11.6467	17.0935	12.3625	16.7122	13.9182	14.4157	14.4587	10.286	13.8356	12.3826	13.8039	12.1543	13.9109	14.7016	14.4226	14.5366	17.1397
UBA1_MOUSE	Uba1	Ubiquitin-like modifier-activating enzyme 1 OS=Mus musculus GN=Uba1 PE=1 SV=1		18.1827	15.8351	17.627	15.1893	16.7869	14.345	14.8131	14.1669	15.9476	15.7066	16.1629	15.8049	14.8888	14.162	14.0293	17.2854	14.7726	15.0555	15.4326	16.0778	16.3362	16.3218	18.2303	18.7108	16.4755	15.3283	15.7732	15.9404	12.1755	13.0771	16.7075	18.0907	17.0421	15.2778	16.0274	15.7759	13.4093	15.1929	16.2976	16.8082	13.1287	15.222	16.0729	13.9263	15.3613	16.9227
URIC_MOUSE	Uox	Uricase OS=Mus musculus GN=Uox PE=1 SV=2		15.3482	13.6268	16.6449	15.2954	15.865	16.2015	17.2051	13.1556	16.4845	18.1903	17.1237	17.1067	17.6537	16.3235	16.1861	14.8852	15.7677	15.1065	16.6472	14.1011	15.9235	12.2659	14.4755	11.6545	18.7518	17.0081	16.123	13.1561	16.5976	17.4265	14.6205	15.4764	15.1415	14.8849	17.4559	15.9122	16.7124	12.852	15.8526	15.7943	16.1248	18.81	15.1496	16.0092	15.5871	15.8977
URP2_MOUSE	Fermt3	Fermitin family homolog 3 OS=Mus musculus GN=Fermt3 PE=1 SV=1		14.8114	10.1848	10.3858	9.47486	12.4727	9.65192	11.0418	9.82606	12.2113	9.82206	7.43059	12.3807	13.9184	8.17686	1.33768	8.58561	12.9498	9.67025	10.0077	6.85478	1.33768	1.33768	8.5756	17.196	6.55024	5.35619	13.4748	4.63425	7.39306	11.549	13.907	0.647835	13.9691	13.0622	6.41591	12.2434	0.647835	11.6268	7.26356	12.405	0.647835	11.4463	9.96475	12.7946	13.1727	13.0715
VATA_MOUSE	Atp6v1a	V-type proton ATPase catalytic subunit A OS=Mus musculus GN=Atp6v1a PE=1 SV=2		12.0705	13.7997	10.3398	10.3309	12.4361	13.1227	13.8064	13.8953	15.4942	6.0538	11.2399	11.7717	14.6232	10.8042	13.3315	12.574	12.6807	8.62464	11.3183	11.2157	11.9783	12.4571	16.7956	16.4904	13.3868	12.461	11.5791	13.0811	13.5968	14.4325	14.9508	14.0044	15.2135	13.8391	14.2628	11.4811	15.8584	14.152	13.3921	14.5422	15.1165	12.9508	15.1418	14.3582	11.9275	12.233
VATB2_MOUSE	Atp6v1b2	V-type proton ATPase subunit B, brain isoform OS=Mus musculus GN=Atp6v1b2 PE=1 SV=1		11.5901	16.5442	12.8197	12.743	13.0996	11.7913	14.2178	11.1131	13.5198	15.0103	11.5833	8.10623	13.9379	11.4968	13.8746	14.3638	14.0932	13.93	12.4984	14.6929	12.7681	13.4818	16.1228	18.3454	12.9559	13.2923	16.1599	16.3599	15.6457	13.1763	14.2518	15.6825	14.37	13.7154	14.0183	18.2031	12.8392	10.81	12.1362	12.2388	16.2653	12.2572	14.1877	12.9193	12.9434	13.6939
VATE1_MOUSE	Atp6v1e1	V-type proton ATPase subunit E 1 OS=Mus musculus GN=Atp6v1e1 PE=1 SV=2		14.2636	10.9973	12.4557	12.3194	12.6714	13.688	14.7292	9.1406	13.1261	10.8522	7.82786	12.9513	13.4175	7.52921	10.2087	14.7453	11.1646	8.81815	13.8341	11.913	13.3364	14.148	16.3977	15.8378	13.3111	13.3236	13.7107	14.2418	13.344	12.5646	13.3529	17.2917	14.0468	12.5022	12.7303	12.4924	9.62108	10.6966	11.3128	8.4393	13.5402	12.4529	13.5014	12.2119	12.7866	12.7449
VIME_MOUSE	Vim	Vimentin OS=Mus musculus GN=Vim PE=1 SV=3		19.2457	21.079	15.4281	16.0791	18.7658	15.5123	20.3811	18.1127	18.2023	16.0929	17.7506	17.3286	18.1447	16.2323	20.2941	15.8232	16.9965	16.7527	20.5582	13.2135	21.0413	13.6688	19.3612	19.4737	14.4586	16.3475	18.0801	18.8995	16.6669	14.9143	19.3258	16.043	20.1773	16.4601	16.7496	17.0267	15.8998	16.1979	15.9189	17.0961	18.2954	16.754	17.3608	17.2498	17.2842	19.4672
VINC_MOUSE	Vcl	Vinculin OS=Mus musculus GN=Vcl PE=1 SV=4		18.2644	15.8056	16.5339	18.7179	17.8725	17.1228	17.277	16.9753	17.8764	16.7831	16.7499	17.1794	18.1729	16.482	15.7968	16.9099	18.149	16.3659	14.3748	17.6287	17.6224	17.4771	21.6857	18.3467	18.0135	14.9348	18.5075	17.6995	16.4945	15.8995	19.0103	17.3145	18.2363	16.2217	17.593	17.1933	17.9257	16.9249	17.7073	15.8567	18.4682	17.348	17.6315	16.9387	17.2281	17.5403
VTDB_MOUSE	Gc	Vitamin D-binding protein OS=Mus musculus GN=Gc PE=1 SV=2		17.5367	16.3417	16.5812	15.5281	16.7492	17.3593	16.6202	15.5928	16.4955	17.394	16.7905	16.1473	14.8312	16.6395	13.3799	14.9051	16.3947	16.3402	8.88122	16.4442	19.0056	17.0361	20.5468	17.746	16.1474	15.7777	18.2708	15.3386	15.7397	16.647	19.4221	13.6675	17.4992	16.5528	15.0627	16.5934	15.0707	17.2717	16.3767	15.6338	15.4465	17.3305	17.0925	16.4611	16.9654	17.1057
WDR1_MOUSE	Wdr1	WD repeat-containing protein 1 OS=Mus musculus GN=Wdr1 PE=1 SV=3		17.2827	15.2133	15.9966	16.0621	18.287	15.757	16.32	16.3097	17.4624	16.9837	17.9834	16.6646	14.3109	15.1721	15.771	16.0758	16.6496	16.7647	14.2561	16.925	18.9451	18.4233	21.5697	19.3552	16.8713	15.8171	18.3276	16.2957	18.3633	14.8654	17.3433	18.1622	18.257	15.5888	16.6102	16.4207	17.3944	15.1009	15.6197	17.0905	16.7168	17.0365	16.9373	17.2501	18.6967	17.907
WFDC2_MOUSE	Wfdc2	WAP four-disulfide core domain protein 2 OS=Mus musculus GN=Wfdc2 PE=2 SV=1		17.9731	16.3627	14.825	18.8107	19.3451	14.2288	17.6211	15.9185	19.889	17.4091	19.6274	19.4766	14.4213	12.4918	18.5148	17.7894	14.2162	12.5552	17.1575	16.1494	21.2985	19.7775	23.6622	22.3715	18.4747	16.9599	22.8308	18.5789	19.9447	18.5424	21.992	16.1835	20.8901	20.793	16.2863	18.3331	21.0028	18.179	20.1956	19.0426	17.4789	20.5481	21.2743	18.6305	19.6538	21.6627
XDH_MOUSE	Xdh	Xanthine dehydrogenase/oxidase OS=Mus musculus GN=Xdh PE=1 SV=5		15.3939	14.8784	15.6116	15.3707	15.4138	17.5386	16.5134	17.9516	15.5535	18.5063	17.8373	16.8882	17.9701	16.0827	15.4101	14.9604	19.1744	15.846	13.171	16.7663	14.4617	15.9449	18.7731	18.8672	16.7328	16.545	17.2408	16.4931	16.119	15.1718	16.5947	16.5251	16.9505	15.2825	16.9281	16.0481	15.0837	17.1381	15.6396	15.6641	15.7654	17.4614	17.318	15.245	16.3565	17.1261
ZO1_MOUSE	Tjp1	Tight junction protein ZO-1 OS=Mus musculus GN=Tjp1 PE=1 SV=2		7.52788	10.7382	14.5064	13.3894	12.6425	12.2164	12.6733	11.5867	13.0353	11.8594	12.253	11.6396	13.0295	13.0469	14.0678	14.513	11.9982	15.4132	11.3948	14.1655	10.8093	10.4216	5.31189	10.4263	14.1189	14.6048	12.0866	11.3084	8.72328	12.4411	9.48796	11.6849	12.3437	11.5701	14.725	11.8664	12.569	12.2977	12.1889	14.3497	14.2656	12.2557	13.0614	11.7238	10.3393	11.9981
ZYX_MOUSE	Zyx	Zyxin OS=Mus musculus GN=Zyx PE=1 SV=2		14.7273	9.21489	-2.29953	11.1938	14.8789	11.4611	6.68888	5.4361	14.2328	12.4802	12.6508	13.5426	0.719464	11.527	3.1494	13.3459	9.17799	10.8433	8.58979	12.7756	14.4796	13.1074	16.7925	17.2752	4.75696	8.15542	10.2045	8.83341	10.5377	10.8349	14.5322	3.48176	16.2072	12.4588	9.34374	10.728	1.7757	12.2246	10.076	10.7647	1.7757	11.7192	14.2826	13.3058	8.16732	12.0655
[truncated: 1 more columns]
