# Supplementary material for: Nonoptimal bacteria species induce neutrophil-driven inflammation and barrier disruption in the female genital tract
Source: Mucosal Immunol. Author manuscript; Available in PMC 2026 Jul 27. (PMC13403981; doi:10.1016/j.mucimm.2023.04.001)
Supplement: Proteome pathways [file NIHMS2191610-supplement-Proteome_pathways.xlsx]

## Sheet: MOUSE Estrus vs Diestrus
Protein Descriptions			T Test Statistics					Log2 Normalized abundance values
			Estrus vs Diestrus					Estrus	Estrus	Estrus	Estrus	Estrus	Estrus	Estrus	Estrus	Diestrus	Diestrus	Diestrus	Diestrus	Diestrus	Diestrus	Diestrus	Diestrus
Uniprot	Description	Gene	pvalue	log2fc	Avg_E	Avg_D	Avg_E-Avg_D	E1	E2	E3	E4	E5	E6	E7	E8	D1	D2	D3	D4	D5	D6	D7	D8
COR1A_MOUSE	Coronin-1A	Coro1a	1.76e-05	-12.4734	-11.1331	1.34025	-12.4734	-7.29599	-12.464	-13.4765	-8.96457	-8.07074	-10.1133	-11.2529	-17.4268	1.38718	1.62441	0.995402	1.1293	1.05241	1.38362	1.5306	1.61903
HPT_MOUSE	Haptoglobin	Hp	1.39e-06	-9.61473	-8.01319	1.60154	-9.61473	-5.48855	-6.73464	-8.39824	-9.92961	-9.18206	-9.78853	-6.3682	-8.21566	0.983843	1.43653	1.96573	1.69413	1.50342	1.51118	1.78748	1.93
MOES_MOUSE	Moesin	Msn	1.91e-05	-9.54638	-8.45834	1.08804	-9.54638	-7.29201	-10.295	-14.2339	-6.41496	-6.67523	-6.70027	-7.51593	-8.53935	1.19878	1.02789	1.13114	1.09725	1.1504	1.10017	1.00721	0.991521
CHIL3_MOUSE	Chitinase-like protein 3	Chil3	8.57e-08	-9.09419	-7.85492	1.23927	-9.09419	-6.93535	-10.1971	-7.25078	-7.24587	-6.74858	-8.71377	-7.88924	-7.85873	1.07249	0.993276	1.21244	1.42994	1.00535	1.42693	1.48194	1.2918
A1AT2_MOUSE	Alpha-1-antitrypsin 1-2	Serpina1b	9.48e-06	-8.76374	-6.93434	1.82939	-8.76374	-4.13522	-4.05298	-6.42686	-10.5284	-7.26219	-7.16822	-7.29353	-8.60733	1.03728	2.18162	3.62256	1.15829	1.80989	1.76959	0.955873	2.10004
H2AV_MOUSE	Histone H2A.V	H2afv	3.97e-07	-8.41266	-6.58691	1.82575	-8.41266	-5.21705	-9.16297	-4.44357	-6.06118	-5.72126	-7.86361	-7.09542	-7.13025	2.46166	0.966462	1.60161	2.29824	1.76389	1.82203	1.91114	1.78096
PLMN_MOUSE	Plasminogen	Plg	3.71e-05	-7.9935	-6.12472	1.86878	-7.9935	-4.32439	-3.79541	-4.31074	-9.8444	-8.8227	-8.99409	-4.90162	-4.0044	1.06907	2.83825	2.73425	1.22801	1.87447	1.94035	0.947088	2.31878
PLSL_MOUSE	Plastin-2	Lcp1	4.57e-07	-7.88812	-6.48998	1.39814	-7.88812	-3.75421	-7.40354	-5.34191	-7.57573	-6.40513	-6.38876	-7.16213	-7.88843	1.80583	0.945526	1.16002	1.50627	1.66967	1.37358	1.47731	1.24689
PERM_MOUSE	Myeloperoxidase	Mpo	4.49e-07	-7.80534	-6.42835	1.37699	-7.80534	-6.07953	-4.29392	-7.96537	-6.46973	-5.15142	-6.59209	-6.81689	-8.05788	1.79761	1.03455	1.16935	1.63453	1.57882	1.65107	1.18722	0.962749
SRSF7_MOUSE	Serine/arginine-rich splicing factor 7	Srsf7	0.000154515	-7.61121	-6.10572	1.50549	-7.61121	-9.55617	-4.05477	-7.04423	-3.6096	-3.52015	-3.04043	-7.05311	-10.9673	1.05619	2.42027	1.94303	0.909546	1.50048	1.55094	1.36785	1.29561
KAD2_MOUSE	Adenylate kinase 2, mitochondrial	Ak2	0.00010421	-7.50096	-6.22882	1.27213	-7.50096	-6.68407	-11.8346	-3.69883	-4.66992	-4.21144	-6.41148	-5.3911	-6.92912	0.984258	1.71575	1.46382	1.33307	0.943352	1.03462	1.25372	1.44848
LKHA4_MOUSE	Leukotriene A-4 hydrolase	Lta4h	3.07e-07	-7.01226	-5.64993	1.36233	-7.01226	-5.68233	-8.30172	-4.70052	-4.92672	-4.77349	-5.19902	-5.73042	-5.88518	1.63306	0.971987	1.228	1.5082	1.34434	1.34098	1.49851	1.37357
S27A4_MOUSE	Long-chain fatty acid transport protein 4	Slc27a4	0.0183889	-6.99217	-5.78105	1.21112	-6.99217	-5.53634	-21.4081	-3.1367	-1.89981	-2.33735	-1.48138	-2.66236	-7.78633	1.55111	0.715326	0.950606	1.51411	1.11951	1.33768	1.34002	1.16058
RAP1B_MOUSE	Ras-related protein Rap-1b	Rap1b	2.5e-10	-6.96673	-5.50089	1.46584	-6.96673	-5.13965	-5.54965	-6.0608	-5.81702	-5.31476	-5.1462	-5.44021	-5.53881	1.54244	0.979391	1.41781	1.66262	1.54393	1.41503	1.59302	1.57247
H14_MOUSE	Histone H1.4	Hist1h1e	1.62e-07	-6.86603	-5.31846	1.54757	-6.86603	-4.626	-6.81849	-3.20747	-5.21762	-5.3647	-5.62993	-6.00083	-5.68261	1.83224	0.919716	1.79212	1.3329	1.18526	1.5307	1.88634	1.90128
FLNA_MOUSE	Filamin-A	Flna	8.02e-07	-6.79515	-5.47402	1.32113	-6.79515	-5.46701	-8.02018	-4.72141	-5.43313	-5.53565	-5.10833	-4.90899	-4.59743	1.2679	1.63424	1.54202	1.13979	0.969891	1.20305	1.4867	1.32543
H4_MOUSE	Histone H4	Hist1h4a	1.5e-08	-6.73072	-4.47239	2.25833	-6.73072	-4.47206	-6.04988	-3.56688	-4.13583	-3.80004	-4.02512	-4.83826	-4.89109	3.24222	0.937808	1.81189	2.72965	2.81043	2.68903	2.1948	1.65081
FETUA_MOUSE	Alpha-2-HS-glycoprotein	Ahsg	6.69e-05	-6.5138	-4.5495	1.9643	-6.5138	-1.67127	-2.96756	-1.79846	-6.15445	-7.30461	-7.6114	-5.48702	-3.40125	0.868217	3.25272	3.44737	0.753624	2.00909	1.7253	1.04614	2.61196
COR1B_MOUSE	Coronin-1B	Coro1b	0.000690752	-6.51199	-5.00469	1.5073	-6.51199	-6.60425	-11.2186	-4.79995	-2.69173	-2.24926	-2.61268	-4.26344	-5.59762	1.96088	1.97461	0.839692	0.885732	1.72468	1.92154	0.839913	1.91135
S10A9_MOUSE	Protein S100-A9	S100a9	3.04e-09	-6.49572	-5.1886	1.30713	-6.49572	-4.93349	-4.89706	-5.37189	-5.45795	-4.29263	-4.85108	-5.42719	-6.2775	0.99755	1.46555	1.21811	1.12944	2.04262	1.2969	0.962715	1.34412
TRFE_MOUSE	Serotransferrin	Tf	7.34e-06	-6.33171	-4.48837	1.84334	-6.33171	-2.15854	-3.28601	-3.34551	-6.48929	-6.02805	-6.61084	-4.94261	-3.04607	1.00945	3.48533	3.35056	0.828646	1.26049	1.45351	1.03336	2.3254
VAT1_MOUSE	Synaptic vesicle membrane protein VAT-1 homolog	Vat1	0.000417082	-6.32019	-4.75618	1.56402	-6.32019	-7.88039	-4.03747	-9.67174	-2.47448	-2.43503	-2.27228	-4.26361	-5.0144	1.85291	0.842373	1.64729	1.96202	1.23638	1.35364	1.74858	1.86897
HEMO_MOUSE	Hemopexin	Hpx	6.11e-05	-6.31091	-4.63587	1.67504	-6.31091	-1.82791	-3.96903	-2.18584	-6.96701	-7.21544	-7.63993	-4.47688	-2.80491	0.781004	2.89105	3.24147	0.958628	1.21456	1.16381	1.10415	2.04563
DCTN2_MOUSE	Dynactin subunit 2	Dctn2	0.00157717	-6.19162	-4.90489	1.28673	-6.19162	-7.3216	-5.27592	-5.20787	-1.55987	-1.69342	-0.958209	-6.8345	-10.3877	0.570759	1.48602	1.46526	1.18501	1.07697	1.07074	1.56241	1.87666
ALDH2_MOUSE	Aldehyde dehydrogenase, mitochondrial	Aldh2	9.02e-06	-6.16758	-4.92349	1.24409	-6.16758	-6.1604	-6.08391	-2.63861	-5.14925	-4.63024	-6.48687	-4.90243	-3.33621	1.5147	1.06847	0.879249	1.51073	1.02183	1.41213	1.3407	1.20491
1433F_MOUSE	14-3-3 protein eta	Ywhah	2.28e-07	-6.16545	-4.82737	1.33808	-6.16545	-4.49601	-5.9126	-3.74033	-5.15997	-5.10556	-4.98631	-4.89397	-4.32424	1.15914	2.23291	1.49083	1.07445	1.19246	0.944989	1.41404	1.19582
COTL1_MOUSE	Coactosin-like protein	Cotl1	2.45e-06	-6.14136	-4.91196	1.2294	-6.14136	-6.05459	-5.9297	-5.84674	-3.66756	-3.8701	-3.25063	-4.72043	-5.95591	0.922148	1.45594	1.36248	1.15995	1.04063	1.12471	1.43761	1.33172
H2B1B_MOUSE	Histone H2B type 1-B	Hist1h2bb	2.71e-07	-6.10299	-4.83599	1.26699	-6.10299	-4.20953	-6.52346	-3.15899	-4.98917	-5.03496	-5.03078	-4.8584	-4.88263	1.89728	0.916892	1.04005	1.51912	0.957568	1.40511	1.33305	1.0669
SPA3K_MOUSE	Serine protease inhibitor A3K	Serpina3k	4.37e-05	-6.07477	-4.60398	1.47079	-6.07477	-3.11828	-3.03457	-5.9111	-6.31114	-5.83039	-5.95369	-2.69707	-3.97555	0.9932	1.61186	3.1015	1.12486	1.52055	1.12046	0.884242	1.40968
HMOX2_MOUSE	Heme oxygenase 2	Hmox2	9.21e-06	-6.05714	-4.94642	1.11072	-6.05714	-5.97716	-7.94446	-4.48313	-3.55786	-4.52492	-3.30737	-4.86754	-4.9089	0.925229	1.31409	1.16472	1.14113	1.03494	1.1126	1.23068	0.962387
GUAD_MOUSE	Guanine deaminase	Gda	0.00012183	-5.89508	-4.93855	0.956531	-5.89508	-4.23989	-4.44832	-2.03785	-8.4973	-6.34349	-7.08082	-4.47876	-2.38198	0.878989	1.18705	0.86849	0.84183	0.812682	0.923895	1	1.13931
NUDC_MOUSE	Nuclear migration protein nudC	Nudc	0.00011289	-5.79718	-4.20365	1.59353	-5.79718	-4.79164	-4.91958	-7.80781	-2.46944	-3.12813	-2.25901	-4.70933	-3.54427	1.56742	2.0692	2.03044	1.0976	0.840834	1.38946	1.72232	2.03093
GSHR_MOUSE	Glutathione reductase, mitochondrial	Gsr	4.73e-07	-5.78842	-4.16797	1.62045	-5.78842	-4.49749	-6.96979	-3.31271	-3.81748	-3.6945	-4.14583	-3.59484	-3.31114	1.65383	0.925429	1.8527	1.87962	1.63771	1.665	1.44731	1.90197
ALBU_MOUSE	Serum albumin	Alb	3.12e-05	-5.76076	-4.0486	1.71217	-5.76076	-1.94252	-3.6922	-2.00342	-5.694	-6.09011	-6.48835	-3.86973	-2.60845	1.21609	2.66132	3.09033	0.953817	1.69384	1.55185	0.798953	1.73113
ARPC3_MOUSE	Actin-related protein 2/3 complex subunit 3	Arpc3	6.38e-05	-5.71706	-4.40482	1.31225	-5.71706	-5.12576	-7.72013	-5.90479	-2.46271	-2.51963	-3.19048	-3.73691	-4.57811	1.45338	1.27852	1.50618	1.35411	0.862824	1.19328	1.43917	1.41051
ARC1B_MOUSE	Actin-related protein 2/3 complex subunit 1B	Arpc1b	2.71e-06	-5.58551	-3.88741	1.69809	-5.58551	-4.58947	-5.92031	-2.54236	-3.52941	-3.59913	-3.95796	-3.44516	-3.51553	2.06418	1.7209	1.71098	1.95543	0.870533	2.09453	1.98161	1.18658
G6PI_MOUSE	Glucose-6-phosphate isomerase	Gpi	3.22e-07	-5.55082	-4.0967	1.45412	-5.55082	-4.53173	-6.27042	-3.7484	-3.50189	-3.40289	-2.92095	-4.37793	-4.01937	1.82286	0.901463	0.926325	1.80029	2.12081	1.85031	1.20224	1.00865
EST1C_MOUSE	Carboxylesterase 1C	Ces1c	0.000579543	-5.49743	-4.23201	1.26543	-5.49743	-0.820908	-4.29494	-0.825517	-8.38517	-6.14563	-7.31787	-3.88149	-2.18451	0.519959	1.4222	2.7041	0.833667	0.814096	1.07104	0.82146	1.93689
PLCB_MOUSE	1-acyl-sn-glycerol-3-phosphate acyltransferase beta	Agpat2	0.000539744	-5.47568	-4.4741	1.00158	-5.47568	-6.20111	-8.34752	-7.53659	-1.68747	-2.55711	-0.716368	-3.51224	-5.23442	1.13232	0.476509	0.777582	1.29047	1.32565	1.05649	1.02249	0.931135
TKT_MOUSE	Transketolase	Tkt	2.93e-07	-5.42041	-4.20989	1.21052	-5.42041	-4.82802	-5.27751	-2.90017	-3.69792	-3.94922	-4.36236	-4.55086	-4.11309	1.46222	1.02412	0.899983	1.33091	1.19652	1.33935	1.24793	1.18311
PGRP1_MOUSE	Peptidoglycan recognition protein 1	Pglyrp1	3.03e-06	-5.37535	-4.26546	1.10989	-5.37535	-4.7131	-1.51667	-3.35136	-5.21389	-4.38926	-5.01189	-5.10016	-4.82739	0.975924	1.51877	1.04897	1.16125	1.16287	1.44687	0.722911	0.841541
ACTG_MOUSE	Actin, cytoplasmic 2	Actg1	1.27e-10	-5.37218	-3.76295	1.60922	-5.37218	-3.97849	-4.5259	-3.87106	-3.35388	-3.74401	-3.20514	-3.56406	-3.86106	1.77434	0.919583	1.47376	1.87771	1.74084	1.63858	1.77652	1.67247
ANX11_MOUSE	Annexin A11	Anxa11	1.32e-06	-5.3553	-4.23607	1.11923	-5.3553	-4.46704	-6.01598	-2.89955	-3.28689	-3.76313	-4.34672	-5.23488	-3.87439	1.06814	0.899939	1.00534	1.05496	1.28746	1.24863	1.20191	1.18745
GNAI2_MOUSE	Guanine nucleotide-binding protein G(i) subunit alpha-2	Gnai2	5.42e-05	-5.30016	-3.95994	1.34022	-5.30016	-1.9447	-4.87663	-1.99299	-4.85847	-5.03233	-6.56389	-4.0121	-2.39841	1.60716	0.799279	0.884439	1.89748	0.839495	1.51746	1.53853	1.63795
SAC1_MOUSE	Phosphatidylinositide phosphatase SAC1	Sacm1l	0.000338679	-5.27235	-4.217	1.05535	-5.27235	-5.94016	-8.81538	-1.90128	-2.99132	-3.29605	-2.80921	-3.75841	-4.22416	1.35326	1.1916	0.971012	1.29753	0.915061	0.948236	0.973451	0.792684
CB054_MOUSE	Uncharacterized protein C2orf54 homolog	1	0.000247392	-5.13608	-3.97746	1.15862	-5.13608	-5.119	-6.64681	-5.90737	-1.53252	-1.24403	-1.4724	-4.39109	-5.5065	1.97696	0.657923	0.684973	1.54289	1.17928	0.982257	1.18048	1.06418
DYN2_MOUSE	Dynamin-2	Dnm2	2.1e-05	-5.13319	-4.08479	1.0484	-5.13319	-4.01898	-7.60151	-3.20328	-3.43352	-3.85257	-3.03082	-3.29784	-4.23983	1.39669	0.908922	0.955156	1.07562	1.05138	1.05519	1.0039	0.940338
RAB5C_MOUSE	Ras-related protein Rab-5C	Rab5c	1.96e-05	-5.13081	-3.64523	1.48558	-5.13081	-5.77479	-4.91045	-4.70125	-2.08143	-2.19409	-2.25702	-2.65476	-4.58806	1.76654	0.818621	1.43792	1.43812	1.76573	1.59552	1.6119	1.45025
CATZ_MOUSE	Cathepsin Z	Ctsz	0.000198598	-5.09355	-3.9822	1.11135	-5.09355	-1.37295	-3.03458	-2.52642	-6.05889	-6.63362	-6.39488	-3.95123	-1.88503	0.69055	1.66332	1.42133	0.845308	0.938569	1.06004	0.891626	1.3801
CPNE3_MOUSE	Copine-3	Cpne3	1.67e-07	-5.08944	-3.69342	1.39602	-5.08944	-3.63283	-5.39903	-3.27471	-3.35847	-3.58615	-3.76853	-3.33623	-3.1914	1.4253	1.33201	1.49873	1.40699	0.918791	1.46729	1.65525	1.46375
RHOA_MOUSE	Transforming protein RhoA	Rhoa	2.52e-05	-5.06832	-3.91896	1.14936	-5.06832	-3.53075	-5.29766	-0.672412	-4.18065	-4.30042	-3.81859	-5.36786	-4.18336	1.16039	0.456852	1.09156	1.31074	1.07103	1.27307	1.45	1.38124
PROF1_MOUSE	Profilin-1	Pfn1	7.7e-08	-5.06129	-3.79024	1.27105	-5.06129	-3.99921	-5.06453	-3.14193	-3.70907	-3.82171	-3.41464	-3.6641	-3.50676	1.49709	1.10022	0.915874	1.46168	1.37916	1.29427	1.37597	1.14411
CDC42_MOUSE	Cell division control protein 42 homolog	Cdc42	8.06e-06	-5.00115	-3.94172	1.05943	-5.00115	-2.64283	-4.95084	-1.82422	-4.65645	-4.62502	-4.77868	-4.40492	-3.65079	1.05079	1.24933	0.862102	1.03068	0.780399	1.26385	1.03769	1.2006
AN32A_MOUSE	Acidic leucine-rich nuclear phosphoprotein 32 family member A	Anp32a	1.72e-05	-4.99642	-3.87972	1.1167	-4.99642	-3.00285	-5.44749	-1.70081	-5.4142	-5.29241	-4.13398	-3.5648	-2.48119	0.759059	1.30197	1.33144	1.01944	0.849352	1.07325	1.14616	1.45292
ORN_MOUSE	Oligoribonuclease, mitochondrial	Rexo2	4.93e-05	-4.98034	-4.01556	0.964783	-4.98034	-4.6179	-4.1916	-7.08033	-3.24699	-4.07748	-4.22946	-1.64162	-3.0391	1.42494	0.965113	0.987099	0.821107	0.766844	0.748035	0.985449	1.01968
ARPC5_MOUSE	Actin-related protein 2/3 complex subunit 5	Arpc5	4.48e-05	-4.95489	-3.5475	1.40739	-4.95489	-5.75172	-4.40341	-3.53577	-1.80998	-1.7011	-1.97982	-3.47398	-5.72422	1.50003	0.759113	1.45556	1.70371	1.48012	1.49415	1.51668	1.34974
ANXA3_MOUSE	Annexin A3	Anxa3	5.17e-05	-4.94496	-4.06249	0.882468	-4.94496	-3.20671	-5.74997	-0.870874	-5.50772	-5.5782	-5.40774	-3.8332	-2.34552	0.556446	0.587229	1.24956	1.05212	0.597181	0.539218	1.10123	1.37676
COF1_MOUSE	Cofilin-1	Cfl1	2.47e-06	-4.94472	-3.2074	1.73731	-4.94472	-2.52223	-4.49975	-1.90484	-3.98255	-3.52887	-3.40305	-3.1313	-2.68662	1.13343	2.47754	2.19249	1.46292	0.793233	1.70342	1.89069	2.24479
TOP2B_MOUSE	DNA topoisomerase 2-beta	Top2b	1.03e-06	-4.89432	-3.68449	1.20983	-4.89432	-3.69254	-3.32398	-4.60583	-2.78608	-4.43413	-4.7538	-3.23866	-2.64093	0.879451	1.32016	1.17594	1.36133	1.19654	1.50174	1.09096	1.15253
STOM_MOUSE	Erythrocyte band 7 integral membrane protein	Stom	0.000388745	-4.88964	-4.18164	0.708002	-4.88964	-3.84896	-5.44224	-1.0034	-6.40842	-6.24646	-5.92434	-2.86694	-1.71237	1.00183	0.666157	0.618143	0.818087	0.654896	0.701133	0.586095	0.617666
EHD1_MOUSE	EH domain-containing protein 1	Ehd1	1.13e-07	-4.85909	-3.09734	1.76175	-4.85909	-2.55056	-4.56165	-2.79262	-2.58064	-3.50039	-1.92327	-2.87063	-3.99896	1.8975	0.796052	1.58536	2.64814	1.81625	1.82664	1.89883	1.62525
SCMC1_MOUSE	Calcium-binding mitochondrial carrier protein SCaMC-1	Slc25a24	2.43e-05	-4.81841	-3.50963	1.30877	-4.81841	-3.11438	-6.06356	-2.22374	-2.99179	-4.17324	-3.94497	-3.1879	-2.37748	1.53254	1.40259	0.836663	1.39995	1.50225	1.57163	1.0772	1.14734
GSTM1_MOUSE	Glutathione S-transferase Mu 1	Gstm1	4.62e-06	-4.80464	-3.33075	1.47389	-4.80464	-4.40572	-5.39011	-2.99729	-2.10236	-2.03454	-2.15652	-3.56946	-3.99002	1.97789	0.812222	1.11995	1.78455	1.59479	1.76405	1.53959	1.19805
SYWC_MOUSE	Tryptophan--tRNA ligase, cytoplasmic	Wars	0.00405309	-4.78304	-3.85264	0.930394	-4.78304	-9.18739	-3.24465	-4.71709	-0.470069	-0.424905	-0.691017	-5.93092	-6.15511	1.17672	1.01319	0.327816	1.2613	0.831649	0.995443	1.49191	0.345117
KNG1_MOUSE	Kininogen-1	Kng1	0.000924054	-4.77206	-3.14172	1.63034	-4.77206	-0.147451	-2.20869	-0.520599	-5.94115	-4.25196	-6.68018	-3.63968	-1.74405	0.133768	3.70919	3.57873	1.18994	0.600375	1.68137	0.237404	1.91196
GBG12_MOUSE	Guanine nucleotide-binding protein G(I)/G(S)/G(O) subunit gamma-12	Gng12	5.81e-05	-4.7664	-3.62405	1.14236	-4.7664	-4.58077	-2.1029	-7.17258	-3.10775	-2.28813	-2.14539	-3.25152	-4.34333	1.36039	1.28452	0.821474	1.07298	1.2518	1.52721	0.944413	0.876062
6PGL_MOUSE	6-phosphogluconolactonase	Pgls	2.94e-07	-4.76168	-3.48347	1.27821	-4.76168	-3.37623	-5.33721	-2.64257	-3.4766	-3.50604	-3.70571	-3.19059	-2.63277	0.878737	1.02147	1.5216	1.27302	1.4414	1.17416	1.34294	1.57237
G3BP1_MOUSE	Ras GTPase-activating protein-binding protein 1	G3bp1	0.0039102	-4.76041	-3.97676	0.783649	-4.76041	-6.84069	-8.6687	-7.065	-0.807524	-1.74794	-0.675996	-2.26254	-3.74571	1.01719	1.1316	0.458487	0.893929	0.823791	0.891661	0.532501	0.52003
LYPA1_MOUSE	Acyl-protein thioesterase 1	Lypla1	0.000590823	-4.75872	-3.57956	1.17916	-4.75872	-4.69232	-9.03895	-1.40474	-2.36188	-2.35595	-2.23055	-2.62502	-3.92709	1.32043	0.698053	1.13913	1.39142	1.32325	1.16141	1.22344	1.17613
ACADL_MOUSE	Long-chain specific acyl-CoA dehydrogenase, mitochondrial	Acadl	1.8e-05	-4.74957	-3.75433	0.995245	-4.74957	-5.06795	-4.62356	-2.83316	-3.95698	-3.39758	-5.66091	-2.71246	-1.78202	1.12639	1.08472	0.987919	1.08802	0.820822	0.854681	0.773342	1.22607
SORCN_MOUSE	Sorcin	Sri	4.64e-07	-4.73513	-3.48216	1.25297	-4.73513	-3.27328	-5.05288	-2.12147	-3.15792	-3.17568	-4.2077	-3.49417	-3.37416	1.09592	0.823902	1.22246	1.52792	1.36944	1.31115	1.33944	1.33351
GLU2B_MOUSE	Glucosidase 2 subunit beta	Prkcsh	3.37e-05	-4.68283	-3.19198	1.49084	-4.68283	-4.11584	-5.19349	-4.21701	-1.77691	-2.63282	-1.6208	-2.78465	-3.19434	0.744028	1.75841	1.79279	1.55822	1.12568	1.09197	1.63182	2.22382
MK14_MOUSE	Mitogen-activated protein kinase 14	Mapk14	1.36e-06	-4.68211	-3.18284	1.49926	-4.68211	-3.99093	-3.86137	-4.917	-1.89591	-2.7046	-1.98962	-2.65123	-3.45208	1.87498	0.791853	1.0281	1.93878	1.54031	1.5764	1.66443	1.57925
TALDO_MOUSE	Transaldolase	Taldo1	1.4e-05	-4.67512	-3.6763	0.998823	-4.67512	-3.63041	-6.09588	-2.00433	-4.68147	-3.33533	-3.60272	-3.45701	-2.60324	1.09622	0.807973	0.884254	1.17744	0.983526	0.904879	1.08332	1.05298
AATC_MOUSE	Aspartate aminotransferase, cytoplasmic	Got1	2.79e-06	-4.66095	-3.23244	1.42851	-4.66095	-4.88828	-4.09645	-2.89349	-2.33596	-2.14923	-2.80609	-3.34659	-3.34341	1.73789	0.827467	1.29724	1.7609	1.16275	1.4711	1.71598	1.45478
ARPC2_MOUSE	Actin-related protein 2/3 complex subunit 2	Arpc2	1.93e-08	-4.66033	-3.22853	1.4318	-4.66033	-3.64408	-3.99146	-3.49847	-2.65661	-2.6579	-2.76513	-2.99871	-3.61592	1.37327	0.880809	1.67705	1.6044	1.28137	1.43058	1.69083	1.51605
VP26B_MOUSE	Vacuolar protein sorting-associated protein 26B	Vps26b	4.31e-05	-4.64994	-3.48186	1.16809	-4.64994	-3.33419	-3.95799	-7.25342	-2.43659	-2.78448	-2.71269	-2.72013	-2.65537	1.36045	0.860192	0.872837	1.40534	1.3322	1.37597	1.17175	0.965972
ESTD_MOUSE	S-formylglutathione hydrolase	Esd	5.61e-05	-4.60696	-3.45311	1.15385	-4.60696	-3.66955	-3.86403	-5.68185	-1.81931	-2.03271	-1.87469	-3.28096	-5.40177	1.36096	0.779591	1.27052	1.38297	1.26781	0.954997	1.15919	1.0548
SYVC_MOUSE	Valine--tRNA ligase	Vars	0.000337424	-4.59794	-3.54442	1.05353	-4.59794	-6.98952	-5.37534	-2.69551	-2.01356	-1.84826	-2.12556	-3.80104	-3.50655	1.55654	1.1405	0.818723	0.968987	1.13467	0.960006	1.06449	0.784314
AP2B1_MOUSE	AP-2 complex subunit beta	Ap2b1	0.000119539	-4.59674	-3.69309	0.90365	-4.59674	-3.62915	-6.54441	-1.37719	-4.04847	-4.15108	-4.5084	-3.22058	-2.06542	1.06642	1.21054	0.848259	0.89274	0.85773	0.8962	0.691563	0.765751
VPS29_MOUSE	Vacuolar protein sorting-associated protein 29	Vps29	3.71e-07	-4.57905	-3.35755	1.2215	-4.57905	-3.08369	-5.24294	-2.38822	-3.03905	-3.2933	-2.86595	-3.24503	-3.7022	1.44369	0.855178	1.17781	1.38113	1.30068	1.31794	1.29404	1.00153
H2AY_MOUSE	Core histone macro-H2A.1	H2afy	1.46e-06	-4.55887	-3.35748	1.20139	-4.55887	-4.50837	-4.69185	-1.97711	-3.41236	-3.24194	-3.46276	-3.1103	-2.45515	1.45558	0.831019	1.34786	1.34495	0.804056	1.05416	1.37703	1.39646
HMGB1_MOUSE	High mobility group protein B1	Hmgb1	2.38e-07	-4.55136	-3.02492	1.52644	-4.55136	-3.26019	-3.57222	-1.26456	-3.8331	-3.54057	-3.25893	-3.18054	-2.28921	1.13975	1.85513	2.05044	1.15304	0.663366	1.31429	1.99706	2.03843
VPS35_MOUSE	Vacuolar protein sorting-associated protein 35	Vps35	9.11e-06	-4.52905	-3.3276	1.20145	-4.52905	-3.46623	-5.82039	-2.94287	-2.29836	-2.36371	-2.5087	-3.22844	-3.99213	1.67672	1.11505	0.8776	1.29667	1.54725	1.27448	0.845355	0.978444
GBB1_MOUSE	Guanine nucleotide-binding protein G(I)/G(S)/G(T) subunit beta-1	Gnb1	1.54e-06	-4.51781	-3.37179	1.14602	-4.51781	-2.94167	-5.07668	-2.38687	-3.00586	-2.9722	-3.13699	-3.91183	-3.54221	1.45406	1.32349	1.15588	0.855036	1.14972	1.24545	0.910026	1.07452
ARP2_MOUSE	Actin-related protein 2	Actr2	2.16e-07	-4.48904	-3.07118	1.41785	-4.48904	-3.67546	-4.71062	-2.78884	-2.41752	-2.58166	-2.44214	-2.91813	-3.0351	1.69371	0.858238	1.25114	1.77523	1.5137	1.33196	1.47954	1.4393
CPNE1_MOUSE	Copine-1	Cpne1	1.2e-06	-4.45691	-2.68345	1.77347	-4.45691	-2.76883	-2.66012	-1.99492	-3.44858	-2.59652	-3.35192	-2.59815	-2.04852	1.16576	0.806628	1.52417	1.6918	1.44783	2.29638	2.49703	2.75814
EMAL2_MOUSE	Echinoderm microtubule-associated protein-like 2	Eml2	4.11e-06	-4.45224	-3.39098	1.06125	-4.45224	-3.63138	-5.10355	-2.17788	-2.91049	-2.98712	-2.6648	-4.01155	-3.64109	1.32101	1.06819	0.831067	1.08168	1.05748	1.00081	1.10021	1.02958
PRDX5_MOUSE	Peroxiredoxin-5, mitochondrial	Prdx5	1.4e-05	-4.42117	-3.0115	1.40967	-4.42117	-3.45816	-5.3387	-2.81492	-1.75078	-1.76129	-1.46937	-3.02076	-4.478	1.69914	0.712692	1.29945	1.77092	1.65332	1.36804	1.41467	1.35914
COPB2_MOUSE	Coatomer subunit beta'	Copb2	5.27e-05	-4.38083	-2.96106	1.41977	-4.38083	-4.46803	-3.4513	-4.88379	-1.20563	-1.22959	-1.50519	-3.26157	-3.68334	1.91327	1.5187	1.20773	1.55771	1.51242	1.64075	1.36015	0.64747
A16A1_MOUSE	Aldehyde dehydrogenase family 16 member A1	Aldh16a1	8.48e-05	-4.35331	-3.08713	1.26619	-4.35331	-3.32314	-6.9386	-1.6618	-2.80615	-2.49283	-2.82209	-2.69602	-1.95638	1.59703	0.751853	1.21418	1.51187	1.34718	1.42264	1.37722	0.907512
DHX9_MOUSE	ATP-dependent RNA helicase A	Dhx9	1.96e-05	-4.34214	-3.19302	1.14913	-4.34214	-3.81851	-3.77195	-0.605418	-3.52211	-3.15918	-2.43137	-3.93962	-4.29598	1.15222	0.96979	1.48394	1.41031	0.425157	0.986211	1.25351	1.51188
GMPPB_MOUSE	Mannose-1-phosphate guanyltransferase beta	Gmppb	4.15e-06	-4.33148	-3.25895	1.07253	-4.33148	-3.9581	-3.90276	-2.05136	-4.34722	-3.33097	-3.39731	-2.42509	-2.65882	1.54907	0.921197	0.920339	1.16366	1.08778	1.1056	1.01802	0.814545
NHRF1_MOUSE	Na(+)/H(+) exchange regulatory cofactor NHE-RF1	Slc9a3r1	0.000221304	-4.32971	-3.3363	0.99341	-4.32971	-0.795088	-3.84973	-0.578453	-4.87493	-5.07979	-4.19959	-4.15567	-3.15716	0.411772	1.21682	1.52701	1.10133	1.01288	0.724981	0.739941	1.21254
SNX3_MOUSE	Sorting nexin-3	Snx3	0.00504215	-4.31918	-3.26167	1.05751	-4.31918	-3.45992	-10.9265	-1.70816	-2.03061	-2.09315	-2.41738	-1.22778	-2.22992	0.945502	0.78	1.54033	1.08429	0.653541	1.00717	1.29053	1.15872
GDIR1_MOUSE	Rho GDP-dissociation inhibitor 1	Arhgdia	6.19e-07	-4.30694	-3.01723	1.28971	-4.30694	-4.34666	-3.11842	-2.88828	-2.53739	-2.0029	-1.97493	-3.5355	-3.73377	0.803738	1.14829	1.57874	1.35621	1.51741	1.23577	1.52225	1.15524
SC31A_MOUSE	Protein transport protein Sec31A	Sec31a	7.89e-05	-4.30451	-3.1171	1.18741	-4.30451	-5.33505	-2.6904	-4.58302	-1.95501	-2.64715	-1.59692	-1.99478	-4.13447	1.72157	1.29613	1.10562	1.25107	1.27528	1.20459	0.905668	0.739345
5NTC_MOUSE	Cytosolic purine 5'-nucleotidase	Nt5c2	6.85e-05	-4.30305	-2.92128	1.38177	-4.30305	-4.44757	-5.44591	-2.40804	-2.06458	-1.94633	-1.91577	-2.32613	-2.81594	1.90188	1.45614	0.79491	1.53203	1.57851	1.40662	1.34768	1.03637
VA0D1_MOUSE	V-type proton ATPase subunit d 1	Atp6v0d1	1.36e-05	-4.28793	-2.95242	1.33551	-4.28793	-4.93632	-2.70895	-4.25613	-2.38386	-2.29427	-2.65802	-1.98844	-2.39333	1.49857	0.805696	1.45365	1.48051	1.39186	1.2688	1.38304	1.40198
ERO1A_MOUSE	ERO1-like protein alpha	Ero1a	0.00481484	-4.27821	-3.52576	0.75245	-4.27821	-2.8501	-10.6002	-0.524101	-2.05727	-2.53279	-2.95429	-3.66843	-3.01896	1.23032	0.591761	0.500545	0.989081	0.542406	1.10543	0.67644	0.383616
RAB2A_MOUSE	Ras-related protein Rab-2A	Rab2a	5.42e-05	-4.27736	-3.04352	1.23384	-4.27736	-5.23645	-5.00205	-2.58453	-2.33064	-2.05533	-1.78428	-2.5097	-2.84515	1.66173	0.995035	0.773726	1.65235	1.35046	1.22285	1.27365	0.940933
ACON_MOUSE	Aconitate hydratase, mitochondrial	Aco2	0.000305534	-4.27204	-3.15463	1.1174	-4.27204	-6.01106	-4.50201	-1.63866	-3.37001	-2.19017	-4.01102	-2.10077	-1.41336	1.52731	1.53857	1.0599	0.971123	1.25115	0.989592	0.700052	0.90153
CAZA2_MOUSE	F-actin-capping protein subunit alpha-2	Capza2	1.48e-05	-4.26478	-3.32258	0.9422	-4.26478	-4.00952	-5.1387	-2.90976	-2.12653	-2.40181	-2.01216	-3.95699	-4.02515	0.994651	0.830572	0.84008	1.01268	0.809083	0.951759	0.833794	1.26498
VTDB_MOUSE	Vitamin D-binding protein	Gc	3.87e-05	-4.25054	-2.56273	1.68781	-4.25054	-1.53385	-2.67413	-2.83578	-1.63274	-3.07792	-2.41957	-3.9743	-2.35353	0.824256	2.56381	3.17178	0.726522	1.65724	1.52731	1.02413	2.00744
DX39B_MOUSE	Spliceosome RNA helicase Ddx39b	Ddx39b	5.53e-07	-4.22441	-3.21577	1.00863	-4.22441	-4.22388	-4.28081	-2.50412	-2.78778	-2.92161	-2.90957	-3.20132	-2.89709	1.17259	0.904103	0.947329	0.981339	1.21267	0.86689	0.882492	1.10166
PSME1_MOUSE	Proteasome activator complex subunit 1	Psme1	3.77e-06	-4.22293	-3.13938	1.08355	-4.22293	-3.54222	-5.11524	-2.52181	-2.64603	-2.34012	-2.84995	-3.39051	-2.70916	0.881676	1.12963	1.23097	0.850004	0.9946	0.948733	1.13152	1.50123
SF3B3_MOUSE	Splicing factor 3B subunit 3	Sf3b3	2.1e-06	-4.219	-3.04867	1.17033	-4.219	-4.57912	-3.66696	-2.45997	-2.6876	-3.00828	-2.69055	-2.75871	-2.53819	1.35338	1.03713	0.86255	1.17354	1.66799	1.10238	1.06292	1.10277
ARP3_MOUSE	Actin-related protein 3	Actr3	2.73e-07	-4.2169	-3.17968	1.03722	-4.2169	-3.25245	-3.80978	-2.84008	-2.72178	-2.42113	-2.64552	-3.79582	-3.95089	1.18077	0.989799	1.02777	1.07709	0.85861	1.10901	0.974359	1.08037
ADHX_MOUSE	Alcohol dehydrogenase class-3	Adh5	2.72e-05	-4.21129	-3.1044	1.10688	-4.21129	-4.71754	-4.2489	-3.76153	-1.81904	-1.95692	-1.53862	-3.21949	-3.57319	1.52725	1.04862	0.930652	0.954145	1.47487	1.17238	0.727516	1.01965
PUR9_MOUSE	Bifunctional purine biosynthesis protein PURH	Atic	0.000710426	-4.20573	-3.29456	0.911165	-4.20573	-6.6341	-3.49297	-5.65432	-1.25295	-1.67875	-1.01012	-2.17586	-4.45741	0.971416	0.58832	0.847886	0.94916	0.924356	0.997976	1.18522	0.824981
NGAL_MOUSE	Neutrophil gelatinase-associated lipocalin	Lcn2	1.35e-06	-4.2006	-3.08141	1.11919	-4.2006	-2.75011	-2.71275	-1.86093	-2.96647	-2.71391	-4.02008	-4.16858	-3.45845	1.17631	0.786346	1.19491	1.20087	1.15505	1.37438	0.891439	1.17421
IPO5_MOUSE	Importin-5	Ipo5	1.43e-06	-4.19738	-3.04565	1.15172	-4.19738	-2.45916	-4.48569	-2.70165	-2.83461	-2.80729	-2.22049	-2.7806	-4.07572	1.41385	1.16119	0.836273	1.25952	1.14444	1.13212	1.18102	1.08538
RAB14_MOUSE	Ras-related protein Rab-14	Rab14	2.78e-06	-4.18867	-3.07202	1.11665	-4.18867	-3.68094	-5.11233	-2.04025	-2.79661	-2.36134	-2.48328	-3.13619	-2.96525	1.16015	0.813014	1.13982	1.24937	1.25691	1.01778	1.23636	1.05977
VMA5A_MOUSE	von Willebrand factor A domain-containing protein 5A	Vwa5a	2.01e-07	-4.17462	-3.00757	1.16704	-4.17462	-3.05599	-3.16742	-3.33698	-2.79167	-2.30125	-2.85719	-4.13283	-2.41725	0.84568	1.38658	1.36976	1.03494	1.36274	0.892524	1.13504	1.30909
CISY_MOUSE	Citrate synthase, mitochondrial	Cs	3.25e-06	-4.1708	-3.23451	0.936284	-4.1708	-3.54491	-4.43519	-1.91528	-3.05958	-2.74658	-4.03473	-3.39714	-2.74268	1.33088	1.11257	0.83817	0.915104	0.8183	0.794836	0.800931	0.879477
HS90A_MOUSE	Heat shock protein HSP 90-alpha	Hsp90aa1	8.34e-06	-4.16952	-3.1013	1.06822	-4.16952	-3.18592	-4.95642	-1.72148	-2.80439	-2.93158	-2.4983	-3.544	-3.16831	0.762784	1.38379	1.24362	1.03429	0.830829	0.924719	1.07609	1.28964
TCPE_MOUSE	T-complex protein 1 subunit epsilon	Cct5	2.19e-06	-4.16197	-3.07975	1.08222	-4.16197	-3.66012	-4.81488	-2.35393	-2.74446	-2.39966	-1.91526	-3.3054	-3.44427	0.917394	0.794833	1.16339	1.21819	1.06676	1.13153	0.981708	1.38397
SFPQ_MOUSE	Splicing factor, proline- and glutamine-rich	Sfpq	3.42e-06	-4.15283	-3.18252	0.97031	-4.15283	-4.41166	-4.28088	-2.02753	-2.6464	-2.72842	-2.29782	-3.06598	-4.00147	0.937079	0.962636	1.3619	0.811246	0.877214	0.855987	1.03517	0.921247
OLFM4_MOUSE	Olfactomedin-4	Olfm4	1.78e-05	-4.14563	-3.16053	0.985103	-4.14563	-4.44421	-2.63756	-4.00168	-2.13977	-4.33306	-3.18095	-3.27433	-1.27268	0.665492	1.6501	1.27244	0.904953	0.925577	1.00006	0.68607	0.776125
ECHB_MOUSE	Trifunctional enzyme subunit beta, mitochondrial	Hadhb	0.0017405	-4.13326	-3.27503	0.858237	-4.13326	-8.36668	-2.18439	-4.6549	-2.54114	-2.44993	-3.06	-1.28136	-1.66181	1.04043	0.71092	0.983586	0.781018	0.823305	0.750988	0.667748	1.10791
CAP1_MOUSE	Adenylyl cyclase-associated protein 1	Cap1	4.16e-06	-4.12335	-3.17141	0.951941	-4.12335	-3.56297	-4.98822	-1.88715	-2.82565	-2.91061	-2.95971	-3.36003	-2.87695	0.815825	1.02533	0.924915	0.94514	0.790488	0.946801	1.07511	1.09191
TAGL2_MOUSE	Transgelin-2	Tagln2	0.000210797	-4.11321	-3.03989	1.07332	-4.11321	-4.34876	-5.16489	-4.27495	-1.70318	-1.97198	-0.927169	-3.02288	-2.90532	0.559845	1.45724	1.57814	0.919509	0.889014	0.830992	1.01393	1.33789
THTM_MOUSE	3-mercaptopyruvate sulfurtransferase	Mpst	4.2e-05	-4.10526	-3.04222	1.06304	-4.10526	-4.50469	-4.84367	-2.31205	-1.89426	-1.84716	-2.35096	-3.35471	-3.23027	1.23173	1.43099	1.18846	1.01402	0.889358	1.036	0.9296	0.784137
PUR2_MOUSE	Trifunctional purine biosynthetic protein adenosine-3	Gart	3.01e-07	-4.08574	-2.96671	1.11903	-4.08574	-2.88317	-3.93263	-2.55973	-2.94559	-2.44184	-2.15885	-3.44564	-3.3662	0.828685	0.950976	1.43139	1.04706	1.06112	1.05076	1.25521	1.32707
DBNL_MOUSE	Drebrin-like protein	Dbnl	1.78e-06	-4.06855	-2.58974	1.47881	-4.06855	-2.45475	-3.16974	-1.78278	-2.24763	-2.69649	-2.03735	-2.84561	-3.48359	0.773471	1.93516	2.0458	1.39507	1.3199	1.07204	1.52702	1.76203
DLGP4_MOUSE	Disks large-associated protein 4	Dlgap4	2.52e-05	-4.05178	-3.0456	1.00618	-4.05178	-2.88759	-4.90349	-0.761521	-3.32668	-3.18093	-2.46061	-3.82707	-3.01691	0.495824	1.17234	1.36482	0.8859	0.84876	0.935834	1.19392	1.15201
6PGD_MOUSE	6-phosphogluconate dehydrogenase, decarboxylating	Pgd	1.49e-05	-4.03904	-3.19277	0.846274	-4.03904	-3.50358	-4.90769	-1.26699	-3.53377	-3.35194	-3.40263	-2.7099	-2.86564	1.12883	0.760669	0.701154	0.994343	0.884902	0.855	0.781288	0.664005
WDR1_MOUSE	WD repeat-containing protein 1	Wdr1	3.02e-07	-4.03521	-2.94337	1.09184	-4.03521	-3.47405	-3.66816	-2.2121	-2.50913	-2.55622	-2.57806	-3.3184	-3.23082	1.26873	1.16536	1.16777	1.11636	0.835261	0.995681	1.00699	1.17854
PGM1_MOUSE	Phosphoglucomutase-1	Pgm1	4.01e-05	-4.03396	-3.17129	0.862671	-4.03396	-3.21963	-5.4828	-1.06981	-3.12108	-3.46668	-3.03609	-3.39525	-2.57897	1.31302	0.828018	0.781633	0.875455	0.813234	0.84074	0.841762	0.607502
MK03_MOUSE	Mitogen-activated protein kinase 3	Mapk3	3.46e-06	-4.01897	-2.60475	1.41421	-4.01897	-3.07416	-4.891	-2.69239	-1.58948	-1.86335	-2.3406	-1.63051	-2.75653	1.72872	0.737868	1.55344	1.74483	1.53803	1.33409	1.37975	1.29697
MYH9_MOUSE	Myosin-9	Myh9	5.47e-06	-4.01392	-3.12434	0.889578	-4.01392	-2.71935	-3.88951	-1.65015	-4.76233	-3.09094	-3.27048	-3.21974	-2.3922	0.98207	0.749657	0.800326	0.845335	0.962667	0.961406	0.874367	0.9408
PGAM1_MOUSE	Phosphoglycerate mutase 1	Pgam1	1.36e-06	-4.00402	-2.98776	1.01626	-4.00402	-3.63505	-4.28442	-3.50533	-2.34666	-2.15228	-1.94356	-2.83101	-3.2038	1.05277	0.909669	0.890704	1.2305	0.978067	1.07554	1.19373	0.799108
HXK1_MOUSE	Hexokinase-1	Hk1	0.00107374	-3.99957	-3.53713	0.46244	-3.99957	-4.5548	-7.00544	-0.264154	-4.10586	-3.48929	-3.4848	-3.43003	-1.96263	0.85278	0.737826	0.306567	0.455087	0.488494	0.223191	0.389238	0.246338
CH3L1_MOUSE	Chitinase-3-like protein 1	Chi3l1	8.35e-05	-3.96343	-2.89753	1.0659	-3.96343	-2.06193	-1.16258	-4.01126	-3.01694	-1.54014	-4.12771	-4.76073	-2.49896	1.43387	0.635325	0.840339	1.47828	1.0847	1.02852	1.15849	0.867675
IMPA1_MOUSE	Inositol monophosphatase 1	Impa1	8.83e-07	-3.95984	-2.71705	1.24279	-3.95984	-3.34256	-4.34302	-1.62008	-2.41991	-2.65564	-2.89078	-2.41473	-2.04971	1.39373	0.743889	1.29818	1.39987	1.34776	1.18676	1.20856	1.36358
AL3B1_MOUSE	Aldehyde dehydrogenase family 3 member B1	Aldh3b1	2.46e-05	-3.94744	-2.94815	0.999287	-3.94744	-4.48964	-4.76021	-2.23637	-2.05389	-2.71043	-2.52125	-2.94649	-1.86692	1.24729	0.883928	0.937495	1.17475	1.00919	1.00745	0.946889	0.787301
RAB7A_MOUSE	Ras-related protein Rab-7a	Rab7a	7.03e-07	-3.9338	-2.73719	1.19661	-3.9338	-3.40024	-4.41898	-1.59829	-2.20154	-2.76703	-2.44787	-2.25841	-2.80513	1.04949	0.739617	1.42706	1.33911	1.4566	1.23565	1.17378	1.15159
PLBL1_MOUSE	Phospholipase B-like 1	Plbd1	2.65e-08	-3.93035	-2.82445	1.1059	-3.93035	-2.37412	-3.91751	-2.90975	-2.72366	-2.80248	-2.54027	-2.44126	-2.88658	1.37552	0.979405	0.853681	1.40484	0.955154	1.17131	1.19887	0.90841
PCBP2_MOUSE	Poly(rC)-binding protein 2	Pcbp2	0.00184261	-3.92854	-3.10305	0.825488	-3.92854	-6.98934	-4.34659	-6.05711	-1.15125	-1.33216	-0.403926	-1.78141	-2.76262	1.08782	0.31522	0.37091	1.29272	0.989959	1.18028	0.687072	0.679911
MY18A_MOUSE	Unconventional myosin-XVIIIa	Myo18a	0.000249796	-3.89015	-2.89024	0.999909	-3.89015	-3.48271	-6.33486	-1.77409	-2.02741	-1.76961	-1.58005	-2.41426	-3.73893	1.35094	0.977495	0.959336	0.943901	0.877709	1.34277	0.735981	0.811135
CAPZB_MOUSE	F-actin-capping protein subunit beta	Capzb	4.52e-06	-3.87511	-2.93969	0.935422	-3.87511	-2.65314	-4.75517	-2.33062	-3.10525	-3.01934	-3.19539	-2.52241	-1.9362	1.00177	0.949438	0.798006	1.00657	1.0011	0.886451	0.900056	0.939987
K1C20_MOUSE	Keratin, type I cytoskeletal 20	Krt20	1.86e-05	-3.82636	-2.18958	1.63678	-3.82636	-1.50651	-3.1507	-3.15876	-1.33538	-2.91697	-2.0105	-2.8092	-0.62861	1.81322	2.4713	1.71499	1.50312	1.53607	1.66776	0.436376	1.95144
RUVB1_MOUSE	RuvB-like 1	Ruvbl1	0.000152567	-3.8248	-2.57598	1.24882	-3.8248	-3.75854	-5.38097	-1.42824	-2.07072	-1.76204	-1.90914	-2.12312	-2.17511	1.10255	1.60804	1.51493	1.03886	0.70347	1.0815	1.32747	1.6137
SAMH1_MOUSE	Deoxynucleoside triphosphate triphosphohydrolase SAMHD1	Samhd1	0.000170374	-3.80116	-3.18063	0.620531	-3.80116	-3.62031	-6.13688	-0.689279	-3.61408	-3.51095	-2.53942	-3.25876	-2.07536	0.464497	0.575035	0.896542	0.605163	0.696637	0.511004	0.510016	0.705356
LAMP1_MOUSE	Lysosome-associated membrane glycoprotein 1	Lamp1	0.000166224	-3.80023	-2.99026	0.809973	-3.80023	-5.09587	-2.64526	-5.17327	-1.58709	-1.63292	-2.34005	-2.18899	-3.2586	0.87332	0.76705	0.950025	0.828042	0.822899	0.73739	0.753339	0.747719
RS19_MOUSE	40S ribosomal protein S19	Rps19	0.000130782	-3.79737	-2.84622	0.951149	-3.79737	-3.91039	-4.91514	-0.793241	-2.19873	-2.5632	-1.76756	-3.12646	-3.49501	1.46131	0.860194	1.01606	0.897442	0.508889	0.657403	1.0336	1.1743
SPTB2_MOUSE	Spectrin beta chain, non-erythrocytic 1	Sptbn1	7.73e-05	-3.78504	-2.99125	0.793786	-3.78504	-2.82682	-5.24328	-0.787955	-3.44194	-3.89641	-3.28083	-2.81528	-1.63752	0.991479	0.82453	0.85358	0.601397	0.506739	0.793417	0.881138	0.898006
DIAP1_MOUSE	Protein diaphanous homolog 1	Diaph1	2.03e-05	-3.76128	-2.53175	1.22953	-3.76128	-2.04738	-4.29193	-1.533	-3.17998	-2.55303	-2.14669	-1.895	-2.60702	0.891561	1.55321	1.29045	1.57697	0.726344	1.30735	1.12893	1.36141
ANXA1_MOUSE	Annexin A1	Anxa1	0.000178768	-3.74011	-2.73786	1.00225	-3.74011	-2.00992	-5.36973	-0.823596	-4.26755	-3.10582	-3.50708	-2.04998	-0.769207	0.901654	1.19925	1.26601	0.499027	0.651687	0.772387	1.23365	1.49434
TBB5_MOUSE	Tubulin beta-5 chain	Tubb5	8.83e-05	-3.73972	-2.75165	0.988066	-3.73972	-3.57061	-3.99694	-2.54091	-1.24774	-1.66344	-1.40092	-3.88901	-3.70364	1.64267	1.34389	0.699561	0.845681	1.0352	0.885556	0.658912	0.793051
FLII_MOUSE	Protein flightless-1 homolog	Flii	9.61e-05	-3.73754	-2.56788	1.16966	-3.73754	-3.04431	-4.69244	-1.89818	-2.14415	-2.07296	-1.48774	-1.91429	-3.28895	1.28688	1.81945	0.803218	1.28601	0.71671	1.14246	1.10222	1.20034
XPO2_MOUSE	Exportin-2	Cse1l	1.3e-05	-3.73327	-2.7997	0.933577	-3.73327	-2.03906	-4.772	-1.44761	-2.87478	-3.00942	-3.44912	-2.42629	-2.37929	1.20781	0.929077	0.973365	0.861656	0.805235	0.932255	0.707854	1.05136
PP2BA_MOUSE	Serine/threonine-protein phosphatase 2B catalytic subunit alpha isoform	Ppp3ca	3.2e-05	-3.71706	-2.36816	1.3489	-3.71706	-2.68314	-5.53878	-1.50924	-1.55939	-2.12521	-1.79203	-1.97512	-1.76237	1.64082	0.721332	1.41593	1.54218	1.46996	1.29262	1.2755	1.43287
PGP_MOUSE	Glycerol-3-phosphate phosphatase	Pgp	1.56e-05	-3.71623	-2.64122	1.07501	-3.71623	-1.53853	-2.83678	-2.02011	-2.17953	-3.4427	-4.54129	-2.42628	-2.14452	0.727497	1.05162	1.03423	0.93667	0.87491	1.10837	1.31548	1.55133
CX7A2_MOUSE	Cytochrome c oxidase subunit 7A2, mitochondrial	Cox7a2	0.00225167	-3.69956	-2.901	0.798558	-3.69956	-6.18128	-3.40096	-6.15732	-0.588093	-1.08043	-1.50587	-2.12375	-2.1703	1.3125	0.4166	0.625995	0.869827	1.01525	0.869914	0.710905	0.567472
GRP75_MOUSE	Stress-70 protein, mitochondrial	Hspa9	8.79e-05	-3.69087	-2.69497	0.995893	-3.69087	-3.98588	-4.17635	-0.864411	-2.71385	-2.20276	-2.80088	-3.09352	-1.72214	1.17381	1.76757	1.10048	0.924054	0.64242	0.766137	0.536778	1.0559
USP9X_MOUSE	Probable ubiquitin carboxyl-terminal hydrolase FAF-X	Usp9x	4.77e-05	-3.68629	-2.78142	0.904878	-3.68629	-3.10298	-4.9006	-1.0574	-1.65592	-3.095	-3.35196	-2.8189	-2.26856	1.11383	1.09127	1.05438	0.981998	0.6036	0.684654	0.93874	0.770546
GSTP1_MOUSE	Glutathione S-transferase P 1	Gstp1	0.00030681	-3.68202	-2.64889	1.03313	-3.68202	-5.33257	-3.62283	-3.58161	-1.2524	-1.8203	-0.829922	-1.67109	-3.08037	1.29325	0.818953	1.21912	1.15625	1.51182	0.866907	0.875221	0.523502
PSA_MOUSE	Puromycin-sensitive aminopeptidase	Npepps	1.28e-05	-3.66785	-2.6545	1.01335	-3.66785	-2.99543	-4.48634	-1.25546	-2.22808	-2.39922	-2.37624	-3.00493	-2.49027	1.39854	0.738159	0.660964	1.03561	1.02309	1.21655	1.05826	0.97567
IDHP_MOUSE	Isocitrate dehydrogenase [NADP], mitochondrial	Idh2	0.000428171	-3.66471	-3.07809	0.586619	-3.66471	-4.1146	-4.20047	-0.596263	-4.08033	-4.14553	-4.5143	-2.13741	-0.835794	0.656889	0.976986	0.663903	0.420655	0.528666	0.483086	0.449482	0.513284
PDCD6_MOUSE	Programmed cell death protein 6	Pdcd6	0.000785233	-3.66439	-2.65931	1.00509	-3.66439	-5.39998	-4.59255	-3.93997	-0.682154	-0.931245	-2.17941	-1.80501	-1.74414	1.63176	0.461283	1.03745	1.14972	1.25625	1.19041	0.684473	0.629351
UBC9_MOUSE	SUM O-conjugating enzyme UBC9	Ube2i	0.000312732	-3.64514	-2.45211	1.19303	-3.64514	-4.13633	-1.85823	-5.04742	-2.3609	-1.43718	-1.01419	-0.900257	-2.86239	1.46227	0.550121	1.15559	1.48504	1.26961	1.24988	1.20519	1.16656
DDB1_MOUSE	DNA damage-binding protein 1	Ddb1	0.000217865	-3.64489	-2.47737	1.16752	-3.64489	-5.21833	-0.623177	-2.5952	-2.54699	-1.72	-2.10609	-2.61494	-2.3942	1.42596	1.16233	1.44975	1.532	0.912612	0.433772	1.46832	0.955425
HNRPC_MOUSE	Heterogeneous nuclear ribonucleoproteins C1/C2	Hnrnpc	5.65e-06	-3.62753	-2.63556	0.991964	-3.62753	-1.82111	-4.40811	-2.06952	-2.97504	-2.87629	-2.82993	-2.92279	-1.18173	1.25711	0.640786	0.961654	1.034	0.756166	1.01159	1.18527	1.08912
K1C19_MOUSE	Keratin, type I cytoskeletal 19	Krt19	0.000199989	-3.62402	-2.66744	0.956585	-3.62402	-1.5018	-3.08191	-0.147104	-4.56211	-3.37207	-4.92769	-2.8697	-0.877129	1.05999	2.36311	1.32783	0.271811	0.143801	0.133483	1.03959	1.31306
IQGA1_MOUSE	Ras GTPase-activating-like protein IQGAP1	Iqgap1	7.35e-05	-3.59624	-2.69832	0.897923	-3.59624	-2.44794	-4.94157	-0.625645	-2.98977	-3.02497	-3.25285	-2.66529	-1.6385	0.434956	1.11168	1.1881	1.00366	0.766793	0.631176	0.843985	1.20303
PLAP_MOUSE	Phospholipase A-2-activating protein	Plaa	1.77e-07	-3.58097	-2.48806	1.09292	-3.58097	-2.81761	-3.39461	-1.89612	-2.17208	-2.32583	-2.56004	-2.49031	-2.24786	1.19798	1.18005	1.05726	1.11853	1.22221	0.791885	1.01919	1.15622
NDUS1_MOUSE	NADH-ubiquinone oxidoreductase 75 kDa subunit, mitochondrial	Ndufs1	0.00156471	-3.56608	-2.60906	0.957014	-3.56608	-5.85523	-4.58881	-3.30483	-0.994755	-0.94559	-1.44589	-1.70256	-2.03483	1.28577	1.25778	1.02757	0.952154	0.702689	0.817687	0.56636	1.0461
K2C4_MOUSE	Keratin, type II cytoskeletal 4	Krt4	0.00867019	-3.55884	-2.95491	0.603929	-3.55884	-0.451357	-2.61146	-1.09152	-6.48846	-6.76969	-6.53835	-0.472318	0.783865	0.955918	1.22516	0.652553	0.270994	-0.0293575	0.028772	0.896632	0.830763
ARPC4_MOUSE	Actin-related protein 2/3 complex subunit 4	Arpc4	1.59e-06	-3.55758	-2.07593	1.48165	-3.55758	-2.86698	-3.71647	-1.94355	-1.37161	-1.4174	-1.45942	-1.73734	-2.09472	1.86155	0.69023	1.2408	1.9611	1.51115	1.36333	1.63909	1.58592
HNRL2_MOUSE	Heterogeneous nuclear ribonucleoprotein U-like protein 2	Hnrnpul2	1.51e-06	-3.55344	-2.57855	0.974885	-3.55344	-3.63367	-3.73704	-1.60285	-2.14868	-2.42795	-2.06244	-2.49239	-2.52339	0.740517	0.890461	1.21311	1.01499	0.805336	0.763433	1.1129	1.25833
RAN_MOUSE	GTP-binding nuclear protein Ran	Ran	3.21e-06	-3.55299	-2.39675	1.15624	-3.55299	-3.5186	-3.21428	-1.99939	-1.85567	-1.84279	-1.42956	-2.45905	-2.85465	1.41352	0.703772	1.02023	1.38586	1.05895	1.16732	1.41493	1.08535
EIF3A_MOUSE	Eukaryotic translation initiation factor 3 subunit A	Eif3a	0.00033349	-3.54441	-3.0053	0.539107	-3.54441	-4.73506	-4.60344	-3.39029	-1.80456	-1.75717	-0.583643	-2.66543	-4.50282	0.492097	0.560826	0.619559	0.676266	0.651221	0.414378	0.477842	0.420668
HNRPK_MOUSE	Heterogeneous nuclear ribonucleoprotein K	Hnrnpk	4.98e-05	-3.52336	-2.74535	0.778012	-3.52336	-2.41788	-4.30217	-0.507283	-3.52867	-3.16693	-2.78393	-3.35412	-1.90182	0.374571	0.903854	1.09099	0.784965	0.917265	0.737271	0.660672	0.754513
FUMH_MOUSE	Fumarate hydratase, mitochondrial	Fh	9.48e-06	-3.52092	-2.57237	0.948559	-3.52092	-3.62001	-3.27142	-1.34518	-2.58399	-2.53147	-3.19826	-2.68976	-1.33883	1.09248	1.26121	1.11786	0.862916	0.887487	0.777021	0.682267	0.907241
ROA2_MOUSE	Heterogeneous nuclear ribonucleoproteins A2/B1	Hnrnpa2b1	2.38e-06	-3.50741	-2.36364	1.14377	-3.50741	-2.47465	-4.08249	-1.38643	-2.02457	-2.30871	-1.90427	-2.4639	-2.26408	1.03888	0.967906	1.59956	0.997215	0.693757	1.0565	1.33439	1.46194
SH3L3_MOUSE	SH3 domain-binding glutamic acid-rich-like protein 3	Sh3bgrl3	0.00187509	-3.49786	-1.85715	1.6407	-3.49786	-2.809	-4.89177	-0.328927	-1.43942	-1.18041	-0.591888	-1.63187	-1.98394	0.267682	3.2519	2.27198	1.10839	0.503809	1.461	2.31458	1.9463
SC23B_MOUSE	Protein transport protein Sec23B	Sec23b	0.00279005	-3.49322	-2.90654	0.586685	-3.49322	-3.48276	-7.69168	0.170875	-2.62499	-2.91453	-3.27195	-2.74677	-0.690493	1.14809	0.104381	1.01327	0.689945	-0.112526	0.591855	0.943156	0.315306
ARF5_MOUSE	ADP-ribosylation factor 5	Arf5	0.000134915	-3.48331	-2.65448	0.828822	-3.48331	-2.12029	-3.70589	-5.39445	-2.85469	-1.33211	-1.18299	-1.69232	-2.95314	0.794328	0.710567	0.641142	0.903019	0.690839	1.05638	1.08369	0.750605
VDAC3_MOUSE	Voltage-dependent anion-selective channel protein 3	Vdac3	0.000498043	-3.47726	-2.47217	1.00509	-3.47726	-4.0475	-5.34829	-2.65087	-0.264843	-0.327471	-0.79985	-3.26456	-3.07395	1.6992	0.223683	0.742945	1.7765	1.07625	1.24904	0.786096	0.487052
DEST_MOUSE	Destrin	Dstn	1.42e-06	-3.46917	-2.34853	1.12064	-3.46917	-2.46447	-3.19264	-1.3365	-2.41651	-2.4013	-2.34966	-2.36428	-2.26288	1.00313	1.30754	0.869958	0.681691	0.935966	1.2783	1.37898	1.50953
PYGB_MOUSE	Glycogen phosphorylase, brain form	Pygb	0.00935355	-3.45177	-3.12016	0.331613	-3.45177	-1.82424	-4.0865	1.53637	-4.86888	-8.05347	-5.00739	-2.53015	-0.126993	0.441032	0.537834	0.773961	0.412461	-0.36498	0.116713	0.207859	0.52802
AT5F1_MOUSE	ATP synthase F(0) complex subunit B1, mitochondrial	Atp5f1	0.000963847	-3.44211	-1.63443	1.80768	-3.44211	-2.53554	-4.51663	-0.503497	-1.13376	-0.620775	-1.28953	-1.32755	-1.14815	2.58564	2.32262	1.79024	2.00353	0.372512	2.10033	1.53521	1.75136
OCTC_MOUSE	Peroxisomal carnitine	Crot	0.000447975	-3.4391	-2.47647	0.962633	-3.4391	-4.33431	-3.75564	-3.69417	-2.8605	-2.28004	-1.88853	-0.448544	-0.550001	1.57146	0.73862	0.341665	1.04423	1.28229	1.1609	0.777243	0.784663
MYPT1_MOUSE	Protein phosphatase 1 regulatory subunit 12A	Ppp1r12a	3.66e-05	-3.42539	-2.25822	1.16717	-3.42539	-2.94076	-3.58091	-3.27776	-1.71231	-1.48595	-1.11008	-1.5672	-2.39081	0.619865	1.54056	1.26424	1.15555	0.900003	0.929894	1.4971	1.43014
MYL6_MOUSE	Myosin light polypeptide 6	Myl6	7.87e-05	-3.40936	-1.95624	1.45313	-3.40936	-1.56307	-3.70237	-0.137538	-2.77589	-2.54397	-2.5663	-1.5408	-0.81994	0.125559	1.79841	2.07904	1.16	1.18257	1.36855	1.87046	2.04043
RTN4_MOUSE	Reticulon-4	Rtn4	0.00543336	-3.38994	-2.81983	0.570106	-3.38994	-6.09388	-3.33477	-5.51228	-0.361879	-0.397408	-0.90871	-1.77145	-4.17825	0.925099	0.968131	0.566611	0.40992	0.745612	0.302918	0.289067	0.353495
IMB1_MOUSE	Importin subunit beta-1	Kpnb1	5.63e-05	-3.38993	-2.58305	0.80688	-3.38993	-2.75979	-4.23808	-0.777839	-2.93592	-2.87143	-2.11887	-2.63785	-2.3246	1.13192	1.01171	0.502596	0.782737	0.776587	0.830821	0.706837	0.711832
TNPO1_MOUSE	Transportin-1	Tnpo1	0.000259163	-3.38452	-2.28088	1.10364	-3.38452	-4.80929	-3.0163	-3.77804	-0.955935	-1.24966	-0.951547	-1.27199	-2.21432	1.22285	0.568443	1.07251	1.27366	1.08248	1.10434	1.35669	1.14812
PDLI5_MOUSE	PDZ and LIM domain protein 5	Pdlim5	0.00012657	-3.3463	-2.48853	0.85777	-3.3463	-4.12346	-4.56335	-1.97248	-1.52834	-1.21555	-1.58274	-2.45733	-2.46497	0.992459	0.650206	1.02096	0.744662	0.802938	0.678781	0.921148	1.05101
GLYC_MOUSE	Serine hydroxymethyltransferase, cytosolic	Shmt1	6.19e-05	-3.34361	-2.34779	0.995822	-3.34361	-2.50321	-5.22437	-0.776256	-2.01456	-2.4959	-1.8324	-2.23176	-1.70386	1.17036	0.501944	1.04439	1.04916	1.02327	1.03241	0.954209	1.19083
G3P_MOUSE	Glyceraldehyde-3-phosphate dehydrogenase	Gapdh	0.000217367	-3.33288	-2.41803	0.914844	-3.33288	-2.97209	-5.29389	-0.957206	-1.50685	-1.61698	-1.22669	-2.89287	-2.8777	1.20979	0.570411	0.981061	1.16656	0.978107	0.614385	0.647089	1.15135
IF4A3_MOUSE	Eukaryotic initiation factor 4A-III	Eif4a3	1.18e-07	-3.33196	-2.28663	1.04533	-3.33196	-2.956	-2.25155	-2.81065	-2.09561	-2.18586	-2.05032	-2.15214	-1.79089	1.23968	0.970529	0.970006	1.02991	0.774845	1.21012	1.05459	1.113
PHB_MOUSE	Prohibitin	Phb	2e-05	-3.32478	-2.30052	1.02426	-3.32478	-3.58373	-3.37072	-1.22172	-1.90107	-2.14018	-2.66932	-2.10906	-1.40836	1.111	1.48167	1.3117	0.767553	0.910294	0.651894	0.761143	1.19882
AK1A1_MOUSE	Alcohol dehydrogenase [NADP(+)]	Akr1a1	0.000925858	-3.32281	-2.89685	0.425963	-3.32281	-1.79331	-5.23168	0.100985	-3.87624	-4.17899	-3.34259	-3.3843	-1.46869	0.320859	1.20888	1.20848	0.175172	0.277713	0.028612	-0.0291909	0.217182
NSDHL_MOUSE	Sterol-4-alpha-carboxylate 3-dehydrogenase, decarboxylating	Nsdhl	0.00267266	-3.32177	-2.3764	0.945364	-3.32177	-3.81649	-2.21005	-6.61455	-0.9527	-0.926837	-0.237631	-1.38586	-2.86714	1.73287	1.50372	0.459942	1.58056	0.482996	0.821996	0.776863	0.203969
AT1A1_MOUSE	Sodium/potassium-transporting ATPase subunit alpha-1	Atp1a1	0.000144265	-3.31032	-2.21058	1.09974	-3.31032	-3.56456	-3.86145	-0.654457	-2.25474	-2.19284	-2.62818	-1.61825	-0.910176	1.44297	1.22108	2.0599	0.784226	1.1428	1.02156	0.448568	0.676831
UBC12_MOUSE	NEDD8-conjugating enzyme Ubc12	Ube2m	4.71e-05	-3.30065	-2.67789	0.622764	-3.30065	-2.13615	-4.05964	-0.768321	-3.1511	-3.68692	-3.02971	-2.26039	-2.33086	0.648061	0.622173	0.547748	0.534036	0.698155	0.555911	0.877366	0.498659
RL8_MOUSE	60S ribosomal protein L8	Rpl8	0.000944174	-3.27875	-2.7654	0.513355	-3.27875	-4.14437	-5.12252	-3.30169	-1.16377	-1.35689	-0.467773	-2.51803	-4.04816	0.93765	0.446081	0.507236	0.352668	0.525155	0.589752	0.388124	0.360172
VDAC2_MOUSE	Voltage-dependent anion-selective channel protein 2	Vdac2	5.95e-07	-3.2765	-2.07734	1.19917	-3.2765	-2.50296	-1.78358	-2.74273	-1.46453	-1.78241	-2.27325	-2.08407	-1.98516	1.62677	1.02979	1.02394	1.25665	1.62825	1.39889	0.917428	0.711624
NCPR_MOUSE	NADPH--cytochrome P450 reductase	Por	4.51e-06	-3.27571	-2.43914	0.836565	-3.27571	-3.73549	-3.23683	-1.53904	-2.33421	-2.30013	-2.12186	-2.11349	-2.1321	0.773068	1.04352	0.828212	0.853213	0.727604	0.874212	0.728057	0.864629
HNRPQ_MOUSE	Heterogeneous nuclear ribonucleoprotein Q	Syncrip	0.00423139	-3.27365	-2.76329	0.510353	-3.27365	-6.38771	-2.27955	-4.32765	-0.296938	-0.738348	-0.0915621	-3.61902	-4.36557	0.0860962	0.275851	1.2137	0.34486	0.989777	0.530773	0.347107	0.294656
SYIC_MOUSE	Isoleucine--tRNA ligase, cytoplasmic	Iars	5.29e-05	-3.25436	-2.16862	1.08573	-3.25436	-3.31939	-3.27094	-3.18445	-0.790649	-1.31439	-1.44059	-1.27476	-2.7538	1.31778	0.507836	1.14905	1.32761	0.910936	0.863881	1.26539	1.34339
AP1G1_MOUSE	AP-1 complex subunit gamma-1	Ap1g1	2.17e-05	-3.24991	-2.15226	1.09765	-3.24991	-2.06198	-4.65851	-0.676174	-2.07719	-2.21947	-1.87834	-1.59334	-2.05306	1.31566	0.458568	1.13754	1.28706	1.09678	1.2715	1.0729	1.14119
SAHH_MOUSE	Adenosylhomocysteinase	Ahcy	0.000131746	-3.24627	-2.42522	0.821051	-3.24627	-2.28381	-4.47775	-0.45375	-3.16399	-2.55008	-2.98368	-1.57644	-1.91225	1.11484	0.344666	0.505313	1.16246	0.911491	0.909497	0.861179	0.758963
C1TC_MOUSE	C-1-tetrahydrofolate synthase, cytoplasmic	Mthfd1	0.000443504	-3.23296	-2.49884	0.734121	-3.23296	-4.53672	-3.91578	-0.661988	-1.57031	-2.30151	-0.723132	-2.37598	-3.90528	0.502954	0.599441	0.929175	0.908579	0.452061	0.563265	0.853334	1.06416
VATC1_MOUSE	V-type proton ATPase subunit C 1	Atp6v1c1	8.9e-05	-3.22844	-2.35588	0.872555	-3.22844	-2.97533	-3.99823	-0.812895	-2.74525	-2.32692	-2.21887	-2.16823	-1.60135	1.0859	1.14684	0.611336	1.08382	0.516783	0.818978	1.03001	0.68677
COPA_MOUSE	Coatomer subunit alpha	Copa	1.37e-05	-3.22545	-2.29738	0.928072	-3.22545	-2.35295	-3.74849	-0.810535	-2.22445	-2.6147	-1.97729	-2.11128	-2.53935	1.11004	0.515843	0.603212	1.21282	1.34053	1.13993	0.822635	0.679569
PGK1_MOUSE	Phosphoglycerate kinase 1	Pgk1	4.61e-05	-3.22235	-2.23781	0.984542	-3.22235	-2.93673	-4.28439	-2.42668	-0.903233	-1.17206	-1.00944	-2.43021	-2.73972	1.17516	0.551209	0.925037	1.13819	1.27418	0.917689	0.910121	0.984748
RCC2_MOUSE	Protein RCC2	Rcc2	4.59e-06	-3.2183	-1.883	1.3353	-3.2183	-3.32922	-2.60845	-1.36531	-1.50601	-1.36527	-1.39404	-1.12193	-2.37374	1.36708	0.623419	1.00479	1.814	1.32439	1.75942	1.54834	1.24098
VPP1_MOUSE	V-type proton ATPase 116 kDa subunit a isoform 1	Atp6v0a1	0.000174553	-3.21698	-2.76895	0.448033	-3.21698	-3.31078	-4.37419	-3.38313	-3.51215	-2.89736	-3.25482	-1.31121	-0.107937	0.394533	0.67617	0.3124	0.416289	0.100421	0.223647	0.549359	0.911443
TECR_MOUSE	Very-long-chain enoyl-CoA reductase	Tecr	1.23e-05	-3.20841	-2.31696	0.891447	-3.20841	-2.59409	-4.11585	-1.30363	-2.03254	-2.21097	-2.0819	-2.36226	-1.83443	1.38875	0.673461	0.802881	0.89749	0.978111	0.692566	0.865753	0.832564
PIPNA_MOUSE	Phosphatidylinositol transfer protein alpha isoform	Pitpna	2.53e-05	-3.20546	-2.22955	0.975905	-3.20546	-3.22616	-3.20903	-3.75148	-0.830974	-1.09874	-1.79739	-1.76225	-2.16041	0.982918	0.743332	0.847864	1.16943	1.32761	1.16969	1.04249	0.523914
PSMD1_MOUSE	26S proteasome non-ATPase regulatory subunit 1	Psmd1	7.77e-07	-3.20443	-2.08954	1.11489	-3.20443	-2.22498	-2.78236	-2.97455	-1.80445	-1.65989	-1.23249	-2.00453	-2.03308	1.43374	0.654818	1.09241	0.984329	1.21024	1.05655	1.34316	1.14389
SMD1_MOUSE	Small nuclear ribonucleoprotein Sm D1	Snrpd1	0.000360179	-3.19631	-1.93658	1.25973	-3.19631	-2.25466	-4.01455	-4.43679	-0.0241207	-0.46706	-0.821371	-1.4126	-2.06151	2.09699	0.023724	1.04255	1.01495	1.74055	1.39002	1.63794	1.13112
AP2A2_MOUSE	AP-2 complex subunit alpha-2	Ap2a2	2.53e-05	-3.18897	-2.16796	1.02101	-3.18897	-3.06172	-3.15989	-3.58692	-1.31027	-0.820808	-1.23392	-1.97622	-2.19391	1.51577	0.577045	0.846302	1.30302	1.36059	1.30618	0.73927	0.519919
ARF1_MOUSE	ADP-ribosylation factor 1	Arf1	1.2e-07	-3.18334	-1.762	1.42134	-3.18334	-1.35825	-2.97594	-1.22591	-2.0011	-2.0611	-1.66766	-1.56876	-1.23729	1.34948	0.653034	1.61093	1.61141	1.62073	1.47806	1.60393	1.44316
ETFA_MOUSE	Electron transfer flavoprotein subunit alpha, mitochondrial	Etfa	0.000158639	-3.17877	-2.21769	0.96108	-3.17877	-3.85707	-3.58279	-1.92943	-1.15789	-1.63494	-1.85437	-2.00289	-1.72218	1.25378	1.45439	1.3091	0.734422	0.985443	0.633974	0.648528	0.669004
RUVB2_MOUSE	RuvB-like 2	Ruvbl2	0.00262157	-3.1765	-2.36988	0.806623	-3.1765	-3.40991	-7.07862	-2.38097	-1.14028	-1.59366	-0.848585	-0.894911	-1.6121	0.560109	0.530741	1.17201	0.802481	0.584127	0.682843	1.19272	0.927947
1433B_MOUSE	14-3-3 protein beta/alpha	Ywhab	9.12e-06	-3.17436	-2.12594	1.04842	-3.17436	-2.79751	-3.43515	-1.74311	-1.40661	-1.84202	-1.47479	-1.96243	-2.3459	1.06735	1.18502	0.776567	1.14118	0.698488	1.05993	1.22397	1.23483
CHM4B_MOUSE	Charged multivesicular body protein 4b	Chmp4b	1.31e-05	-3.16811	-2.22937	0.938736	-3.16811	-1.03531	-2.971	-1.25012	-2.65282	-2.87695	-2.86061	-2.24097	-1.94716	1.12625	1.27197	0.596544	0.924628	0.689591	1.04246	0.895792	0.962651
VINC_MOUSE	Vinculin	Vcl	0.000299213	-3.1621	-2.62025	0.541851	-3.1621	-1.97783	-4.28774	-0.428218	-3.56252	-3.37967	-3.65425	-2.17149	-1.50028	0.670895	0.703849	0.470334	0.579527	0.580955	0.422881	0.329779	0.576586
ENOA_MOUSE	Alpha-enolase	Eno1	6.47e-05	-3.16067	-2.19208	0.96859	-3.16067	-2.11387	-4.6584	-1.09398	-1.9482	-1.74408	-1.54064	-2.1867	-2.25078	0.614975	0.873876	1.11754	0.922745	0.984902	0.778424	1.23459	1.22167
AATM_MOUSE	Aspartate aminotransferase, mitochondrial	Got2	0.000174861	-3.15746	-2.4657	0.691763	-3.15746	-2.81016	-4.19006	-0.990965	-2.62528	-2.73833	-3.48021	-2.23249	-0.658076	0.946496	0.785252	0.663176	0.700126	0.688122	0.668583	0.45025	0.632098
RB11B_MOUSE	Ras-related protein Rab-11B	Rab11b	1.1e-05	-3.15613	-2.16415	0.991988	-3.15613	-2.63441	-3.21905	-1.24638	-2.12002	-1.86272	-1.55411	-2.11631	-2.56016	1.43697	1.18645	0.658549	0.840365	1.13091	0.977384	0.806125	0.899152
ACTZ_MOUSE	Alpha-centractin	Actr1a	0.000395287	-3.14515	-2.02313	1.12202	-3.14515	-3.73016	-3.19447	-1.00623	-1.06876	-0.874343	-0.471975	-2.75332	-3.08579	1.26395	1.29616	1.09378	1.43111	0.355042	1.30812	1.22816	0.999802
CLIC1_MOUSE	Chloride intracellular channel protein 1	Clic1	4.32e-05	-3.14429	-2.34784	0.796446	-3.14429	-1.92899	-3.36137	-0.682487	-3.5945	-2.63327	-2.692	-2.06571	-1.8244	0.862431	0.894751	0.8086	0.931947	1.00466	0.461434	0.8291	0.578638
IPO7_MOUSE	Importin-7	Ipo7	0.000162459	-3.14172	-2.23143	0.910289	-3.14172	-2.54309	-4.71826	-1.1303	-1.59233	-1.76565	-1.40863	-2.19529	-2.49791	1.15531	1.06173	0.625907	1.03725	0.877771	0.954188	0.765006	0.805147
OXSR1_MOUSE	Serine/threonine-protein kinase OSR1	Rnpep	0.00044919	-3.13998	-2.12852	1.01146	-3.13998	-2.58408	-3.58265	-3.43671	-0.867157	-1.33281	-1.07135	-2.49715	-1.65626	0.610073	1.94633	1.3773	0.537817	0.594099	0.941342	0.885834	1.19888
MDHM_MOUSE	Malate dehydrogenase, mitochondrial	Mdh2	7.36e-06	-3.13866	-2.16784	0.970829	-3.13866	-3.18745	-3.14859	-1.1633	-2.03497	-1.80005	-2.5951	-2.23123	-1.182	0.993702	0.635531	1.14061	1.18291	1.04932	1.10609	0.882758	0.775705
LMNB1_MOUSE	Lamin-B1	Lmnb1	0.000249853	-3.13748	-1.87749	1.25999	-3.13748	-1.01066	-2.78295	-0.148151	-3.24033	-2.77794	-2.93661	-1.77749	-0.345838	1.03981	2.11168	1.66725	1.29519	0.134344	1.35961	1.26003	1.21199
ML12B_MOUSE	Myosin regulatory light chain 12B	Myl12b	0.000112086	-3.12779	-1.55002	1.57778	-3.12779	-1.26781	-3.52045	-0.404682	-1.94844	-1.87344	-1.41337	-1.59407	-0.37786	0.299153	1.94094	2.3102	1.69758	0.947099	1.37355	1.95571	2.09797
MARE1_MOUSE	Microtubule-associated protein RP/EB family member 1	Mapre1	0.000658658	-3.12539	-2.55221	0.573185	-3.12539	-2.24856	-5.99602	-0.361433	-2.79037	-2.93787	-1.96947	-1.92574	-2.1882	0.288783	0.398455	0.701534	0.6794	0.596969	0.602057	0.736048	0.582237
RALB_MOUSE	Ras-related protein Ral-B	Ralb	0.00238097	-3.12407	-2.27006	0.854011	-3.12407	-1.70898	-4.6745	-5.54412	-0.981778	-1.00481	-0.812747	-1.4287	-2.00487	0.516725	0.743397	1.17378	0.845073	0.767972	0.823356	0.844817	1.11697
CLH1_MOUSE	Clathrin heavy chain 1	Cltc	9.26e-05	-3.12341	-2.17356	0.949843	-3.12341	-3.56053	-3.39316	-1.00465	-2.04404	-1.96944	-1.59487	-2.25091	-1.57094	1.44982	1.11477	0.769805	0.869065	0.986094	1.00562	0.817056	0.586508
CYFP1_MOUSE	Cytoplasmic FMR1-interacting protein 1	Cyfip1	8.76e-05	-3.08503	-2.08187	1.00316	-3.08503	-2.77859	-3.82174	-1.2159	-1.17391	-1.25374	-1.05869	-2.62523	-2.72717	1.38495	1.05858	0.604008	1.20492	0.983409	1.18433	0.840999	0.764053
2AAA_MOUSE	Serine/threonine-protein phosphatase 2A 65 kDa regulatory subunit A alpha isoform	Ppp2r1a	2.39e-06	-3.06274	-2.20779	0.85495	-3.06274	-1.99056	-2.67724	-1.20427	-2.67118	-3.00711	-2.21653	-1.93902	-1.95641	1.06444	0.670321	0.651937	1.04505	0.871875	0.647094	0.970649	0.918235
PPIA_MOUSE	Peptidyl-prolyl cis-trans isomerase A	Ppia	7.63e-06	-3.04993	-2.11832	0.931606	-3.04993	-1.72507	-3.79866	-1.34263	-2.13061	-1.80004	-1.65258	-2.62356	-1.87342	0.808815	0.68506	0.885813	1.2856	1.06626	1.06357	0.974528	0.683202
URIC_MOUSE	Uricase	Uox	6.57e-05	-3.04814	-1.82577	1.22237	-3.04814	-2.21899	-3.3649	-1.0314	-1.46403	-2.00748	-1.59536	-1.81441	-1.10955	1.12856	2.10609	1.60227	1.0725	0.595279	0.8849	1.08793	1.30147
ECHA_MOUSE	Trifunctional enzyme subunit alpha, mitochondrial	Hadha	0.000538167	-3.03986	-2.53351	0.506353	-3.03986	-2.94577	-3.5988	-0.247756	-2.6727	-3.66367	-4.10065	-1.93092	-1.1078	0.958489	0.574815	0.386082	0.410349	0.579822	0.427754	0.211379	0.502138
CUL1_MOUSE	Cullin-1	Cul1	5.77e-06	-3.03902	-1.97778	1.06124	-3.03902	-2.39778	-3.12472	-1.28648	-1.76687	-1.77669	-1.63482	-2.20127	-1.63357	1.45528	1.05553	0.669073	1.28465	1.09175	1.10226	0.900733	0.930647
LEG3_MOUSE	Galectin-3	Lgals3	0.000252599	-3.03135	-2.27582	0.755536	-3.03135	-3.47179	-4.3128	-3.29784	-0.372429	-0.379126	-0.838297	-2.92463	-2.60962	0.880202	0.295745	0.476168	1.04616	0.994164	1.30173	0.535103	0.515009
IL36G_MOUSE	Interleukin-36 gamma	Il36g	1.07e-05	-3.03032	-1.87947	1.15084	-3.03032	-2.4123	-3.00474	-2.4774	-1.07564	-1.43845	-1.10715	-0.940368	-2.57973	1.11528	0.564525	1.41424	1.5384	0.739562	1.03382	1.45484	1.34608
LIS1_MOUSE	Platelet-activating factor acetylhydrolase IB subunit alpha	Pafah1b1	0.00228253	-3.02854	-2.37024	0.658308	-3.02854	-3.5286	-2.36125	-2.57522	-0.32204	-0.534204	-0.585366	-3.23627	-5.81895	1.24737	0.877852	0.488915	0.377567	1.00089	0.667705	0.343064	0.263109
SNAA_MOUSE	Alpha-soluble NSF attachment protein	Napa	3.63e-05	-3.02783	-2.19822	0.829614	-3.02783	-2.64945	-3.84385	-2.08711	-1.35985	-1.4591	-1.25429	-2.12287	-2.80921	1.1379	0.871437	0.764398	0.744157	0.661985	0.933283	0.863093	0.660655
TCPQ_MOUSE	T-complex protein 1 subunit theta	Cct8	0.000468536	-3.02546	-2.19471	0.830746	-3.02546	-2.75953	-4.61848	-0.895996	-1.68103	-1.61956	-1.36282	-2.0828	-2.53752	0.935484	1.40009	0.779165	0.697323	0.548559	0.687516	0.699765	0.898065
CD14_MOUSE	Monocyte differentiation antigen CD14	Cd14	0.00438389	-3.00117	-2.46082	0.540352	-3.00117	-0.264084	0.222984	-0.520786	-5.19679	-4.72722	-5.14934	-2.84338	-1.20793	0.133725	1.30181	1.25893	-0.0790556	0.877283	0.0912169	0.0749477	0.663961
HNRPD_MOUSE	Heterogeneous nuclear ribonucleoprotein D0	Hnrnpd	7.96e-05	-2.9897	-2.10734	0.882369	-2.9897	-1.98467	-3.64481	-0.276926	-2.61956	-2.47616	-2.52069	-2.31407	-1.02181	0.232234	1.39591	1.41363	0.526446	0.444044	0.586661	1.27105	1.18899
MA2B1_MOUSE	Lysosomal alpha-mannosidase	Man2b1	0.00551404	-2.9894	-2.76792	0.221486	-2.9894	-0.498233	-2.89884	0.0974226	-4.2508	-4.58012	-5.76522	-3.05219	-1.19536	0.442786	0.25371	-0.0956389	0.33821	0.143173	0.228207	0.371747	0.0896911
ADT2_MOUSE	ADP/ATP translocase 2	Slc25a5	0.000294911	-2.98266	-2.30817	0.674485	-2.98266	-2.35345	-4.72135	-0.663731	-2.36746	-2.09837	-3.22261	-1.69941	-1.339	1.16793	0.555991	0.601074	0.757382	0.46366	0.738294	0.452865	0.658683
CLUS_MOUSE	Clusterin	Clu	0.00111208	-2.97909	-1.59166	1.38743	-2.97909	0.12015	-1.23366	1.37423	-2.96981	-3.3707	-2.90683	-2.70862	-1.038	-0.46049	3.55164	4.03166	0.022555	0.473932	-0.0229133	0.940413	2.56269
TPIS_MOUSE	Triosephosphate isomerase	Tpi1	0.000341306	-2.96486	-2.00456	0.960294	-2.96486	-3.85847	-3.478	-2.35441	-1.13189	-0.818425	-0.528416	-1.57494	-2.29195	0.385911	1.13218	1.38618	1.11598	0.389408	0.826738	1.07127	1.37469
TCPH_MOUSE	T-complex protein 1 subunit eta	Cct7	0.0120567	-2.95553	-2.55587	0.399664	-2.95553	-3.2833	-7.98425	-0.269792	-1.06577	-1.04852	-0.634071	-2.59888	-3.56238	0.464871	0.253407	0.2272	0.545788	0.458242	0.38021	0.460483	0.407109
AMPB_MOUSE	Aminopeptidase B	Rnpep	0.000100859	-2.94887	-2.11629	0.832586	-2.94887	-2.81381	-4.23783	-1.77401	-1.27696	-1.53555	-1.23738	-1.78075	-2.274	1.18244	0.842087	0.738116	0.923433	0.671047	0.817405	0.83002	0.656138
EFTU_MOUSE	Elongation factor Tu, mitochondrial	Tufm	4.02e-05	-2.94232	-2.01305	0.929272	-2.94232	-2.22009	-3.10457	-0.597479	-2.55845	-2.19372	-2.58321	-1.96631	-0.880572	1.29239	1.32807	1.5468	0.696624	0.712937	0.815926	0.421255	0.620178
CHDH_MOUSE	Choline dehydrogenase, mitochondrial	Chdh	0.00209185	-2.93843	-1.89464	1.0438	-2.93843	-2.58283	-4.99155	-0.427366	-0.545639	-0.687264	-3.2802	-1.83002	-0.812238	1.3971	1.20386	1.22544	1.04243	1.31635	1.09235	0.743569	0.329275
ALDOA_MOUSE	Fructose-bisphosphate aldolase A	Aldoa	0.000548617	-2.93705	-1.75314	1.1839	-2.93705	-2.54743	-4.38395	-0.940889	-1.74228	-0.944552	-0.770926	-1.14902	-1.54612	1.06081	1.51157	1.22487	1.0421	0.49974	1.03732	1.47785	1.61697
ALDR_MOUSE	Aldose reductase	Akr1b1	2.35e-06	-2.92738	-1.96873	0.958656	-2.92738	-2.47263	-2.48232	-1.71879	-2.10745	-1.93835	-1.77805	-1.42369	-1.82853	1.29376	1.36293	0.982687	0.796637	0.967627	0.756674	0.702429	0.8065
IDHC_MOUSE	Isocitrate dehydrogenase [NADP] cytoplasmic	Idh1	0.000431626	-2.92377	-2.3904	0.533365	-2.92377	-1.88524	-3.24132	-0.515282	-3.59578	-3.30404	-4.04724	-1.64726	-0.887074	0.518098	0.663913	0.649506	0.560845	0.554312	0.398844	0.542512	0.378893
SAR1B_MOUSE	GTP-binding protein SAR1b	Sar1b	1.56e-05	-2.92331	-1.93019	0.993122	-2.92331	-2.34273	-2.0915	-0.994753	-2.06649	-2.65423	-1.04339	-2.19285	-2.05555	1.28646	0.770602	0.583209	1.12301	1.27621	0.948851	1.01713	0.939508
TXNL1_MOUSE	Thioredoxin-like protein 1	Txnl1	0.000138658	-2.90853	-1.89627	1.01226	-2.90853	-2.7752	-3.06781	-0.437717	-1.88257	-1.23849	-0.860715	-2.61056	-2.29712	0.335366	1.74428	1.27851	0.705157	0.892506	0.782166	1.04136	1.3187
UBP14_MOUSE	Ubiquitin carboxyl-terminal hydrolase 14	Usp14	0.000666105	-2.90503	-2.0065	0.898526	-2.90503	-2.33768	-2.38339	-3.89845	-0.714509	-0.570824	-0.400466	-2.50259	-3.24412	1.06431	0.313114	1.00665	0.984389	0.932719	0.579058	1.26929	1.03868
ATP5H_MOUSE	ATP synthase subunit d, mitochondrial	Atp5h	0.000531223	-2.89792	-2.16672	0.731207	-2.89792	-4.29525	-2.69925	-0.978781	-2.70138	-1.96587	-2.34549	-1.84082	-0.506879	1.10245	0.981708	0.707753	0.560463	0.994139	0.739531	0.374352	0.389267
ICAL_MOUSE	Calpastatin	Cast	2.78e-06	-2.89351	-1.64335	1.25015	-2.89351	-2.12006	-2.17774	-1.38736	-1.94697	-1.81407	-1.80561	-1.23561	-0.659395	0.731728	1.90214	1.89447	1.24898	0.450861	0.740877	1.30051	1.73167
HEXB_MOUSE	Beta-hexosaminidase subunit beta	Hexb	0.00431589	-2.89071	-2.50546	0.385257	-2.89071	-0.49502	-2.40721	0.0398565	-4.34852	-4.27864	-4.74985	-2.37259	-1.43167	0.85371	0.0190445	-0.0192993	0.655864	0.761161	0.370409	0.337278	0.103886
LRC59_MOUSE	Leucine-rich repeat-containing protein 59	Lrrc59	0.000666072	-2.87926	-2.51352	0.365741	-2.87926	-2.2212	-4.96584	0.057062	-3.6972	-3.05992	-2.62838	-1.83013	-1.76254	0.491056	0.225213	0.405185	0.443756	-0.0594122	0.133777	0.482332	0.804023
RAC1_MOUSE	Ras-related C3 botulinum toxin substrate 1	Rac1	0.000171147	-2.87721	-1.92775	0.94946	-2.87721	-0.697489	-3.46242	-0.0726105	-2.67229	-2.48281	-2.30371	-2.3712	-1.35948	1.24066	0.0691305	0.662274	1.23911	1.28605	1.26687	0.946816	0.884773
FIS1_MOUSE	Mitochondrial fission 1 protein	Fis1	0.000156754	-2.87311	-2.14006	0.73305	-2.87311	-3.26796	-4.02354	-1.08956	-1.98206	-2.37717	-1.94762	-1.62782	-0.804757	0.513533	0.941867	0.733062	0.877498	0.661931	0.659517	0.816746	0.660247
TOM1_MOUSE	Target of Myb protein 1	Tom1	0.000212505	-2.86917	-1.84319	1.02598	-2.86917	-1.53045	-4.04731	-1.55344	-1.32127	-1.32691	-0.998634	-1.31843	-2.64911	0.966202	1.37763	1.20552	1.18794	0.584507	1.01312	0.91199	0.960925
PDC6I_MOUSE	Programmed cell death 6-interacting protein	Pdcd6ip	0.000537682	-2.8562	-2.40138	0.45482	-2.8562	-0.545784	-3.45052	-0.0915833	-3.6609	-3.95855	-3.15799	-2.49249	-1.85322	0.736851	0.0861149	0.493861	0.563632	0.346798	0.337815	0.476204	0.597286
EEA1_MOUSE	Early endosome antigen 1	Eea1	2.66e-05	-2.84881	-1.80192	1.04689	-2.84881	-1.95322	-2.97314	-1.41077	-1.81134	-1.26708	-1.39329	-2.03771	-1.5688	1.03131	1.68784	0.98107	1.15205	0.753087	0.664029	0.914622	1.19111
PDLI1_MOUSE	PDZ and LIM domain protein 1	Pdlim1	0.00524118	-2.84253	-2.27743	0.565104	-2.84253	-2.60257	-5.9053	-0.14915	-2.72527	-1.30861	-1.89063	-1.99343	-1.64448	0.763263	1.63668	1.25897	0.155565	0.172401	0.199944	0.198841	0.135165
NSF1C_MOUSE	NSFL1 cofactor p47	Nsfl1c	0.000613493	-2.82554	-1.84477	0.980773	-2.82554	-2.34077	-3.55035	-2.31538	-0.948717	-0.830083	-0.374492	-2.04889	-2.34949	0.297042	1.72504	1.36183	0.799205	0.908026	0.612002	1.04975	1.09328
UBP5_MOUSE	Ubiquitin carboxyl-terminal hydrolase 5	Usp5	2.65e-07	-2.82464	-1.95218	0.872463	-2.82464	-1.46754	-2.85691	-1.54171	-1.88712	-2.00414	-1.74076	-2.07631	-2.04293	0.823083	0.727437	1.04459	0.829866	0.77261	0.712289	0.975918	1.09391
PP2AA_MOUSE	Serine/threonine-protein phosphatase 2A catalytic subunit alpha isoform	Ppp2ca	0.000610438	-2.80893	-2.21207	0.59686	-2.80893	-3.83638	-2.87057	-2.64343	-0.429582	-0.521023	-0.118653	-3.76571	-3.5112	0.685077	0.421875	0.320359	0.84083	0.948365	1.01185	0.436888	0.109632
VATE1_MOUSE	V-type proton ATPase subunit E 1	Atp6v1e1	0.000364469	-2.80301	-2.46747	0.335544	-2.80301	-2.79996	-4.49067	-0.230441	-2.33282	-2.42356	-2.05359	-2.71547	-2.69322	0.279593	0.500494	0.199959	0.309492	0.398741	0.418112	0.198652	0.379309
TPD52_MOUSE	Tumor protein D52	Tpd52	7.29e-05	-2.79879	-1.10361	1.69518	-2.79879	-2.11873	-0.95118	-0.370042	-1.12546	-0.331157	-0.919845	-1.78784	-1.22461	0.269155	3.30301	2.54465	1.21573	0.954134	1.20185	1.64172	2.43122
SODM_MOUSE	Superoxide dismutase [Mn], mitochondrial	Sod2	0.000152561	-2.79059	-1.99475	0.795833	-2.79059	-2.26547	-4.15331	-0.401918	-1.92785	-2.03202	-1.90189	-2.191	-1.08455	1.15819	0.313999	0.683345	0.641459	1.44483	1.00638	0.579467	0.538988
KCY_MOUSE	UMP-CMP kinase	Cmpk1	6.26e-05	-2.78578	-2.30068	0.485099	-2.78578	-2.63193	-3.07914	-0.0582869	-2.96623	-2.87822	-2.77073	-2.29225	-1.72867	0.0560232	0.724695	0.799728	0.512847	0.459276	0.39022	0.475131	0.46287
NUCL_MOUSE	Nucleolin	Ncl	0.000845373	-2.78097	-2.07444	0.706536	-2.78097	-1.43544	-4.07528	-0.159686	-2.75082	-3.12409	-2.15706	-1.5434	-1.34973	0.143759	1.71085	1.17954	0.492238	0.21805	0.438224	0.370809	1.09883
CASP8_MOUSE	Caspase-8	Casp8	1.05e-05	-2.76387	-2.03112	0.732747	-2.76387	-2.37372	-3.42871	-1.06746	-1.9863	-2.01198	-1.62047	-1.61794	-2.14238	0.689508	0.725306	0.712659	0.804311	0.606765	0.66852	0.763744	0.891161
TPM3_MOUSE	Tropomyosin alpha-3 chain	Tpm3	0.000256871	-2.75751	-1.68524	1.07228	-2.75751	-0.956141	-3.73286	0.097066	-1.6296	-1.88737	-2.02734	-1.87564	-1.47	-0.104071	1.05214	1.81859	1.06435	0.77369	0.963877	1.21232	1.79732
G6PD1_MOUSE	Glucose-6-phosphate 1-dehydrogenase X	G6pdx	0.000508719	-2.75568	-2.01608	0.739601	-2.75568	-2.3315	-4.54236	-1.47692	-1.22514	-1.16887	-0.66835	-1.95823	-2.75729	0.77423	0.867915	0.454991	0.951727	0.554042	0.72601	0.922358	0.665535
TMM43_MOUSE	Transmembrane protein 43	Tmem43	3.16e-06	-2.74448	-1.82312	0.921356	-2.74448	-2.05823	-2.48279	-1.98486	-1.66407	-2.17652	-2.16783	-1.16936	-0.881347	1.32486	0.543139	0.943776	1.17751	0.771727	0.91912	0.987583	0.703133
QCR1_MOUSE	Cytochrome b-c1 complex subunit 1, mitochondrial	Uqcrc1	6.39e-05	-2.74234	-1.74414	0.998206	-2.74234	-3.51863	-1.83133	-0.903874	-1.11447	-1.43747	-2.05407	-1.82991	-1.26335	1.20469	1.43467	1.09834	1.04063	1.0487	0.881417	0.551443	0.725752
RL19_MOUSE	60S ribosomal protein L19	Rpl19	0.000281342	-2.73732	-1.95292	0.784397	-2.73732	-2.7261	-3.82723	-1.54446	-1.15891	-1.48738	-0.178942	-2.19985	-2.5005	1.17507	1.04615	0.49141	0.941772	0.897246	0.9951	0.569258	0.159176
RL7A_MOUSE	60S ribosomal protein L7a	Rpl7a	0.000556879	-2.73371	-2.28854	0.445168	-2.73371	-2.49191	-4.2754	-0.196497	-2.21672	-2.67437	-1.53114	-1.8042	-3.11807	1.01053	0.625667	0.341032	0.480443	0.34907	0.328636	0.253045	0.172914
VATB2_MOUSE	V-type proton ATPase subunit B, brain isoform	Atp6v1b2	1.92e-05	-2.73153	-1.88037	0.851161	-2.73153	-1.87861	-3.48863	-1.31542	-2.01759	-1.89755	-1.86828	-1.63591	-0.940985	1.10456	0.783314	0.564742	0.973582	0.843659	0.717487	0.900913	0.921027
PSB2_MOUSE	Proteasome subunit beta type-2	Psmb2	7.63e-06	-2.72778	-1.80449	0.923282	-2.72778	-2.34401	-2.9987	-2.31312	-1.19661	-1.14146	-1.5929	-0.984425	-1.86474	1.27312	0.617293	0.579733	1.27595	0.765511	1.2313	0.917851	0.725502
F10A1_MOUSE	Hsc70-interacting protein	St13	0.000726178	-2.72685	-1.43636	1.2905	-2.72685	-1.28567	-3.24944	-2.30966	-1.39524	-1.56107	-0.52585	-1.05612	-0.107807	0.100308	1.80715	2.23135	1.12759	0.756602	1.17203	1.4798	1.64914
PDLI2_MOUSE	PDZ and LIM domain protein 2	Pdlim2	0.00254814	-2.71518	-2.02104	0.694139	-2.71518	-3.92249	-4.46859	-2.45836	-0.281613	-1.55488	-0.565142	-1.97199	-0.945238	1.06242	0.72015	0.871942	0.631493	0.235518	0.444341	0.830035	0.757218
PSMD2_MOUSE	26S proteasome non-ATPase regulatory subunit 2	Psmd2	0.000100637	-2.7053	-1.79832	0.906979	-2.7053	-2.1106	-3.89036	-1.36715	-1.3834	-1.48053	-1.17757	-1.44478	-1.53215	1.18204	0.993313	0.745567	0.865445	1.15951	0.879728	0.639607	0.79062
COX41_MOUSE	Cytochrome c oxidase subunit 4 isoform 1, mitochondrial	Cox4i1	4.07e-05	-2.69298	-1.82878	0.864204	-2.69298	-3.16112	-2.3255	-2.66273	-1.59797	-1.39289	-1.35922	-1.41864	-0.712145	0.999082	0.474657	0.848763	1.15394	0.956194	0.936687	0.845501	0.698806
UBE2N_MOUSE	Ubiquitin-conjugating enzyme E2 N	Ube2n	0.00444861	-2.69106	-2.09282	0.598246	-2.69106	-2.28922	-6.16958	-0.408592	-0.694822	-1.49035	-0.597366	-2.01023	-3.08238	0.736506	0.318047	0.439186	0.704629	0.743441	0.43248	0.659475	0.752205
PCBP1_MOUSE	Poly(rC)-binding protein 1	Pcbp1	0.00039409	-2.68321	-1.95697	0.726244	-2.68321	-1.18284	-4.47617	-0.723969	-1.79412	-2.15954	-1.91186	-1.75053	-1.65672	0.579967	1.02996	1.07586	0.479821	0.728379	0.652002	0.506644	0.757313
SYTC_MOUSE	Threonine--tRNA ligase, cytoplasmic	Tars	0.00190218	-2.6815	-2.13739	0.544118	-2.6815	-4.76218	-3.65429	-1.78231	-0.655754	-1.03816	-0.322757	-2.05684	-2.82679	0.861456	0.263587	0.518685	0.542095	0.556148	0.550905	0.670452	0.389619
HSP7C_MOUSE	Heat shock cognate 71 kDa protein	Hspa8	6.13e-05	-2.67882	-1.86774	0.811088	-2.67882	-1.99238	-3.53727	-0.374408	-2.14885	-2.07712	-1.84284	-1.49468	-1.47433	0.296989	1.09244	1.14874	0.820538	0.393585	0.640008	0.885041	1.21137
SUMO2_MOUSE	Small ubiquitin-related modifier 2	Sumo2	0.000718743	-2.66475	-1.6205	1.04425	-2.66475	-1.44358	-3.43036	0.00880999	-2.60739	-1.6682	-2.46417	-0.976504	-0.382606	-0.00886412	2.00506	1.71487	0.734351	0.0290211	0.723978	1.41432	1.74124
COR1C_MOUSE	Coronin-1C	Coro1c	9.57e-07	-2.65508	-1.71374	0.941339	-2.65508	-1.03658	-1.1637	-1.92924	-1.46504	-1.52399	-1.72674	-2.31032	-2.55429	0.963879	1.34123	0.993353	0.677553	1.05833	0.954211	0.596953	0.945204
UBA1_MOUSE	Ubiquitin-like modifier-activating enzyme 1	Uba1	7.38e-06	-2.65281	-1.79541	0.857399	-2.65281	-2.05032	-2.85898	-0.993757	-1.39559	-1.76262	-1.28834	-1.6607	-2.35297	1.05937	0.903993	0.938093	0.849717	1.04293	0.760436	0.582875	0.721779
DDX5_MOUSE	Probable ATP-dependent RNA helicase DDX5	Ddx5	1.53e-05	-2.65051	-1.7557	0.894815	-2.65051	-3.48335	-2.01386	-1.22126	-1.42062	-1.15393	-1.22819	-1.97528	-1.54909	0.632827	1.09807	0.713536	0.806864	1.10041	0.861042	0.857595	1.08817
HNRPM_MOUSE	Heterogeneous nuclear ribonucleoprotein M	Hnrnpm	7.46e-05	-2.64986	-1.72857	0.921291	-2.64986	-1.45076	-2.90438	-0.477727	-1.36455	-1.94291	-1.34576	-1.77444	-2.56802	0.889316	1.41907	1.02053	0.824383	0.358274	0.782718	1.03748	1.03855
APMAP_MOUSE	Adipocyte plasma membrane-associated protein	Apmap	5.81e-05	-2.64815	-1.39819	1.24996	-2.64815	-1.14563	-3.91413	-0.305057	-1.56132	-1.6011	-1.73345	-0.646485	-0.278352	1.65022	0.233235	1.48485	1.68143	1.17742	1.25164	1.33244	1.18842
CUL3_MOUSE	Cullin-3	Cul3	0.00020861	-2.64664	-1.8698	0.776838	-2.64664	-2.9802	-3.55534	-1.59632	-0.973726	-0.705779	-0.615372	-1.64222	-2.88942	1.18627	0.430005	0.440543	1.12026	1.00204	0.797049	0.663349	0.575182
PP1A_MOUSE	Serine/threonine-protein phosphatase PP1-alpha catalytic subunit	Ppp1ca	8.62e-05	-2.64391	-1.85168	0.792229	-2.64391	-2.7859	-3.45206	-1.37405	-0.979278	-0.995935	-0.745866	-2.23026	-2.25009	0.933167	0.489224	0.718336	1.03396	0.746737	0.759355	0.835395	0.821651
PRDX6_MOUSE	Peroxiredoxin-6	Prdx6	3.59e-06	-2.64307	-1.74289	0.900177	-2.64307	-1.68532	-2.45918	-2.04822	-2.05795	-1.53195	-2.35596	-0.573716	-1.23084	0.409381	0.537307	1.34855	0.968946	1.10321	0.547535	1.04242	1.24407
HUWE1_MOUSE	E3 ubiquitin-protein ligase HUWE1	Huwe1	0.000797477	-2.62792	-1.63006	0.997861	-2.62792	-2.10255	-5.15852	-1.8399	-0.997832	-1.60562	-0.616977	-0.197686	-0.521421	1.33126	0.173834	1.01062	1.31012	1.06974	1.0911	1.00942	0.986789
RHG27_MOUSE	Rho GTPase-activating protein 27	Arhgap27	0.00046213	-2.62241	-1.90613	0.71628	-2.62241	-2.98823	-3.91225	-2.93304	-0.806443	-0.973799	-0.369183	-0.983138	-2.28299	1.09584	0.46236	0.293699	0.633508	1.31315	0.837946	0.619863	0.47388
TCPB_MOUSE	T-complex protein 1 subunit beta	Cct2	4.23e-06	-2.61343	-1.86219	0.751238	-2.61343	-1.86802	-2.19062	-0.87433	-2.01216	-1.93831	-1.49313	-2.29665	-2.22431	0.809843	0.688866	0.540516	0.754628	0.818003	0.641835	0.935866	0.820347
LGUL_MOUSE	Lactoylglutathione lyase	Glo1	0.00224914	-2.60906	-2.01457	0.594488	-2.60906	-2.10999	-5.31867	-1.40954	-0.339852	-0.719478	-1.00003	-2.26218	-2.95683	0.806799	0.641749	0.490931	0.531317	1.1583	0.429858	0.274861	0.422091
TCPD_MOUSE	T-complex protein 1 subunit delta	Cct4	0.000482098	-2.60702	-1.57512	1.0319	-2.60702	-2.61782	-3.79837	-0.822899	-0.99332	-1.02386	-0.477718	-2.02294	-0.844067	1.45775	1.01669	0.513322	1.27003	1.35905	1.33222	0.358269	0.947853
MFGM_MOUSE	Lactadherin	Mfge8	0.0159975	-2.59909	-1.6854	0.913685	-2.59909	0.116457	-1.98984	1.95579	-4.0095	-5.76692	-3.7035	-0.529939	0.444255	0.0524719	2.69428	2.63543	-0.539177	0.77744	-0.206656	-0.0544526	1.95014
UGGG1_MOUSE	UDP-glucose:glycoprotein glucosyltransferase 1	Uggt1	0.00094695	-2.59467	-2.23163	0.363041	-2.59467	-1.74826	-3.66908	-0.0144289	-2.7073	-3.38692	-3.1056	-2.22329	-0.998174	0.435118	0.0437214	0.014286	0.537495	0.463726	0.60123	0.399715	0.409037
1433T_MOUSE	14-3-3 protein theta	Ywhaq	8.11e-06	-2.59444	-1.91393	0.680509	-2.59444	-2.33661	-2.90544	-0.826359	-2.27263	-1.88915	-1.70033	-1.88714	-1.49377	0.733567	0.667345	0.599788	0.675225	0.522105	0.630506	0.710166	0.905371
DHB12_MOUSE	Very-long-chain 3-oxoacyl-CoA reductase	Hsd17b12	0.00528305	-2.58222	-1.83668	0.745544	-2.58222	-2.46203	-5.38736	-1.27761	-0.570287	-0.923706	-0.176217	-1.73003	-2.16618	1.25284	1.20249	0.506318	1.08353	0.788056	0.557467	0.157017	0.416638
S10AA_MOUSE	Protein S100-A10	S100a10	0.000611012	-2.57326	-1.55971	1.01355	-2.57326	-1.84587	-2.84456	-1.54334	-1.87365	-1.45147	-1.80899	-0.856935	-0.252877	1.39871	1.88769	1.27763	1.04442	0.517304	0.841836	0.925688	0.215093
ENPL_MOUSE	Endoplasmin	Hsp90b1	0.000263713	-2.55953	-2.28054	0.278991	-2.55953	-2.98077	-3.66885	0.18299	-2.4892	-2.3141	-2.20954	-2.57688	-2.18796	0.0820716	0.485731	0.537286	0.360976	-0.0150491	0.0148938	0.309319	0.456698
SPTN1_MOUSE	Spectrin alpha chain, non-erythrocytic 1	Sptan1	0.000163618	-2.55916	-1.7994	0.759751	-2.55916	-1.69038	-3.19804	-0.193602	-2.08933	-1.60764	-2.01311	-2.6921	-0.911052	0.170669	1.09015	0.946909	0.823066	0.704629	0.656178	0.724647	0.961754
USO1_MOUSE	General vesicular transport factor p115	Uso1	0.00114522	-2.55508	-2.34434	0.210745	-2.55508	-1.89206	-3.5031	0.258286	-4.0829	-3.34082	-2.61115	-2.2922	-1.29077	0.164588	0.360115	0.243356	0.0531004	0.345094	-0.0551298	0.178091	0.396746
TB182_MOUSE	182 kDa tankyrase-1-binding protein	Tnks1bp1	0.0166918	-2.53003	-1.93541	0.594619	-2.53003	-0.984374	-6.25451	-0.641789	-1.15221	-1.73042	-0.04044	-2.31313	-2.36638	0.0393373	1.43206	0.77868	0.301743	0.348233	0.371313	0.522388	0.963195
MGN2_MOUSE	Protein mago nashi homolog 2	Magohb	0.000322555	-2.50985	-2.08469	0.42516	-2.50985	-1.49561	-3.24717	0.221869	-2.83246	-2.91926	-3.28672	-1.86621	-1.25192	0.681601	0.138835	0.544274	0.746311	-0.153632	0.250133	0.486233	0.707529
COPB_MOUSE	Coatomer subunit beta	Copb1	0.000337236	-2.50136	-2.16548	0.335885	-2.50136	-2.36207	-4.05112	0.0474511	-2.45038	-2.84954	-2.17249	-1.97016	-1.51549	0.507853	-0.049065	0.558385	0.281773	0.680999	0.381519	0.203249	0.122363
SERA_MOUSE	D-3-phosphoglycerate dehydrogenase	Phgdh	0.000176078	-2.49168	-1.70781	0.783868	-2.49168	-1.54463	-3.94734	-0.32249	-1.32992	-1.83274	-1.07403	-1.34771	-2.26362	1.01882	0.263409	0.488157	0.875791	0.926816	0.860095	0.970154	0.867702
ACAP2_MOUSE	Arf-GAP with coiled-coil, ANK repeat and PH domain-containing protein 2	Acap2	3.66e-06	-2.47758	-1.15483	1.32275	-2.47758	-0.580816	-2.59506	-1.92853	-1.27542	-0.8378	-0.184989	-0.986231	-0.849803	1.80116	0.866298	0.163942	1.47695	2.05088	1.55323	1.32846	1.34109
1433Z_MOUSE	14-3-3 protein zeta/delta	Ywhaz	6.95e-05	-2.4755	-1.88001	0.595485	-2.4755	-2.05474	-3.42884	-0.511964	-1.9643	-2.07004	-1.60799	-1.80656	-1.59564	0.583147	0.722155	0.621395	0.377105	0.625796	0.473111	0.735786	0.625388
SYNC_MOUSE	Asparagine--tRNA ligase, cytoplasmic	Nars	0.00275204	-2.44118	-1.96199	0.479194	-2.44118	-2.80118	-1.88384	-2.99075	-0.630607	-0.579778	-0.23786	-2.26421	-4.30768	0.377416	0.574174	0.524492	0.534116	0.204138	0.348458	0.542904	0.727852
PSD11_MOUSE	26S proteasome non-ATPase regulatory subunit 11	Psmd11	6.32e-05	-2.42991	-1.86415	0.56576	-2.42991	-1.8801	-3.33318	-0.443659	-1.83301	-2.33696	-1.74972	-1.37765	-1.95896	0.902905	0.338833	0.369534	0.587498	0.540101	0.693129	0.70295	0.391131
SYDC_MOUSE	Aspartate--tRNA ligase, cytoplasmic	Dars	3.51e-06	-2.42858	-1.48104	0.947542	-2.42858	-1.46488	-2.69638	-1.25187	-0.977567	-0.948239	-0.792969	-1.88108	-1.83531	1.40481	0.633521	0.564316	1.11515	1.19076	1.21572	0.947279	0.508778
AIMP1_MOUSE	Aminoacyl tRNA synthase complex-interacting multifunctional protein 1	Aimp1	0.0123207	-2.42308	-1.84399	0.579096	-2.42308	-1.97787	-5.93179	-0.212897	-1.0315	-1.11404	-0.274538	-2.43025	-1.77902	0.262372	1.24359	0.788516	0.410691	0.185482	0.649966	0.50142	0.590729
AT2A2_MOUSE	Sarcoplasmic/endoplasmic reticulum calcium ATPase 2	Atp2a2	1.68e-05	-2.38593	-1.61437	0.771558	-2.38593	-1.11969	-2.65691	-0.793208	-2.01245	-1.84125	-1.4801	-1.6482	-1.36316	1.12562	1.02982	0.629295	0.764047	0.508875	0.723785	0.73882	0.652199
GLO2_MOUSE	Hydroxyacylglutathione hydrolase, mitochondrial	Hagh	0.00909767	-2.36696	-1.89212	0.474847	-2.36696	-5.22696	-3.12735	-2.61155	-0.0347643	-0.0394624	-0.341058	-1.30389	-2.45191	0.0339463	1.06415	0.57962	0.182667	0.462161	0.172244	0.657867	0.646123
ABI1_MOUSE	Abl interactor 1	Abi1	0.00242701	-2.35865	-1.78887	0.569784	-2.35865	-3.16828	-4.78916	-1.40662	-0.536147	-0.869291	-0.476847	-1.22967	-1.83495	0.357781	0.553255	0.617521	0.427045	0.458843	0.808851	0.901898	0.433075
SERC_MOUSE	Phosphoserine aminotransferase	Psat1	0.000924051	-2.34793	-1.58412	0.763805	-2.34793	-1.88824	-4.47452	-0.836093	-0.632318	-0.911728	-0.0601942	-1.11999	-2.74989	1.30329	0.057783	0.552836	0.899738	0.938598	0.928184	0.849568	0.580441
CAPG_MOUSE	Macrophage-capping protein	Capg	0.000547586	-2.34252	-1.61629	0.72623	-2.34252	-2.13572	-3.56768	-0.480259	-0.973886	-1.37088	-1.73455	-1.09157	-1.57576	0.632895	1.13672	0.746372	0.405679	0.359691	0.684568	0.82058	1.02334
SDHA_MOUSE	Succinate dehydrogenase [ubiquinone] flavoprotein subunit, mitochondrial	Sdha	0.000403305	-2.3415	-1.64627	0.695235	-2.3415	-2.44925	-2.27822	-0.497245	-1.40308	-1.45727	-3.06975	-1.67685	-0.33846	1.0172	1.20626	0.684435	0.529885	0.515953	0.596852	0.273952	0.737336
GRHPR_MOUSE	Glyoxylate reductase/hydroxypyruvate reductase	Grhpr	0.00287244	-2.33865	-1.62657	0.712079	-2.33865	-3.34166	-3.37233	-1.29598	-0.558889	-0.635981	-0.607983	-1.59706	-1.60268	0.734082	1.60918	0.772236	0.401822	0.459122	0.413336	0.624247	0.682608
LY6D_MOUSE	Lymphocyte antigen 6D	Ly6d	0.00366212	-2.33192	-1.29902	1.0329	-2.33192	-1.68245	-2.34865	-2.08206	-1.36077	-1.34008	-1.46454	-0.25202	0.138437	1.79108	2.01462	0.752143	0.94077	1.70839	1.05789	-0.0500043	0.048329
GLOD4_MOUSE	Glyoxalase domain-containing protein 4	Glod4	0.000247748	-2.32306	-1.60258	0.720484	-2.32306	-1.74269	-3.50139	-0.104954	-1.1095	-1.04094	-1.92452	-1.97907	-1.41756	0.0978336	0.768368	0.969309	0.763081	0.63304	0.772215	0.681786	1.07824
MK13_MOUSE	Mitogen-activated protein kinase 13	Mapk13	0.000456441	-2.31789	-1.78687	0.531015	-2.31789	-3.01745	-2.34188	-2.65494	-0.314791	-0.843901	-0.447728	-1.75746	-2.91683	0.720148	0.342641	0.58635	0.845806	0.622573	0.429302	0.443044	0.258256
DYHC1_MOUSE	Cytoplasmic dynein 1 heavy chain 1	Dync1h1	9.63e-05	-2.31276	-1.58597	0.726787	-2.31276	-1.40422	-2.66206	-0.393591	-1.92199	-1.93969	-1.47505	-1.42179	-1.46938	1.35628	0.900504	0.308906	0.582887	0.779393	0.761299	0.667762	0.457263
SYEP_MOUSE	Bifunctional glutamate/proline--tRNA ligase	Eprs	0.000279833	-2.31044	-1.2718	1.03864	-2.31044	-0.602871	-3.76983	-0.430709	-1.00484	-1.27646	-0.773785	-0.680997	-1.63493	1.52512	0.459794	0.33125	1.43069	1.36308	1.36789	1.00598	0.825317
NUCB2_MOUSE	Nucleobindin-2	Nucb2	0.00230701	-2.30094	-1.69418	0.60676	-2.30094	-2.80847	-3.56999	-1.93646	-0.223078	-0.373129	-0.108509	-1.25884	-3.27498	0.100916	0.710527	0.728758	0.601814	0.478281	0.697735	0.875065	0.660985
SYG_MOUSE	Glycine--tRNA ligase	Gars	0.000106832	-2.29635	-1.57915	0.7172	-2.29635	-1.61332	-3.36723	-0.559073	-1.34125	-0.78537	-0.948356	-1.60204	-2.41655	1.10145	0.401916	0.704401	0.895161	0.697945	0.69646	0.774611	0.465656
RAB1A_MOUSE	Ras-related protein Rab-1A	Rab1A	0.000309154	-2.29472	-1.59471	0.700009	-2.29472	-1.85769	-3.75205	-0.84901	-1.41288	-1.488	-1.03702	-0.986667	-1.37437	0.949511	0.732523	0.530904	0.69319	0.749435	0.753328	0.59148	0.599702
TCPA_MOUSE	T-complex protein 1 subunit alpha	Tcp1	0.000165536	-2.28242	-1.66246	0.619963	-2.28242	-1.99582	-3.68805	-0.479338	-1.71208	-1.42473	-1.02345	-1.42508	-1.55111	0.798206	0.359177	0.720874	0.84185	0.604529	0.393237	0.616658	0.62517
RTN3_MOUSE	Reticulon-3	Rtn3	5.4e-05	-2.27466	-1.41444	0.860221	-2.27466	-2.0633	-2.8677	-1.03479	-1.31575	-1.32624	-1.51724	-0.811696	-0.378814	1.10654	0.299749	0.857474	1.14273	0.888445	1.11224	0.806848	0.667747
PRS10_MOUSE	26S protease regulatory subunit 10B	Psmc6	0.000232104	-2.27027	-1.67272	0.597553	-2.27027	-2.33677	-3.00548	-1.48892	-1.03656	-1.60471	-0.377973	-1.34295	-2.18836	1.07684	0.687136	0.661088	0.366893	0.638352	0.671917	0.299224	0.378974
EIF3F_MOUSE	Eukaryotic translation initiation factor 3 subunit F	Eif3f	0.00534788	-2.26889	-1.85876	0.41013	-2.26889	-2.46917	-4.89355	-1.52367	-0.731609	-0.923764	-0.215757	-1.90024	-2.21229	0.459326	0.762985	0.475652	0.297447	0.187649	0.257214	0.404989	0.435775
EZRI_MOUSE	Ezrin	Ezr	0.00246577	-2.2623	-1.94005	0.322247	-2.2623	-0.135223	-3.83736	-0.0109368	-2.83849	-3.01418	-2.2186	-1.85514	-1.61049	0.44156	0.476077	0.0550752	0.421844	0.0108545	0.255391	0.377167	0.540009
ADT1_MOUSE	ADP/ATP translocase 1	Slc25a4	0.000953704	-2.24533	-1.66138	0.58395	-2.24533	-1.99188	-3.21666	0.105998	-2.13988	-2.23258	-2.88846	-1.0212	0.0936467	1.25665	0.837382	1.12686	0.686333	-0.259824	-0.10015	0.145651	0.978694
PCP_MOUSE	Lysosomal Pro-X carboxypeptidase	Prcp	0.00593356	-2.21437	-1.91923	0.295141	-2.21437	-0.145523	-2.29834	0.629808	-2.5374	-3.87967	-3.4938	-2.46116	-1.16772	0.190451	0.764988	0.0272847	0.41201	0.132795	-0.0278107	0.31769	0.54372
EMC1_MOUSE	ER membrane protein complex subunit 1	Emc1	0.0215852	-2.213	-1.74688	0.466123	-2.213	-5.80755	-2.80014	-2.40228	-0.250551	-0.332386	-0.460884	-0.235043	-1.68621	1.03859	0.202061	0.484887	0.51666	0.355771	0.224804	0.447117	0.4591
PABP1_MOUSE	Polyadenylate-binding protein 1	Pabpc1	0.00507301	-2.18361	-1.46937	0.714248	-2.18361	-2.85476	-4.15723	-0.384874	-0.352248	-0.687434	-0.181472	-0.702433	-2.43448	0.988168	0.323245	0.925295	0.56086	0.161175	0.58912	0.96996	1.19616
SC23A_MOUSE	Protein transport protein Sec23A	Sec23a	0.0359737	-2.17063	-1.8086	0.362034	-2.17063	-2.46715	-2.48405	-6.90874	-0.912691	-0.946712	-0.469823	-1.22115	0.941507	1.08358	0.0999142	0.118652	0.346093	0.787738	0.403526	0.164125	-0.107352
PSD13_MOUSE	26S proteasome non-ATPase regulatory subunit 13	Psmd13	0.00167507	-2.15905	-1.73935	0.419699	-2.15905	-1.71194	-3.873	0.50606	-2.2852	-2.39167	-2.08924	-1.28874	-0.781056	0.258765	-0.261263	0.221126	0.717372	0.769835	0.509981	0.483643	0.658129
ATPA_MOUSE	ATP synthase subunit alpha, mitochondrial	Atp5a1	0.00466204	-2.15012	-1.76988	0.380239	-2.15012	-1.95199	-3.69686	1.03644	-1.77569	-2.27306	-2.85026	-1.92101	-0.726584	0.803073	0.11021	0.0128217	-0.0129367	0.232144	0.55942	0.529662	0.807516
PSB3_MOUSE	Proteasome subunit beta type-3	Psmb3	1.55e-06	-2.14486	-1.26853	0.876331	-2.14486	-1.70365	-1.76689	-1.16989	-0.825565	-0.881557	-1.13929	-1.40264	-1.25873	1.35336	0.521793	0.562517	1.11334	0.989895	0.840368	0.820071	0.809311
CTNA1_MOUSE	Catenin alpha-1	Ctnna1	0.00462522	-2.13958	-1.15034	0.989243	-2.13958	-1.12803	-2.23775	0.114631	-1.53408	-1.60934	-1.58734	-1.09629	-0.124531	1.25972	2.70271	1.81431	1.05811	0.606212	1.08179	-0.757456	0.148549
PAFA_MOUSE	Platelet-activating factor acetylhydrolase	Pla2g7	0.00106407	-2.13895	-1.49533	0.643614	-2.13895	-0.361767	0.732902	-3.42767	-1.54402	-2.18991	-1.51138	-1.99286	-1.66794	0.288995	0.823812	-0.795057	0.855274	1.0841	1.14654	0.844443	0.900809
DSG3_MOUSE	Desmoglein-3	Dsg3	7.42e-05	-2.13751	-1.63113	0.506385	-2.13751	-1.90852	-2.38376	-0.249119	-2.21921	-1.73485	-1.26593	-1.47275	-1.81488	0.462505	0.47746	0.454734	0.662984	0.21237	0.595809	0.300537	0.884684
CAN5_MOUSE	Calpain-5	Capn5	0.0374141	-2.13052	-1.95144	0.179077	-2.13052	1.16707	-2.60753	1.41845	-4.11223	-4.01006	-4.82838	-1.82044	-0.818381	0.936973	-0.0480436	0.0464951	0.544789	0.0792886	0.0690804	0.161652	-0.357619
HNRH1_MOUSE	Heterogeneous nuclear ribonucleoprotein H	Hnrnph1	0.000115833	-2.12371	-1.53786	0.585857	-2.12371	-2.01941	-2.72173	-0.441161	-1.40638	-1.69712	-1.12763	-1.30743	-1.582	0.337378	1.02947	0.624155	0.503421	0.342592	0.40781	0.736902	0.705131
CH60_MOUSE	60 kDa heat shock protein, mitochondrial	Hspd1	0.00184547	-2.11923	-1.72926	0.389968	-2.11923	-2.03454	-3.21088	0.390388	-2.4648	-1.62397	-2.94529	-1.81564	-0.129364	0.660826	0.792583	0.78787	0.26858	0.261755	-0.0348943	0.0340702	0.348955
PSD12_MOUSE	26S proteasome non-ATPase regulatory subunit 12	Psmd12	7.3e-05	-2.11017	-1.22695	0.883226	-2.11017	-1.33865	-2.30127	-0.625644	-1.66519	-1.54556	-0.723181	-0.672305	-0.943769	1.39839	0.733101	0.434956	1.03012	0.93266	1.15803	0.775062	0.603497
IF5A1_MOUSE	Eukaryotic translation initiation factor 5A-1	Eif5a	4.91e-05	-2.10637	-1.32935	0.777015	-2.10637	-1.39672	-2.48749	-0.589572	-1.38571	-1.31953	-0.870437	-1.14723	-1.43811	0.417337	1.16533	0.968224	0.559746	0.598423	0.715209	0.842566	0.949288
DIAC_MOUSE	Di-N-acetylchitobiase	Ctbs	0.0135976	-2.0985	-1.62526	0.473248	-2.0985	0.980863	-0.35104	-0.0556562	-3.3199	-3.97989	-4.00996	-1.6661	-0.600376	-0.20093	1.24321	0.713327	0.267988	0.0535886	0.115881	0.480009	1.11291
DHSO_MOUSE	Sorbitol dehydrogenase	Sord	0.000509159	-2.0942	-1.68115	0.413048	-2.0942	-3.10727	-2.1829	-1.88589	-0.987133	-0.236319	-1.95891	-1.55679	-1.534	0.61962	0.675462	0.32817	0.203003	0.280993	0.393887	0.423082	0.380166
TCPZ_MOUSE	T-complex protein 1 subunit zeta	Cct6a	0.000246693	-2.09364	-1.48929	0.60435	-2.09364	-1.65584	-3.13598	-0.128183	-1.54514	-1.27518	-0.928394	-1.31391	-1.93171	0.117717	0.5915	1.01626	0.829424	0.440864	0.241151	0.720321	0.877563
OTUB1_MOUSE	Ubiquitin thioesterase OTUB1	Otub1	0.000126837	-2.08765	-1.64972	0.437926	-2.08765	-2.27052	-2.92189	-0.415219	-1.34803	-1.48556	-1.17324	-1.8434	-1.73995	0.545735	0.468544	0.525537	0.351013	0.322037	0.33312	0.590944	0.366478
HOOK3_MOUSE	Protein Hook homolog 3	Hook3	0.000224202	-2.08751	-1.25143	0.836083	-2.08751	-0.123752	-2.65174	-1.16002	-1.38026	-1.44304	-1.16567	-1.15142	-0.935493	0.643006	0.913382	1.53861	0.837184	0.518522	0.113971	1.16251	0.961476
FA5_MOUSE	Coagulation factor V	F5	0.00434708	-2.08312	-1.45315	0.629966	-2.08312	0.13593	-0.606283	-0.20583	-2.62338	-3.11833	-2.29202	-2.04931	-0.866004	0.961384	-0.150082	0.234757	0.849909	0.566728	0.980442	1.00534	0.591251
ERP44_MOUSE	Endoplasmic reticulum resident protein 44	Erp44	0.0143184	-2.0778	-1.62254	0.455262	-2.0778	-4.77797	-2.86317	-3.52307	-0.0182672	-0.358726	-0.137395	-0.696945	-0.604784	0.0180388	0.322897	0.93288	0.583091	0.112659	0.174695	0.641212	0.856625
RENT1_MOUSE	Regulator of nonsense transcripts 1	Upf1	0.000825283	-2.07106	-1.5223	0.54876	-2.07106	-2.15411	-2.5561	-3.43231	-0.130268	-0.13675	1.22e-05	-1.67284	-2.09607	0.809617	0.302442	0.114652	0.379007	1.68241	0.814702	0.287259	-1.22e-05
GPX1_MOUSE	Glutathione peroxidase 1	Gpx1	1.35e-05	-2.06825	-1.28825	0.779993	-2.06825	-0.798776	-2.51269	-0.323328	-1.71546	-1.559	-1.91166	-0.497538	-0.987572	0.590583	0.263967	1.13825	0.878592	0.749425	0.470305	1.00708	1.14174
NB5R3_MOUSE	NADH-cytochrome b5 reductase 3	Cyb5r3	0.000724038	-2.05982	-1.23488	0.824942	-2.05982	-1.76812	-2.17192	-0.753105	-1.81766	-1.38313	-0.694001	-1.25179	-0.0393278	1.16895	0.844201	0.826722	1.06824	1.29181	0.817808	0.54352	0.0382841
CAN2_MOUSE	Calpain-2 catalytic subunit	Capn2	0.00207836	-2.0579	-1.56265	0.495252	-2.0579	-3.93417	-1.74996	-1.63384	-0.879186	-0.661743	-0.402763	-1.53191	-1.70762	0.778431	0.765642	0.314513	0.398408	0.429293	0.365925	0.427761	0.482045
ANXA8_MOUSE	Annexin A8	Anxa8	0.0255281	-2.05788	-1.78164	0.27624	-2.05788	-3.31465	-1.72943	-5.69765	-0.159254	0.178501	0.435118	-1.74486	-2.22086	0.798753	0.647809	0.00821834	-0.00826542	0.499388	0.237052	-0.133109	0.160079
KLC4_MOUSE	Kinesin light chain 4	Klc4	0.0010598	-2.03346	-1.4018	0.631661	-2.03346	-3.0067	-3.08779	-0.279906	-0.573703	-0.640209	-0.724549	-1.20585	-1.69568	0.234324	0.72206	0.864486	0.538624	0.463547	0.51511	0.802364	0.912775
COPD_MOUSE	Coatomer subunit delta	Arcn1	0.00256131	-2.00988	-1.72485	0.28503	-2.00988	-2.78584	-3.77101	-0.0149385	-1.70964	-1.69425	-1.53341	-1.26873	-1.02102	0.414527	0.61314	0.33865	0.0147854	0.260512	0.194102	0.207044	0.237478
RADI_MOUSE	Radixin	Rdx	7.8e-05	-1.99201	-1.59089	0.401126	-1.99201	-0.284177	-1.50719	-0.667787	-2.28835	-2.47398	-1.93479	-1.83531	-1.73553	0.447519	0.237307	0.659187	0.392041	0.246312	0.24942	0.354176	0.623047
NSF_MOUSE	Vesicle-fusing ATPase	Nsf	3.07e-05	-1.99038	-1.05049	0.939889	-1.99038	-1.27246	-2.93406	-0.55553	-0.88953	-0.816374	-0.524753	-0.597476	-0.813756	0.92518	0.383963	1.03956	1.03794	1.10738	0.871656	1.00345	1.14997
LANC1_MOUSE	LanC-like protein 1	Lancl1	0.00829549	-1.9818	-1.56365	0.41815	-1.9818	-1.99005	-2.47481	-4.65594	0.25552	0.483924	-0.414526	-1.01943	-2.69389	1.06765	0.356372	-0.034336	0.378271	0.911884	0.74809	0.0335378	-0.116267
MAP4_MOUSE	Microtubule-associated protein 4	Map4	0.000735852	-1.97607	-1.15559	0.82048	-1.97607	-1.27926	-1.25659	-0.0285094	-1.86924	-1.88549	-0.00882173	-1.4378	-1.47902	1.25856	0.341607	0.00876811	0.511201	1.27826	1.2334	0.991616	0.940429
PSA1_MOUSE	Proteasome subunit alpha type-1	Psma1	0.000808665	-1.94717	-1.25691	0.690266	-1.94717	-1.18544	-3.3496	-0.317267	-1.32944	-0.582411	-1.17942	-1.02961	-1.08207	0.964013	0.761546	0.616004	0.86867	0.69225	0.712083	0.259919	0.647641
MTAP_MOUSE	S-methyl-5'-thioadenosine phosphorylase	Mtap	0.000135963	-1.94349	-1.33647	0.607018	-1.94349	-1.24957	-3.11839	0.388679	-1.24896	-1.48609	-1.43138	-1.78961	-0.756448	0.744734	0.240187	1.20951	1.17326	0.0016243	0.405717	-0.00162613	1.08274
GANAB_MOUSE	Neutral alpha-glucosidase AB	Ganab	0.0112856	-1.93734	-1.687	0.250339	-1.93734	-0.800537	-4.48787	1.16503	-2.26466	-2.62308	-2.63972	-1.5746	-0.270597	0.499534	-0.0236678	0.395199	0.483949	0.0232857	0.0857172	0.345662	0.193029
SC61B_MOUSE	Protein transport protein Sec61 subunit beta	Sec61b	0.000511885	-1.93335	-0.965264	0.968084	-1.93335	-1.01735	-2.24494	-0.321251	-0.454023	-0.681015	-0.536281	-0.784759	-1.6825	1.7889	1.47181	0.618113	1.0324	0.980774	1.06579	0.524296	0.262583
HIUH_MOUSE	5-hydroxyisourate hydrolase	Urah	0.0267989	-1.92203	-1.45789	0.464144	-1.92203	-3.1793	-4.70927	-0.515223	-0.517595	-0.153801	0.0837458	-0.898967	-1.77268	0.706029	0.965883	0.733551	0.612565	-0.0889083	0.230503	0.117871	0.435658
PSA5_MOUSE	Proteasome subunit alpha type-5	Psma5	8.99e-05	-1.92077	-1.64865	0.27212	-1.92077	-1.80033	-2.27826	0.028073	-1.64837	-2.11123	-2.31708	-1.68571	-1.3763	0.140482	0.558583	0.514874	0.0569396	-0.0286301	0.0698512	0.389291	0.475567
HNRPU_MOUSE	Heterogeneous nuclear ribonucleoprotein U	Hnrnpu	0.000447802	-1.9108	-1.77752	0.133277	-1.9108	-1.75322	-2.77147	0.116358	-2.35065	-2.26847	-2.15477	-1.9604	-1.07758	0.0837297	-0.0420519	0.20298	0.0893876	0.352215	0.132159	0.0408608	0.206936
GSTA4_MOUSE	Glutathione S-transferase A4	Gsta4	0.00206561	-1.90262	-1.33936	0.563263	-1.90262	-1.52788	-3.51375	-0.688562	-0.376621	-0.914604	-0.516739	-1.04668	-2.13004	1.1407	0.570431	0.481199	0.457143	0.475497	0.298377	0.645584	0.437171
PRDX3_MOUSE	Thioredoxin-dependent peroxide reductase, mitochondrial	Prdx3	0.00620529	-1.89758	-1.35342	0.544157	-1.89758	-1.21255	-3.09611	0.163149	-1.73384	-1.84206	-1.96964	-0.903827	-0.232456	0.520552	1.43217	0.0762599	0.745226	0.682164	0.153015	-0.080517	0.82439
SYPL1_MOUSE	Synaptophysin-like protein 1	Sypl1	0.000858917	-1.89696	-1.22913	0.667827	-1.89696	-2.68148	-2.07925	-0.747909	-0.573663	-0.961566	-1.19075	-1.08821	-0.510221	1.06591	0.875351	0.376163	0.518369	0.492921	0.829047	0.425855	0.758998
ATPB_MOUSE	ATP synthase subunit beta, mitochondrial	Atp5b	0.00238658	-1.89042	-1.63472	0.2557	-1.89042	-1.64888	-2.90554	0.510743	-2.19138	-2.08578	-2.82507	-1.62157	-0.310272	0.632838	0.374867	0.381716	0.0559587	0.332712	0.033496	-0.0342922	0.268307
BZW1_MOUSE	Basic leucine zipper and W2 domain-containing protein 1	Bzw1	0.000182577	-1.88881	-1.38581	0.503002	-1.88881	-1.13396	-2.60768	-0.256559	-1.68096	-2.19475	-1.2128	-0.933351	-1.0664	0.723213	0.257341	0.21775	0.790702	0.300632	0.625766	0.630254	0.478356
ASSY_MOUSE	Argininosuccinate synthase	Ass1	0.00799231	-1.88254	-1.50064	0.381899	-1.88254	-1.1909	-4.7685	-0.21401	-1.16305	-1.41616	-1.3177	-0.582601	-1.35217	0.69009	0.568451	0.5587	0.186326	0.278649	0.306612	0.247079	0.219283
SYAC_MOUSE	Alanine--tRNA ligase, cytoplasmic	Aars	0.000468577	-1.8805	-1.3006	0.579909	-1.8805	-1.70478	-2.62983	-0.410203	-0.962802	-1.71095	-0.670193	-0.700027	-1.61598	0.915367	0.5937	0.319019	0.559913	0.629152	0.376347	0.57645	0.66932
PDIA3_MOUSE	Protein disulfide-isomerase A3	Pdia3	0.00557668	-1.87407	-1.36291	0.511153	-1.87407	-1.32827	-3.66186	1.51065	-1.92046	-1.80779	-1.75936	-1.63003	-0.306201	-0.0144607	0.801313	1.23638	0.541379	0.0143172	0.235132	0.478864	0.796296
TEBP_MOUSE	Prostaglandin E synthase 3	Ptges3	0.000632851	-1.87326	-0.934042	0.939215	-1.87326	-0.722835	-1.30028	-0.763647	-0.653722	-0.54438	-0.237053	-1.34003	-1.91039	0.203544	1.83143	1.13784	0.663984	0.640952	0.751617	1.19866	1.08569
ANXA5_MOUSE	Annexin A5	Anxa5	0.00131384	-1.87303	-1.6361	0.236928	-1.87303	-1.5731	-3.92493	0.28795	-1.65903	-1.42111	-1.83477	-1.64269	-1.32112	0.563892	0.162928	0.699785	0.138342	0.105255	-0.0307683	0.0301258	0.225864
CAND1_MOUSE	Cullin-associated NEDD8-dissociated protein 1	Cand1	0.0023247	-1.86913	-1.60828	0.260845	-1.86913	-1.24475	-3.21558	0.0179128	-2.22007	-2.35682	-2.10047	-1.65752	-0.0889618	0.70285	-0.018138	0.112617	0.388793	0.344444	0.332205	0.0294629	0.194526
ARL8B_MOUSE	ADP-ribosylation factor-like protein 8B	Arl8b	0.000147839	-1.86772	-1.20468	0.663043	-1.86772	-0.832769	-3.13823	-0.379278	-1.00581	-0.98817	-1.42187	-0.93937	-0.931923	0.893337	0.300039	0.663089	0.767912	1.10644	0.485484	0.429914	0.658129
KPYM_MOUSE	Pyruvate kinase PKM	Pkm	0.000103175	-1.86655	-1.30036	0.566192	-1.86655	-1.4417	-2.96879	-0.129764	-1.23472	-1.3039	-1.26663	-0.760855	-1.29648	0.2601	0.317599	0.957016	0.626232	0.119049	0.325955	0.901231	1.02235
SEPT5_MOUSE	Septin-5	42983	0.000149454	-1.8656	-1.1941	0.671497	-1.8656	-1.37532	-2.85898	-0.702379	-0.802686	-0.679884	-0.599291	-0.68305	-1.85124	0.509035	0.422149	0.865237	0.571221	0.723544	0.731455	0.782952	0.766386
ANXA6_MOUSE	Annexin A6	Anxa6	0.00024594	-1.8437	-1.23483	0.608871	-1.8437	-1.48147	-2.16257	-0.201728	-1.55451	-1.13592	-1.60308	-1.23298	-0.506402	0.697702	1.20771	0.731867	0.263452	0.737657	0.469763	0.17695	0.585871
CHP1_MOUSE	Calcineurin B homologous protein 1	Chp1	0.000549368	-1.83704	-1.52869	0.308349	-1.83704	-2.08021	-2.13734	-0.972176	-1.82602	-2.24172	-2.17754	-0.718975	-0.0755432	0.231146	0.682798	0.311401	0.584825	0.0717836	0.117288	0.135604	0.331945
RL34_MOUSE	60S ribosomal protein L34	Rpl34	0.0373795	-1.83494	-1.39542	0.439523	-1.83494	-1.14367	-5.48259	0.493147	-1.17678	-1.30542	-0.17453	-0.363915	-2.00957	1.18207	0.874008	0.194936	0.558559	-0.228149	0.526764	0.252314	0.155676
PMM2_MOUSE	Phosphomannomutase 2	Pmm2	0.00748556	-1.83442	-1.49399	0.340434	-1.83442	-1.2808	-3.35657	1.50223	-1.65029	-2.02296	-1.70087	-1.70777	-1.7349	0.0311104	0.802959	0.60705	0.0237643	-0.0241623	0.127648	0.478095	0.677004
PSA6_MOUSE	Proteasome subunit alpha type-6	Psma6	1.53e-05	-1.82498	-1.11307	0.711901	-1.82498	-1.6126	-2.05242	-0.932954	-0.951183	-0.93169	-1.35125	-0.496335	-0.576165	0.865315	0.368595	0.709138	0.669709	0.590999	0.935631	0.783585	0.772233
PARK7_MOUSE	Protein DJ-1	Park7	0.000808247	-1.82433	-1.14187	0.682457	-1.82433	-0.619956	-2.94275	0.0189129	-1.42239	-1.38856	-1.56216	-0.741216	-0.476856	-0.0191642	0.837939	1.1546	0.67853	0.351115	0.298161	0.98807	1.1704
CAN1_MOUSE	Calpain-1 catalytic subunit	Capn1	2.45e-07	-1.82071	-0.853495	0.967213	-1.82071	-0.782771	-1.83894	-0.940154	-0.331379	-0.596829	-0.705397	-0.99328	-0.639214	0.957209	0.269301	0.912705	1.32947	1.03658	1.04993	1.31757	0.864935
IST1_MOUSE	IST1 homolog	Ist1	0.000132927	-1.81683	-1.0899	0.726928	-1.81683	-0.380004	-2.99198	-0.33333	-1.09516	-1.1242	-0.814073	-0.837775	-1.14269	0.79111	0.270586	0.740186	0.752757	0.625944	0.644764	1.11077	0.879308
ERF3A_MOUSE	Eukaryotic peptide chain release factor GTP-binding subunit ERF3A	Gspt1	0.000563441	-1.80821	-1.08679	0.721412	-1.80821	-1.38312	-2.55021	-0.473702	-0.758542	-1.05256	-0.559209	-0.840156	-1.07686	0.936778	1.05821	0.356015	0.766397	0.904251	0.615621	0.566357	0.567664
AP2M1_MOUSE	AP-2 complex subunit mu	Ap2m1	0.000205683	-1.8012	-1.20105	0.600144	-1.8012	-2.17513	-2.57199	-0.781148	-0.261085	-0.442331	-0.745762	-1.30446	-1.3265	0.431148	0.220999	0.835214	0.704797	0.333075	0.747269	0.71131	0.817337
VATA_MOUSE	V-type proton ATPase catalytic subunit A	Atp6v1a	0.00126974	-1.77698	-1.34409	0.432897	-1.77698	-0.0644361	-1.80575	-0.151604	-2.0161	-2.33004	-2.131	-1.50359	-0.750165	0.30524	0.0616808	0.451277	0.640144	0.644034	0.414457	0.510881	0.435462
ANXA2_MOUSE	Annexin A2	Anxa2	0.0105012	-1.77179	-1.51009	0.261694	-1.77179	-0.891894	-3.40143	0.95225	-3.23976	-2.18631	-2.68669	-0.710393	0.0834834	0.126069	0.289152	0.62104	0.369245	-0.273936	-0.0886126	0.415797	0.634797
CALX_MOUSE	Calnexin	Canx	0.000609843	-1.76164	-1.4779	0.283739	-1.76164	-1.0937	-2.52173	-2.02671	-1.75543	-1.77341	-1.52015	-1.29933	0.167275	-0.078147	0.295932	0.621756	0.440486	0.0741306	0.0744595	0.441673	0.39962
CDC37_MOUSE	Hsp90 co-chaperone Cdc37	Cdc37	0.00187332	-1.7501	-1.22211	0.527997	-1.7501	-1.38067	-2.38659	-2.83231	-0.772718	-0.580496	-0.136677	-0.658192	-1.02921	0.159166	0.390554	0.763872	0.809247	0.124842	0.359212	0.77423	0.842852
NDKA_MOUSE	Nucleoside diphosphate kinase A	Nme1	0.000445613	-1.74997	-1.02478	0.725195	-1.74997	-2.13087	-2.70615	-0.833761	-0.45633	-0.741844	-0.339628	-0.551385	-0.438264	0.787412	0.274715	1.03582	1.00479	0.853807	0.592181	0.547831	0.705006
RS12_MOUSE	40S ribosomal protein S12	Rps12	0.00451113	-1.74696	-1.52395	0.223014	-1.74696	-2.46725	-3.77087	-0.048312	-0.825469	-1.22379	0.0467464	-1.67211	-2.23053	-0.11653	0.119242	0.641116	0.202505	0.288392	0.135347	0.155864	0.358175
ODO2_MOUSE	Dihydrolipoyllysine-residue succinyltransferase component of 2-oxoglutarate dehydrogenase complex, mitochondrial	Dlst	0.00214983	-1.7455	-1.44844	0.297062	-1.7455	-2.49971	-2.90495	-1.50168	-1.68884	-1.22767	-1.98446	-0.646101	0.865887	0.0951101	-0.101826	0.376158	0.746429	0.120504	0.325761	0.21861	0.595751
FAS_MOUSE	Fatty acid synthase	Fasn	0.000197981	-1.74277	-1.31102	0.431759	-1.74277	-1.61272	-1.76386	-0.240058	-1.64281	-1.78385	-0.850505	-1.23984	-1.35449	0.879735	0.687824	0.217406	0.495978	0.243185	0.297296	0.205754	0.426897
PSMD5_MOUSE	26S proteasome non-ATPase regulatory subunit 5	Psmd5	0.0123333	-1.73889	-1.39177	0.347122	-1.73889	-0.874949	-2.19261	-0.292387	-2.04751	-2.25119	1.75646	-2.77434	-2.45761	0.643291	-0.13622	0.518785	0.695147	0.403332	0.321325	0.124461	0.206854
ERMP1_MOUSE	Endoplasmic reticulum metallopeptidase 1	Ermp1	0.00933778	-1.73815	-1.50635	0.2318	-1.73815	-0.763226	-4.20493	0.701006	-1.95292	-1.55447	-2.59649	-0.881178	-0.798601	0.290441	-0.125406	0.262831	0.554739	0.420098	0.136299	0.115372	0.200026
SAP_MOUSE	Prosaposin	Psap	0.0204367	-1.73265	-1.30918	0.423468	-1.73265	0.848977	-0.340988	0.0865081	-3.04075	-3.06087	-2.97203	-1.83286	-0.16145	-0.905383	1.37374	1.23375	0.196154	-0.0920281	0.162219	0.438729	0.980564
NIBL1_MOUSE	Niban-like protein 1	Fam129b	0.000549558	-1.73145	-1.27206	0.459383	-1.73145	-1.69015	-2.44896	-0.254425	-1.27397	-1.13963	-1.2013	-1.11649	-1.05158	0.924675	0.839812	0.460539	0.313591	0.365197	0.216211	0.220588	0.334455
S61A1_MOUSE	Protein transport protein Sec61 subunit alpha isoform 1	Sec61a1	0.000775307	-1.72853	-1.19902	0.529506	-1.72853	-1.63887	-2.85405	-0.27888	-0.890774	-1.3364	-1.12719	-0.540805	-0.925223	0.844271	0.464505	0.497351	0.572638	0.726342	0.564527	0.332806	0.233605
GCN1_MOUSE	eIF-2-alpha kinase activator GCN1	Gcn1	2.22e-05	-1.72774	-0.90383	0.823914	-1.72774	-0.76253	-2.23439	-0.954612	-0.697137	-1.03228	-0.318767	-0.198032	-1.03289	1.39091	0.174101	0.615658	0.772031	0.973577	1.14657	0.647953	0.870517
SYHC_MOUSE	Histidine--tRNA ligase, cytoplasmic	Hars	0.000177574	-1.70672	-1.16762	0.539103	-1.70672	-1.49216	-2.24713	-1.79108	-0.482311	-0.746357	-0.342714	-0.577565	-1.66163	0.800233	0.276727	0.361041	0.675136	0.324765	0.587057	0.628099	0.659761
MPCP_MOUSE	Phosphate carrier protein, mitochondrial	Slc25a3	0.00548095	-1.69792	-1.48574	0.212183	-1.69792	-2.20086	-3.07249	0.147074	-1.81824	-1.71516	-1.98218	-1.17071	-0.0733614	0.656616	0.265674	0.0377415	0.363419	0.169819	0.120213	-0.0387554	0.122735
STT3A_MOUSE	Dolichyl-diphosphooligosaccharide--protein glycosyltransferase subunit STT3A	Stt3a	0.0246279	-1.69527	-1.32911	0.366167	-1.69527	-4.64791	-1.01353	-2.79467	-0.028916	-0.203404	0.237972	-0.30245	-1.87993	-0.123659	0.599249	0.540907	0.459243	0.0948479	0.0283478	0.442755	0.887643
GRP78_MOUSE	78 kDa glucose-regulated protein	Hspa5	0.0180403	-1.69221	-1.21213	0.480081	-1.69221	-1.23524	-3.41135	1.31229	-2.53255	-1.26937	-1.17147	-1.07988	-0.309504	-0.00493999	1.46243	0.852067	0.265628	0.00492313	0.165474	0.39148	0.703587
CALR_MOUSE	Calreticulin	Calr	0.00145097	-1.68269	-1.36479	0.317896	-1.68269	-1.88318	-2.81183	0.232332	-1.51578	-1.51809	-1.27919	-1.17154	-0.971047	0.048944	0.852033	0.532786	0.299551	-0.0427245	0.0414955	0.312648	0.49843
EHD4_MOUSE	EH domain-containing protein 4	Ehd4	0.000948541	-1.67792	-1.26739	0.410531	-1.67792	-1.02246	-1.57709	-1.59837	-0.483968	-1.00443	-0.00275206	-1.90397	-2.54608	0.878374	0.431279	0.39353	0.495754	0.00274682	0.227664	0.520298	0.334601
DHRS1_MOUSE	Dehydrogenase/reductase SDR family member 1	Dhrs1	0.00158063	-1.6771	-1.17924	0.497865	-1.6771	-1.60421	-2.84125	-1.16465	-0.159036	-0.365621	-0.145864	-0.932884	-2.22038	1.16741	0.251695	0.132461	0.835834	0.493485	0.399739	0.528657	0.17364
RSSA_MOUSE	40S ribosomal protein SA	Rpsa	0.00288965	-1.67609	-1.29182	0.384271	-1.67609	-1.85832	-3.04945	0.349135	-0.915275	-1.04421	-0.31995	-1.10977	-2.38671	0.561053	-0.178811	0.397716	0.782126	0.159073	0.187956	0.593292	0.57176
EIF3E_MOUSE	Eukaryotic translation initiation factor 3 subunit E	Eif3e	0.00103826	-1.65199	-1.00763	0.644362	-1.65199	-0.865953	-2.94475	-0.463513	-1.09453	-0.528583	-0.479386	-0.559792	-1.12449	0.740087	0.616483	0.468041	0.787372	0.35025	0.514264	0.97688	0.701518
ERF1_MOUSE	Eukaryotic peptide chain release factor subunit 1	Etf1	0.0110817	-1.64151	-1.30212	0.339391	-1.64151	-1.28842	-3.87704	0.994064	-1.0955	-1.18922	-1.48833	-1.60778	-0.864694	-0.140774	0.741735	0.756299	0.1995	0.305171	0.227827	0.12825	0.497123
XPP1_MOUSE	Xaa-Pro aminopeptidase 1	Xpnpep1	0.00025098	-1.63986	-0.662957	0.976905	-1.63986	-0.910878	-2.28923	-0.161253	-0.264816	-0.55684	-0.199627	-0.544684	-0.376327	1.39072	0.145028	0.379085	0.602476	1.28911	1.06061	1.4685	1.47971
PRS4_MOUSE	26S protease regulatory subunit 4	Psmc1	0.00261717	-1.62923	-1.39997	0.229264	-1.62923	-1.98399	-3.05455	-0.0220957	-0.899608	-1.3138	-0.820991	-0.834236	-2.27045	0.0217623	0.215006	0.328483	0.216643	0.378933	0.0726688	0.0735466	0.527066
TGM2_MOUSE	Protein-glutamine gamma-glutamyltransferase 2	Tgm2	0.00732156	-1.61357	-0.88796	0.725609	-1.61357	-0.389527	-2.0597	1.92598	-1.56746	-1.39921	-2.27398	-1.18018	-0.159593	0.261027	1.44377	1.39806	-0.111886	0.679682	0.10383	1.02313	1.00727
RINI_MOUSE	Ribonuclease inhibitor	Rnh1	0.00423204	-1.6064	-1.36554	0.240862	-1.6064	-1.20944	-3.36511	0.0701008	-1.39384	-1.87775	-1.13303	-0.889664	-1.12557	0.287211	0.545881	0.124492	0.126601	0.149558	-0.0736817	0.369909	0.396926
PGRC1_MOUSE	Membrane-associated progesterone receptor component 1	Pgrmc1	0.000202007	-1.59808	-0.986467	0.611609	-1.59808	-0.182746	-2.23414	-0.369364	-1.2039	-1.51518	-1.05514	-0.775786	-0.555495	1.0232	0.162178	0.689519	0.715794	1.07035	0.466943	0.501185	0.263707
PSA3_MOUSE	Proteasome subunit alpha type-3	Psma3	0.000161967	-1.59778	-1.19767	0.400112	-1.59778	-1.21809	-2.38022	-0.266292	-1.34548	-1.48062	-1.57735	-0.674511	-0.638783	0.250095	0.42926	0.632916	0.357484	0.224714	0.398391	0.255217	0.652816
SND1_MOUSE	Staphylococcal nuclease domain-containing protein 1	Snd1	2.44e-05	-1.59619	-0.963228	0.632964	-1.59619	-1.39849	-1.63028	-0.268677	-1.01904	-1.04855	-0.606619	-0.524802	-1.20936	0.52595	0.450685	0.582382	0.864329	0.226409	0.642312	0.888015	0.883625
PA2G4_MOUSE	Proliferation-associated protein 2G4	Pa2g4	0.00170844	-1.59524	-1.2532	0.342045	-1.59524	-1.41297	-3.02665	-0.145976	-0.97447	-1.25438	-0.59747	-0.585963	-2.02771	0.132554	0.378603	0.393371	0.173464	0.471225	0.440175	0.407017	0.339955
IF2G_MOUSE	Eukaryotic translation initiation factor 2 subunit 3, X-linked	Eif2s3x	0.000842173	-1.57738	-1.21072	0.366654	-1.57738	-1.7351	-2.76412	-0.426865	-0.763519	-0.862924	-0.0478552	-1.37973	-1.70568	0.718683	0.0463186	0.324008	0.439407	0.464289	0.427913	0.368653	0.143964
PUR4_MOUSE	Phosphoribosylformylglycinamidine synthase	Pfas	0.00357294	-1.56538	-1.12879	0.436592	-1.56538	-1.06546	-2.50971	0.939074	-0.908098	-1.53787	-1.93551	-1.30449	-0.708232	-0.0439606	0.860617	0.759604	0.189533	0.0426606	0.400934	0.319906	0.963443
GSLG1_MOUSE	Golgi apparatus protein 1	Glg1	0.00380773	-1.56154	-1.29119	0.270346	-1.56154	-0.806447	-1.50666	0.713324	-2.27026	-2.03285	-2.25162	-1.80334	-0.371665	0.404626	0.757365	0.186621	0.154295	-0.0724478	0.068983	0.348376	0.314948
TADBP_MOUSE	TAR DNA-binding protein 43	Tardbp	0.000378952	-1.54085	-1.22659	0.314257	-1.54085	-1.60451	-2.2126	-0.161605	-1.37333	-1.4564	-1.7391	-0.802115	-0.463055	0.343	0.26068	0.344319	0.42093	0.145312	0.375577	0.323814	0.300425
ARLY_MOUSE	Argininosuccinate lyase	Asl	0.00300532	-1.53378	-1.30154	0.23224	-1.53378	-1.67087	-2.9404	0.337036	-0.456911	-1.59168	-0.922864	-1.83025	-1.33642	0.384636	0.0504882	0.0947271	0.290227	0.514252	0.525106	0.0460643	-0.0475837
PSMD6_MOUSE	26S proteasome non-ATPase regulatory subunit 6	Psmd6	0.00127396	-1.53311	-1.09614	0.436969	-1.53311	-1.31013	-2.25949	0.00847933	-1.12983	-1.1436	-0.645091	-1.29121	-0.998284	0.7577	0.659016	-0.00852946	0.489622	0.347438	0.419502	0.439028	0.391977
EF1D_MOUSE	Elongation factor 1-delta	Eef1d	0.00924798	-1.52594	-1.1604	0.365542	-1.52594	-2.39303	-2.19318	-1.34038	0.000509402	-0.530898	0.361773	-1.31052	-1.87745	-0.209102	1.20588	0.614982	0.321304	-0.000509582	0.13608	0.417532	0.438167
UBE2K_MOUSE	Ubiquitin-conjugating enzyme E2 K	Ube2k	0.00387551	-1.52411	-1.12912	0.394991	-1.52411	-1.20274	-2.62738	-0.361965	-0.865543	-1.19827	0.100315	-1.51682	-1.36056	0.0821639	1.02582	0.384901	0.448204	0.572991	0.310555	0.422425	-0.0871274
BAP31_MOUSE	B-cell receptor-associated protein 31	Bcap31	0.00322456	-1.50589	-1.2874	0.218489	-1.50589	-2.04563	-1.86955	-1.72279	-1.46039	-1.82797	-1.27895	-0.204423	0.11053	0.718213	0.221287	-0.00805471	0.272097	0.293749	0.21627	0.0263407	0.00800999
THIO_MOUSE	Thioredoxin	Txn	0.00229358	-1.50147	-0.683667	0.8178	-1.50147	-0.945776	-1.83322	-0.699212	-0.279087	-0.226011	-0.239631	-0.552239	-0.694161	0.195353	1.5734	1.2695	0.705619	0.391516	0.449992	0.838477	1.11854
PRS8_MOUSE	26S protease regulatory subunit 8	Psmc5	0.00123175	-1.49489	-0.932264	0.562625	-1.49489	-1.61944	-1.85525	-0.274666	-0.764342	-0.890304	-0.610684	-0.429735	-1.01369	0.743669	1.12539	0.525285	0.230644	0.577419	0.33462	0.308154	0.655819
EIF3L_MOUSE	Eukaryotic translation initiation factor 3 subunit L	Eif3l	0.00290064	-1.4889	-1.02955	0.45935	-1.4889	-0.998704	-3.17736	-0.160818	-0.965603	-0.730783	-0.646963	-0.634131	-0.922052	0.711377	0.411835	0.144675	0.538106	0.491162	0.475576	0.519068	0.382999
GSTO1_MOUSE	Glutathione S-transferase omega-1	Gsto1	0.0201606	-1.48535	-1.1211	0.364245	-1.48535	-0.973364	-3.9744	1.21296	-1.56496	-1.59371	-1.15066	-0.748931	-0.175738	0.171021	0.566027	0.970858	0.426261	0.159668	-0.213015	0.156637	0.6765
PSB4_MOUSE	Proteasome subunit beta type-4	Psmb4	0.0079808	-1.48426	-1.09871	0.38555	-1.48426	-0.798916	-3.87783	0.650329	-1.4688	-1.16237	-1.93006	-0.132033	-0.0699624	0.313146	0.000664565	0.886772	0.574252	-0.000664871	0.0248633	0.563174	0.722197
RL14_MOUSE	60S ribosomal protein L14	Rpl14	0.0331576	-1.4769	-1.29318	0.183718	-1.4769	-2.73154	-3.17433	-1.21765	0.0547571	-0.282691	0.24327	-0.509212	-2.72806	0.9123	0.37326	-0.20741	0.00432205	0.15308	0.214973	-0.00433504	0.0235563
GDIB_MOUSE	Rab GDP dissociation inhibitor beta	Gdi2	0.000686823	-1.4694	-0.980318	0.48908	-1.4694	-1.32307	-2.52261	-0.047596	-1.01059	-1.20518	-1.18293	-0.350926	-0.199648	0.460274	0.392002	0.544965	0.655592	0.0460758	0.411563	0.840215	0.56195
FLNB_MOUSE	Filamin-B	Flnb	0.0211469	-1.464	-1.11752	0.346475	-1.464	-1.08637	-2.97071	1.0991	-1.86714	-1.54415	-1.70276	-0.786926	-0.0812414	0.0839775	1.35669	0.527509	0.171382	-0.350339	0.0769093	0.338961	0.566713
PYR1_MOUSE	CAD protein	Cad	0.00158524	-1.44324	-0.94109	0.502147	-1.44324	-1.05622	-2.27985	0.296635	-0.889995	-1.43117	-0.728114	-0.259178	-1.18082	0.980446	-0.0624185	0.0598296	0.710261	0.62341	0.708142	0.504879	0.492624
KCRU_MOUSE	Creatine kinase U-type, mitochondrial	Ckmt1	0.0344055	-1.43832	-1.15336	0.284961	-1.43832	-1.41737	-3.9602	-1.23346	0.024867	-0.0253032	-1.05487	-1.04272	-0.517849	0.722348	0.925974	0.305413	0.134165	0.321379	0.298587	-0.479158	0.0509798
PUR8_MOUSE	Adenylosuccinate lyase	Adsl	0.000737599	-1.43374	-0.693883	0.739859	-1.43374	-0.627286	-1.63626	-0.0687396	-1.02594	-0.942195	-1.07385	-0.072179	-0.104612	1.3545	0.0656128	0.341927	1.15036	0.886611	0.881649	0.851286	0.386929
DNPEP_MOUSE	Aspartyl aminopeptidase	Dnpep	0.00263552	-1.42882	-1.14448	0.284339	-1.42882	-1.60252	-2.36097	0.643946	-1.30431	-1.4655	-1.96078	-0.80067	-0.305037	0.376865	0.373991	0.634836	-0.153155	0.138445	0.286969	0.166323	0.450438
UN45A_MOUSE	Protein unc-45 homolog A	Unc45a	0.00353514	-1.42745	-0.92586	0.501588	-1.42745	-0.547886	-2.68353	-0.192545	-0.732139	-1.3739	-0.365884	-0.441059	-1.06993	0.788355	0.698574	0.169848	0.357694	0.565314	0.568799	0.270367	0.593756
CKAP4_MOUSE	Cytoskeleton-associated protein 4	Ckap4	0.00295632	-1.42134	-1.13496	0.286386	-1.42134	-1.23207	-2.4722	-0.0486438	-1.59833	-1.29339	-0.864439	-0.860715	-0.709871	0.51299	0.741628	0.141351	0.344256	0.047057	0.075154	0.170556	0.258097
PSMD3_MOUSE	26S proteasome non-ATPase regulatory subunit 3	Psmd3	0.00020668	-1.42076	-1.16851	0.252252	-1.42076	-0.848534	-2.26526	0.0877634	-1.36683	-1.63696	-1.13982	-1.22969	-0.948724	0.393452	-0.0934501	0.326991	0.34515	0.0934627	0.323763	0.413131	0.215518
MP2K3_MOUSE	Dual specificity mitogen-activated protein kinase kinase 3	Map2k3	0.001761	-1.4169	-0.917344	0.499555	-1.4169	-1.19532	-2.88256	-0.566862	-0.340617	-0.264642	-0.18511	-0.658355	-1.24529	0.851692	0.164037	0.562708	0.722742	0.29188	0.446553	0.581779	0.37505
PSB1_MOUSE	Proteasome subunit beta type-1	Psmb1	2.93e-05	-1.41092	-0.853122	0.557796	-1.41092	-0.903337	-1.61691	-0.13855	-0.783319	-1.19537	-1.18107	-0.408861	-0.597554	0.556186	0.126402	0.515824	0.728909	0.712718	0.577512	0.709625	0.535191
QCR2_MOUSE	Cytochrome b-c1 complex subunit 2, mitochondrial	Uqcrc2	0.00449889	-1.40892	-1.20164	0.207278	-1.40892	-0.553433	-0.0334056	-0.518363	-1.99008	-2.28418	-2.62314	-1.23761	-0.372897	0.464347	0.321379	0.0969375	0.303583	0.0874855	0.186016	0.165827	0.0326495
EPN4_MOUSE	Clathrin interactor 1	Clint1	0.0164331	-1.40859	-0.834746	0.57384	-1.40859	-0.929561	-2.16542	-0.0501238	-0.103235	-0.0808492	0.169447	-1.68434	-1.83389	-0.226326	1.10036	1.12509	0.311621	0.0484406	0.439105	0.61391	1.17852
RD23B_MOUSE	UV excision repair protein RAD23 homolog B	Rad23b	0.0215525	-1.39894	-1.09146	0.307474	-1.39894	-0.782909	-3.78715	0.599158	-0.842009	-1.62891	-0.834633	-1.28106	-0.174202	0.130987	0.669323	0.661288	0.0633894	0.0107582	-0.010839	0.437412	0.497476
ARGI1_MOUSE	Arginase-1	Arg1	0.00184318	-1.38989	-1.04648	0.343406	-1.38989	-0.666534	-1.0363	-0.0287623	-1.71993	-1.85804	-1.95349	-0.53194	-0.576883	0.392851	0.768487	0.311682	0.376212	0.42289	0.310995	0.0282001	0.135927
RET1_MOUSE	Retinol-binding protein 1	Rbp1	0.017035	-1.37706	-1.17737	0.199689	-1.37706	-1.62209	-2.40381	-2.45447	0.0854204	-0.0907981	0.0896522	-1.17605	-1.84681	0.372746	0.732658	0.185688	-0.210971	0.567736	0.0977139	-0.32808	0.18002
UB2V1_MOUSE	Ubiquitin-conjugating enzyme E2 variant 1	Ube2v1	0.00141214	-1.33027	-0.889012	0.44126	-1.33027	-0.495455	-2.75999	0.0508112	-0.60317	-0.866881	-0.391815	-0.381199	-1.66439	0.761239	-0.0526663	0.373367	0.484938	0.269994	0.816889	0.463333	0.412988
ANXA7_MOUSE	Annexin A7	Anxa7	0.00663974	-1.30487	-1.0455	0.259376	-1.30487	-0.563744	-3.06045	-0.0954185	-0.866478	-0.962586	-1.29396	-0.948502	-0.572842	0.62859	0.481257	0.195797	0.155964	0.0894972	0.143269	0.245491	0.135146
ACLY_MOUSE	ATP-citrate synthase	Acly	0.0229254	-1.26986	-1.06602	0.203836	-1.26986	-1.11447	-3.60065	0.68637	-1.00513	-0.946519	-0.766656	-1.45743	-0.323694	0.359008	0.0604735	-0.0631197	0.44983	0.204479	0.140698	0.250565	0.228754
HDGF_MOUSE	Hepatoma-derived growth factor	Hdgf	0.00759284	-1.26268	-0.724038	0.538639	-1.26268	-0.529974	-1.77287	0.863427	-1.81833	-1.32789	-1.25256	-0.536122	0.58202	-0.2024	1.28836	1.15998	0.379904	-0.737776	0.177467	0.717899	1.52568
ANM1_MOUSE	Protein arginine N-methyltransferase 1	Prmt1	0.0178383	-1.25127	-0.818906	0.432362	-1.25127	-0.288693	-1.51079	1.28438	-2.09363	-2.34977	-2.22784	-0.206741	0.841842	0.592377	-0.300031	0.769301	0.770536	-0.230114	0.180794	0.649931	1.0261
PFKAP_MOUSE	ATP-dependent 6-phosphofructokinase, platelet type	Pfkp	0.0319816	-1.24762	-1.02252	0.225101	-1.24762	-1.9165	-3.7495	0.695397	-0.353785	-0.157729	-0.233054	-1.2512	-1.2138	0.451806	-0.0761441	0.176579	0.472823	0.214745	0.0892241	0.399445	0.072326
PSMD7_MOUSE	26S proteasome non-ATPase regulatory subunit 7	Psmd7	0.00162403	-1.23426	-0.835844	0.39842	-1.23426	-1.02427	-2.57655	0.305984	-0.326349	-0.662173	-0.430395	-0.871761	-1.10123	0.479856	-0.0958717	0.563639	0.592205	0.425564	0.0898958	0.532799	0.599275
ETFB_MOUSE	Electron transfer flavoprotein subunit beta	Etfb	0.0103356	-1.22504	-1.03284	0.192199	-1.22504	-1.36184	-2.30921	0.611287	-1.33363	-1.1396	-1.68379	-0.851956	-0.193963	0.660964	0.458662	0.257862	0.00144637	0.132511	0.0261466	-0.000490657	0.00049049
AP1B1_MOUSE	AP-1 complex subunit beta-1	Ap1b1	0.00147382	-1.19156	-0.809688	0.381876	-1.19156	-0.849178	-2.06636	0.483263	-1.4168	-0.933404	-0.781816	-0.759239	-0.15397	0.769364	-0.65548	0.139111	0.285105	0.636854	0.585156	0.537811	0.757092
ECM1_MOUSE	Extracellular matrix protein 1	Ecm1	0.0032415	-1.18997	-0.850286	0.339681	-1.18997	-0.198695	-1.11619	0.109922	-2.14798	-1.49516	-1.64359	-0.625056	0.314472	0.24852	1.22809	0.856123	0.202891	-0.105175	-0.686223	0.0980257	0.875195
PPIB_MOUSE	Peptidyl-prolyl cis-trans isomerase B	Ppib	0.017274	-1.18927	-0.915895	0.273379	-1.18927	-0.23006	-2.33221	1.13517	-1.51767	-1.33465	-1.4508	-1.34135	-0.255591	0.301503	-0.153915	0.139066	0.635049	0.157644	0.291146	0.464805	0.351737
IF2B_MOUSE	Eukaryotic translation initiation factor 2 subunit 2	Eif2s2	0.00399538	-1.18402	-0.489794	0.694229	-1.18402	-0.905123	-1.22677	-0.329428	-0.532635	-0.377235	0.359375	-0.731391	-0.175142	0.93315	1.22006	0.81102	0.866154	-0.236085	0.932543	0.870833	0.156163
PRS6B_MOUSE	26S protease regulatory subunit 6B	Psmc4	0.0241874	-1.16079	-0.806485	0.354301	-1.16079	-1.21415	-3.27618	1.18663	-0.486514	-0.575816	-0.177513	-1.21362	-0.694731	-0.136339	0.244807	0.865376	0.244664	0.12456	0.218813	0.567873	0.704653
EVPL_MOUSE	Envoplakin	Evpl	0.0339506	-1.16023	-0.517048	0.643186	-1.16023	-0.241058	-2.32072	0.560132	-0.548643	-0.721513	-0.159371	-0.114111	-0.591104	1.28673	1.43591	0.289737	0.105743	0.546174	0.77207	-0.197999	0.907126
CF132_MOUSE	Uncharacterized protein C6orf132 homolog	CF132_MOUSE	0.0292567	-1.15095	-0.720118	0.430833	-1.15095	-1.25743	-2.077	1.27909	-0.596237	-0.939976	-0.680859	-1.07555	-0.412974	0.69437	1.1441	0.252092	0.489385	0.358282	0.0524287	-0.0544061	0.510409
RPN1_MOUSE	Dolichyl-diphosphooligosaccharide--protein glycosyltransferase subunit 1	Rpn1	0.0133473	-1.13932	-0.894936	0.244381	-1.13932	-0.800933	-1.91681	-0.163566	-0.30825	-2.19389	-1.39761	-0.653564	0.275142	0.570389	0.646235	-0.0103177	0.306966	0.0102444	0.282212	0.078781	0.0705405
RS25_MOUSE	40S ribosomal protein S25	Rps25	0.0255464	-1.12158	-0.820282	0.301297	-1.12158	-0.422529	-3.28873	1.01996	-0.602072	-1.449	-0.283932	-0.611938	-0.924026	1.10887	0.00965547	0.332885	0.264436	-0.00972052	0.20154	0.248494	0.25422
EF1A1_MOUSE	Elongation factor 1-alpha 1	Eef1a1	0.0211168	-1.10973	-0.912251	0.197474	-1.10973	-1.67655	-3.07152	-0.349237	-0.0500079	-0.32584	-0.103832	-0.411535	-1.30948	0.483471	0.080058	0.0483324	0.329593	0.15907	0.0645232	0.281804	0.132937
IF2A_MOUSE	Eukaryotic translation initiation factor 2 subunit 1	Eif2s1	0.00045296	-1.09871	-0.908199	0.190511	-1.09871	-0.615101	-1.56234	-0.0450788	-1.20777	-0.974502	-1.12292	-0.882049	-0.855834	0.327171	0.254155	0.0437128	0.252482	0.0564073	0.219515	0.24418	0.126464
PRS7_MOUSE	26S protease regulatory subunit 7	Psmc2	0.00947751	-1.09531	-0.835536	0.259777	-1.09531	-0.755614	-2.09902	0.32083	-2.08638	-1.00133	-0.748633	-0.363759	0.0496151	-0.190916	0.621831	0.510812	0.0410071	-0.0422069	0.205342	0.446606	0.485744
PEPL_MOUSE	Periplakin	Ppl	0.0315593	-1.05974	-0.634645	0.425098	-1.05974	-0.0878207	-2.57684	0.72461	-0.765196	-1.0309	-0.462561	-0.403513	-0.474949	0.332506	1.0101	0.725509	0.605531	0.0827802	-0.221472	0.435164	0.430662
SYRC_MOUSE	Arginine--tRNA ligase, cytoplasmic	Rars	0.0149554	-1.05379	-0.826664	0.227122	-1.05379	-0.688428	-2.39391	0.0924536	-0.300308	-0.807291	-0.666819	-0.21747	-1.63154	0.460441	0.419648	-0.0405528	0.359001	0.0713623	0.0394439	0.186124	0.321507
SET_MOUSE	Protein SET	Set	0.0159994	-1.04759	-0.691403	0.356185	-1.04759	-0.1663	-1.74305	0.330148	-1.12414	-1.40746	-1.39027	-0.345942	0.315784	-0.04467	1.10546	0.734365	0.0433283	-0.420541	0.569118	0.300075	0.562343
1433E_MOUSE	14-3-3 protein epsilon	Ywhae	0.0324435	-1.04588	-0.940254	0.105629	-1.04588	-2.22528	-2.3774	-0.383366	-0.0161236	-0.521476	0.356962	-1.1815	-1.17385	0.0159454	0.513175	0.0536177	0.0465373	0.258296	-0.130668	0.0218798	0.0662485
LMAN2_MOUSE	Vesicular integral-membrane protein VIP36	Lman2	0.012198	-1.02534	-0.770656	0.254686	-1.02534	-0.932653	-1.86037	0.587968	-1.11969	-1.25245	-1.11003	-0.449832	-0.0281845	0.53035	0.230427	0.123315	0.0276445	0.355322	0.346198	0.496353	-0.0721234
EIF3B_MOUSE	Eukaryotic translation initiation factor 3 subunit B	Eif3b	0.0076716	-0.991172	-0.448926	0.542246	-0.991172	-0.340535	-1.57967	-0.407853	-0.405027	-0.662769	0.0211521	-0.0214668	-0.195242	-0.233026	1.03286	0.92446	0.208071	0.485897	0.581906	0.595036	0.74276
H15_MOUSE	Histone H1.5	Hist1h1b	0.00163246	-0.985918	-0.576272	0.409646	-0.985918	-0.827259	-1.15534	-0.832367	-0.140467	-0.0614855	-0.581272	-0.127488	-0.884493	0.972032	0.214389	0.481704	0.4263	0.193956	0.0589719	0.361569	0.568247
IF4A1_MOUSE	Eukaryotic initiation factor 4A-I	Eif4a1	0.000404095	-0.953155	-0.615075	0.33808	-0.953155	-0.908716	-1.48649	-0.449205	-0.292699	-0.522206	-0.0867634	-0.360092	-0.814425	0.642015	0.110016	0.134839	0.313484	0.581388	0.421074	0.419982	0.0818401
ATPG_MOUSE	ATP synthase subunit gamma, mitochondrial	Atp5c1	0.0322922	-0.939821	-0.714148	0.225672	-0.939821	-0.361446	1.74434	0.399068	-1.74715	-1.57506	-1.94874	-1.81376	-0.41044	0.385079	0.843119	0.446253	0.0129127	-0.0130293	0.0514091	-0.175394	0.255031
HSP74_MOUSE	Heat shock 70 kDa protein 4	Hspa4	0.0278928	-0.934947	-0.613904	0.321043	-0.934947	-0.73994	-2.23149	0.813599	-0.341367	-0.734549	0.00492002	-1.13192	-0.550488	-0.377368	0.660144	0.820275	0.224259	-0.00493686	0.0934921	0.39558	0.756896
MDHC_MOUSE	Malate dehydrogenase, cytoplasmic	Mdh1	0.0164778	-0.928862	-0.69589	0.232973	-0.928862	-0.681305	-2.46912	0.896984	-0.519176	-0.629604	-0.713809	-1.06598	-0.385113	0.26652	0.109164	0.479995	-0.0728536	0.195675	0.0693508	0.195991	0.619938
PSB7_MOUSE	Proteasome subunit beta type-7	Psmb7	0.0319267	-0.887231	-0.488233	0.398998	-0.887231	-0.574313	-2.33211	0.877877	-0.479849	-0.311499	-0.678699	-0.192991	-0.214275	-0.247102	0.678342	0.739817	0.387693	0.170194	0.462991	0.567029	0.43302
IF4G1_MOUSE	Eukaryotic translation initiation factor 4 gamma 1	Eif4g1	0.00967894	-0.864204	-0.639991	0.224213	-0.864204	-1.42224	-1.32623	-0.914731	-0.365357	-0.372554	-0.0411166	-0.141713	-0.535983	0.30527	0.65476	0.242888	0.046727	0.211739	0.100164	0.0399772	0.192176
PSA7_MOUSE	Proteasome subunit alpha type-7	Psma7	0.00907433	-0.85829	-0.668377	0.189913	-0.85829	-0.331099	-1.8128	0.636313	-0.971321	-1.17907	-1.25029	-0.403882	-0.0348611	0.47051	-0.27488	0.367246	0.377406	0.329568	0.0340385	0.133025	0.0823922
HS90B_MOUSE	Heat shock protein HSP 90-beta	Hsp90ab1	0.0267447	-0.742861	-0.606201	0.136659	-0.742861	-1.09067	-1.98654	0.0426482	-0.260516	-0.424256	0.109572	-0.503184	-0.736667	0.109924	0.305829	0.427418	0.206586	-0.0439475	-0.133119	0.0853441	0.135241
SYYC_MOUSE	Tyrosine--tRNA ligase, cytoplasmic	Yars	0.0016948	-0.712237	-0.558195	0.154042	-0.712237	-0.710304	-1.28105	0.0246048	-0.321282	-0.234096	-0.312365	-0.896983	-0.734082	0.124475	0.0651249	0.137478	0.273052	0.225986	0.125865	0.30539	-0.0250317
ADA_MOUSE	Adenosine deaminase	Ada	0.0170149	-0.4996	-0.156494	0.343106	-0.4996	-0.291106	-0.590666	-0.131398	-0.517078	-0.683889	-0.303061	0.72257	0.542675	0.191391	-0.0115851	0.663286	0.791107	0.0114929	-0.240116	0.621558	0.717712
KPRP_MOUSE	Keratinocyte proline-rich protein	Kprp	9.83e-07	7.41395	1.66147	-5.75248	7.41395	1.87295	0.92666	1.47082	1.16692	2.1265	1.95174	2.05958	1.71657	-4.7398	-4.98466	-6.10007	-6.44792	-6.60808	-6.65391	-3.33455	-7.15089
TGM3_MOUSE	Protein-glutamine gamma-glutamyltransferase E	Tgm3	2.73e-07	6.18147	1.83665	-4.34481	6.18147	1.86138	1.16923	0.928332	2.88487	2.6456	2.2706	1.65914	1.27407	-3.40387	-3.36698	-5.1331	-4.4099	-3.99876	-4.82124	-4.74111	-4.88357
DSG1B_MOUSE	Desmoglein-1-beta	Dsg1b	3.07e-06	5.07163	1.79382	-3.27781	5.07163	2.09376	0.803206	1.70609	2.21653	2.34072	2.23937	1.52418	1.4267	-2.59014	-2.87243	-4.25059	-3.92606	-3.93678	-2.7452	-1.97129	-3.92996
K1C16_MOUSE	Keratin, type I cytoskeletal 16	Krt16	2.39e-05	4.8239	2.39648	-2.42742	4.8239	1.90833	0.75509	1.10165	3.64689	3.64568	3.43454	2.58293	2.09675	-2.28746	-1.67916	-2.56617	-2.74001	-2.24081	-2.96016	-2.25044	-2.69513
CLCA1_MOUSE	Calcium-activated chloride channel regulator 1	Clca1	0.00157621	4.81947	3.95248	-0.866989	4.81947	7.08043	6.31805	6.15953	0.267453	0.85078	0.878101	4.35899	5.7065	-0.49536	-0.568362	-1.59144	-1.01894	-0.804024	-1.38697	-0.328581	-0.742241
K2C1_MOUSE	Keratin, type II cytoskeletal 1	Krt1	3.01e-05	4.31255	2.21717	-2.09539	4.31255	2.67901	1.85521	0.610339	2.90063	3.18191	1.89602	2.75851	1.85571	-2.12436	-1.54295	-1.46858	-3.5153	-2.04365	-2.48837	-1.07892	-2.50095
K22O_MOUSE	Keratin, type II cytoskeletal 2 oral	Krt76	4.79e-05	4.17579	2.45248	-1.72332	4.17579	3.47523	0.379414	5.02841	1.35619	2.24644	1.21771	2.63818	3.27826	-1.89415	-1.55091	-0.51625	-1.67406	-2.5789	-1.95809	-1.52508	-2.08908
RL5_MOUSE	60S ribosomal protein L5	Rpl5	0.000600443	4.01801	1.7263	-2.29171	4.01801	1.13081	0.388403	2.11749	2.42784	2.21258	2.87693	1.90862	0.747735	-1.12192	-0.533125	-1.99364	-4.02959	-3.52341	-2.7328	-2.44271	-1.95648
TBA4A_MOUSE	Tubulin alpha-4A chain	Tuba4a	2.46e-06	3.56922	1.74809	-1.82112	3.56922	1.83413	0.652012	2.2976	2.53457	1.77664	1.95807	1.8071	1.12462	-1.83791	-1.95541	-1.90726	-1.79175	-1.9345	-2.16746	-1.75255	-1.22215
EPN3_MOUSE	Epsin-3	Epn3	0.00620384	3.28278	2.12669	-1.15609	3.28278	0.422388	-0.599776	1.19206	3.15423	3.21104	3.48631	3.31162	2.83568	-1.29129	1.12805	-1.85116	-1.69406	-1.04584	-2.70531	-0.826451	-0.962639
PLAK_MOUSE	Junction plakoglobin	Jup	1.37e-07	3.18891	1.33663	-1.85228	3.18891	1.56064	0.541986	1.40966	1.62126	1.40934	1.43282	1.29528	1.42207	-0.878255	-2.47944	-2.46203	-1.84088	-1.7437	-1.87337	-1.57734	-1.96321
SPR1B_MOUSE	Cornifin-B	Sprr1b	0.00127759	3.18074	2.14578	-1.03496	3.18074	2.61101	-1.48847	3.47024	2.14912	1.99801	2.05619	3.90566	2.4645	-1.26859	-1.06887	-0.584481	-0.17098	-3.22148	-1.96074	-0.0830781	0.0785534
K2C80_MOUSE	Keratin, type II cytoskeletal 80	Krt80	7.08e-07	3.17448	1.29567	-1.87881	3.17448	1.73142	1.01109	1.25672	0.827142	0.791166	0.699795	2.12639	1.92168	-1.41225	-1.56881	-2.24425	-1.84186	-1.93249	-2.34683	-1.45757	-2.22641
POF1B_MOUSE	Protein POF1B	Pof1b	3.72e-05	3.06861	1.56798	-1.50063	3.06861	1.05621	0.58556	0.977643	2.42656	2.38241	2.05517	1.90047	1.15979	-1.22566	-1.00179	-1.2609	-1.50646	-1.77312	-1.88861	-1.24657	-2.10198
FABP5_MOUSE	Fatty acid-binding protein, epidermal	Fabp5	0.000702349	2.99015	2.18953	-0.800627	2.99015	0.992578	1.47074	1.90614	3.65231	3.47423	3.87627	1.80976	0.334183	-0.650358	-0.435696	-0.690558	-1.58988	-0.50168	-0.915835	-0.449668	-1.17133
KLK14_MOUSE	Kallikrein-14	Klk14	0.000893438	2.85708	1.69382	-1.16325	2.85708	0.144363	0.950667	1.43713	2.5225	2.03605	2.47248	2.70743	1.27996	-0.177807	-0.160431	-3.31924	-0.572237	-1.24974	-0.380579	-1.3531	-2.0929
5NT3A_MOUSE	Cytosolic 5'-nucleotidase 3A	Nt5c3a	7.57e-06	2.72087	1.77171	-0.949158	2.72087	2.15396	0.318586	1.93257	1.82875	1.98622	1.49478	2.82551	1.63334	-1.45627	-1.39147	-0.503462	-0.641855	-1.21282	-1.55001	-0.427893	-0.409484
PPBT_MOUSE	Alkaline phosphatase, tissue-nonspecific isozyme	Alpl	0.00580036	2.44752	2.1097	-0.337826	2.44752	3.66684	4.578	3.42336	-0.0618711	0.244	-0.0479472	2.73631	2.33888	-0.28764	0.0464049	-0.569877	0.100097	-0.378933	-0.946273	-0.196104	-0.470284
NAA15_MOUSE	N-alpha-acetyltransferase 15, NatA auxiliary subunit	Naa15	6.81e-05	2.38082	1.95376	-0.427059	2.38082	2.21493	-0.293789	3.72795	2.13204	1.41792	1.75285	2.22546	2.45274	-0.350879	-1.07292	0.049742	-0.511951	-0.618326	-0.525087	-0.335529	-0.0515184
DESP_MOUSE	Desmoplakin	Dsp	0.000131005	2.37818	1.79083	-0.587352	2.37818	1.96564	-0.304879	1.76479	2.45143	2.3772	2.19619	2.19513	1.68116	0.251556	-0.747034	-1.0448	-0.652652	-0.569288	-0.682609	-0.340633	-0.913356
DSC2_MOUSE	Desmocollin-2	Dsc2	0.00099101	2.33684	1.66962	-0.667226	2.33684	3.31201	1.32788	3.0667	0.450001	0.336966	0.453077	1.57464	2.83564	-0.494522	-0.440454	-0.896367	-0.660351	-1.15706	-0.486313	-0.645527	-0.557213
IDE_MOUSE	Insulin-degrading enzyme	Ide	0.000556699	2.26949	1.79047	-0.47902	2.26949	2.68327	0.113712	3.21074	1.38334	1.08173	0.844716	2.28663	2.7196	-0.135038	-0.434954	-0.830043	-0.484083	-0.572185	-0.827465	-0.123448	-0.424945
HS71B_MOUSE	Heat shock 70 kDa protein 1B	Hspa1b	0.000707193	2.17996	1.07774	-1.10222	2.17996	0.479643	-0.107798	2.31653	1.32591	1.19283	1.68821	1.0559	0.670684	-1.48756	0.100301	-0.884862	-1.46618	-1.39666	-1.16808	-1.44224	-1.0725
K2C6B_MOUSE	Keratin, type II cytoskeletal 6B	Krt6b	0.00384753	2.13851	1.62403	-0.514487	2.13851	1.02026	-0.40225	0.85236	2.6694	2.80448	2.67982	1.98469	1.38345	-0.0292719	0.0286898	-0.588861	-0.936341	-0.542153	-0.937263	-0.540003	-0.570693
FILA_MOUSE	Filaggrin (Fragment)	Flg	4.81e-05	2.09241	1.22962	-0.862793	2.09241	0.849998	1.05274	0.0887018	1.84541	1.54755	1.1019	1.77979	1.57083	-1.02796	-0.0945148	-1.14127	-1.35484	-0.781703	-1.09759	-0.615565	-0.788905
K1C10_MOUSE	Keratin, type I cytoskeletal 10	Krt10	0.00086838	2.07491	1.25634	-0.818576	2.07491	1.57401	0.205834	0.345598	2.10544	1.84964	1.45589	1.37575	1.13852	-0.676096	-0.428277	-0.361115	-1.71742	-0.240168	-1.25854	-1.25278	-0.614211
RS9_MOUSE	40S ribosomal protein S9	Rps9	0.000283398	1.98995	1.38781	-0.60214	1.98995	2.39574	-0.0192636	2.95465	0.841859	0.556709	1.40559	1.30767	1.65953	0.0190097	-1.18082	-0.851569	-0.495969	-0.912256	-0.571259	-0.338168	-0.486097
HSPB1_MOUSE	Heat shock protein beta-1	Hspb1	0.000641208	1.94227	1.10837	-0.833904	1.94227	0.922151	0.168084	0.534293	1.94692	1.88895	2.07853	0.795881	0.532125	-0.190282	-0.772251	-0.832124	-0.860412	-1.02444	-1.31444	-0.682302	-0.994981
THOP1_MOUSE	Thimet oligopeptidase	Thop1	2.57e-05	1.89991	0.843014	-1.0569	1.89991	0.91387	1.86935	0.922116	0.491521	0.630631	0.407485	0.751949	0.757183	-0.569976	-0.86311	-1.11964	-1.43221	-0.678629	-0.835014	-1.1294	-1.82722
K1C13_MOUSE	Keratin, type I cytoskeletal 13	Krt13	0.000183123	1.89578	0.628436	-1.26735	1.89578	0.689178	0.118283	0.128028	0.591065	0.670218	0.547884	0.898623	1.38421	-1.17269	-0.128854	-1.35372	-1.69476	-1.63779	-1.87938	-1.11828	-1.15329
RPTN_MOUSE	Repetin	Rptn	0.00066639	1.76697	1.08528	-0.68169	1.76697	0.552228	0.874106	-0.543712	1.54632	1.50418	0.737152	1.7332	2.27878	-0.38761	0.305218	-1.70912	-0.404126	-0.565316	-1.13136	-0.549011	-1.0122
CALL3_MOUSE	Calmodulin-like protein 3	Calml3	0.00412988	1.71635	1.00517	-0.711182	1.71635	1.93195	-0.00323541	2.11698	-0.350894	0.243791	0.465968	1.77785	1.85893	-1.9371	-0.394837	-0.243431	-0.57275	-1.91932	-1.20702	0.00322817	0.581782
MAOX_MOUSE	NADP-dependent malic enzyme	Me1	0.000625396	1.70862	1.24727	-0.46135	1.70862	1.03592	-0.248285	1.49566	1.40826	1.49977	1.17592	2.0338	1.57712	0.135335	-0.375409	-1.17809	-0.203021	-0.708529	-0.658035	-0.149358	-0.55369
SPRR3_MOUSE	Small proline-rich protein 3	Sprr3	0.00206901	1.61738	0.819695	-0.797684	1.61738	0.893761	1.3693	-0.206029	0.0325963	0.629825	-0.419344	2.55109	1.70637	-0.829999	0.57058	-2.78358	-0.0333498	-1.11248	-1.45687	0.58736	-1.32313
SAP3_MOUSE	Ganglioside GM2 activator	Gm2a	0.0019322	1.57909	1.14015	-0.438943	1.57909	1.81549	-0.489491	2.18096	0.971867	0.831672	0.549825	1.56943	1.69142	-1.10175	-0.225153	-0.120889	-0.446883	-0.585734	-0.724739	-0.417925	0.111538
TGM5_MOUSE	Protein-glutamine gamma-glutamyltransferase 5	Tgm5	0.00222225	1.5027	1.08837	-0.414334	1.5027	0.943057	-0.899685	1.47349	1.8998	1.91978	1.41871	0.994977	0.956795	-0.257835	-0.427686	-1.08877	-0.131116	0.120186	-0.499956	-0.70029	-0.329206
CYTA_MOUSE	Cystatin-A	Csta	0.00924054	1.46331	0.575638	-0.88767	1.46331	1.10886	0.463926	0.257122	-0.335781	0.0370692	-0.274099	1.38287	1.96514	-2.20007	0.324476	-0.00711059	-0.812376	-2.69435	-1.54221	-0.176787	0.00707572
K1C15_MOUSE	Keratin, type I cytoskeletal 15	Krt15	0.010108	1.43726	0.8226	-0.614656	1.43726	0.910944	-0.549693	1.40286	0.771431	0.602143	0.952486	0.292892	2.19774	-0.792365	0.703945	-0.567232	-0.982	-0.443124	-0.989211	-1.47935	-0.367906
K1C23_MOUSE	Keratin, type I cytoskeletal 23	Krt23	0.00290926	1.34662	0.799098	-0.54752	1.34662	0.530193	-0.294018	0.987851	1.46381	1.04137	1.01485	0.610806	1.03792	-0.000339543	0.000339463	-0.784634	-0.74022	-0.464515	-0.983934	-0.53222	-0.874635
PSB5_MOUSE	Proteasome subunit beta type-5	Psmb5	0.00681427	1.33963	0.847651	-0.491978	1.33963	0.550121	-0.415628	1.91948	1.09777	1.00015	0.776467	0.927489	0.925364	-0.15699	0.141571	-1.00386	-0.78171	-0.567488	-0.394709	-0.407354	-0.765284
CATL1_MOUSE	Cathepsin L1	Ctsl	0.00776429	1.2214	0.698866	-0.522533	1.2214	1.99371	1.85676	0.588171	-0.707974	-0.0902925	-0.700703	0.923798	1.72746	-0.812681	0.978204	0.282562	-1.19084	-0.925007	-1.18202	-1.41546	0.0849727
RL4_MOUSE	60S ribosomal protein L4	Rpl4	0.00258387	1.19117	0.700441	-0.490725	1.19117	1.93033	-0.389562	0.640771	0.644599	0.229397	0.998306	0.66778	0.881906	0.143471	-0.159331	-0.43105	-0.763452	-0.584013	-0.766109	-0.173226	-1.19209
MYH14_MOUSE	Myosin-14	Myh14	0.0105897	1.17504	0.590671	-0.584371	1.17504	1.07785	-0.92278	1.24051	0.950642	0.494015	0.770202	0.701515	0.413415	-0.0188527	0.0186095	-0.777156	-1.21017	-1.00981	-0.701763	-0.534359	-0.44146
HPRT_MOUSE	Hypoxanthine-guanine phosphoribosyltransferase	Hprt1	0.00217076	1.10904	0.825414	-0.283631	1.10904	0.76045	0.3	-0.449414	1.34874	1.26942	1.00771	1.20018	1.16624	-0.57883	-0.659961	-0.0374968	-0.160843	-0.0429046	0.0365468	-0.482568	-0.342988
BAIP2_MOUSE	Brain-specific angiogenesis inhibitor 1-associated protein 2	Baiap2	0.0184424	1.10488	0.729041	-0.375841	1.10488	1.8416	0.386596	-0.0789577	0.587111	0.817952	-0.262542	1.34287	1.19769	-0.688913	-0.711602	-0.698641	-1.28421	-0.25814	0.72402	0.0748597	-0.164103
UBP4_MOUSE	Ubiquitin carboxyl-terminal hydrolase 4	Usp4	0.0316923	1.09041	0.589261	-0.501153	1.09041	0.645068	-1.56676	2.13205	0.863857	0.458357	1.07538	0.636692	0.469448	-0.0692846	-1.06928	-1.42408	-0.459493	0.0661092	-0.0750251	-0.428708	-0.549465
RS3_MOUSE	40S ribosomal protein S3	Rps3	0.0150591	1.07961	0.660377	-0.419234	1.07961	0.948868	-0.946055	1.53315	0.589306	0.276583	1.06164	1.35515	0.464368	-0.195531	0.112475	-0.414572	-0.972907	-0.962435	-0.654602	-0.121991	-0.144311
RS6_MOUSE	40S ribosomal protein S6	Rps6	0.0315407	0.992526	0.70661	-0.285916	0.992526	0.821429	-0.809604	2.01524	0.5758	0.722241	1.27939	1.04654	0.00184414	0.712107	-0.664481	-1.28176	-0.408975	-0.0018465	-0.00668392	-0.0104412	-0.625247
MANBA_MOUSE	Beta-mannosidase	Manba	0.0320702	0.981255	0.880503	-0.100751	0.981255	2.30315	0.750825	2.27688	0.0178616	-0.283715	-0.0180855	0.502027	1.49508	-0.109463	1.22694	0.0515503	-0.284855	-0.824453	-0.261566	-0.324804	-0.279361
CTND1_MOUSE	Catenin delta-1	Ctnnd1	0.0377289	0.953525	0.560067	-0.393458	0.953525	0.584098	-1.46599	2.27479	-0.0343959	0.0335949	0.321025	0.849038	1.91838	0.060443	-0.932184	-0.573782	-0.1753	-0.740919	-0.256702	-0.826769	0.297549
MYO1D_MOUSE	Unconventional myosin-Id	Myo1d	0.0271978	0.887396	0.399868	-0.487527	0.887396	1.0401	-1.52354	1.63874	0.593567	0.422144	0.578792	0.217436	0.231707	0.0975872	-0.819181	-0.947505	-0.52719	-0.10467	-0.375026	-0.420879	-0.803356
PLCD1_MOUSE	1-phosphatidylinositol 4,5-bisphosphate phosphodiesterase delta-1	Plcd1	0.00718716	0.834779	0.480498	-0.354281	0.834779	1.01354	0.510825	-1.19174	0.983434	0.799267	1.16116	-0.0535417	0.621035	0.4789	-0.560138	-0.794727	-0.433637	0.0516256	-0.337465	-0.557853	-0.680956
CYT1_MOUSE	Stefin-1	Stfa1	0.0148858	0.751838	0.316799	-0.43504	0.751838	0.241893	-0.371636	0.345879	0.546463	0.355087	0.141546	0.66315	0.612006	-0.629273	0.396872	-0.537826	-0.761513	-0.943445	-0.420674	-0.15696	-0.427501
PEBP1_MOUSE	Phosphatidylethanolamine-binding protein 1	Pebp1	0.0394066	-0.789248	-0.710862	0.0783868	-0.789248	-1.74052	-1.13627	-0.0648531	-0.20219	0.149063	0.493201	-2.0952	-1.09013	-1.02095	0.568775	0.469058	0.171105	0.0620627	0.234127	0.270136	-0.127221
DPP3_MOUSE	Dipeptidyl peptidase 3	Dpp3	0.0400337	-1.00703	-0.832452	0.174579	-1.00703	-1.39287	-3.39591	0.0151974	0.293638	-0.34456	0.050421	-0.967041	-0.918493	0.490319	-0.158189	0.199627	0.283919	0.274975	-0.0153592	0.449626	-0.128289
PDIA6_MOUSE	Protein disulfide-isomerase A6	Pdia6	0.040801	-1.0747	-0.660475	0.414227	-1.0747	-0.0721684	-2.17649	-0.212166	-1.24447	-0.494751	-0.281312	-1.08059	0.278146	0.248686	1.58302	0.0414466	0.225013	0.531969	-0.0426726	0.324861	0.401497
TMM33_MOUSE	Transmembrane protein 33	Tmem33	0.0415892	-4.30437	-3.44899	0.855386	-4.30437	-4.24636	-15.0301	-0.997721	-0.79965	-0.956483	-1.30673	-2.38436	-1.8705	1.49134	0.916291	0.531571	1.0171	0.937104	0.803644	0.51148	0.634553
PDIA1_MOUSE	Protein disulfide-isomerase	P4hb	0.0418436	-1.33691	-0.958983	0.377926	-1.33691	-1.27945	-3.26015	1.60107	-1.83766	-1.09665	-0.289615	-1.11601	-0.393391	0.245603	1.06479	0.599393	0.191877	0.0396733	-0.0407952	0.222791	0.700069
CFAH_MOUSE	Complement factor H	Cfh	0.0426539	2.27488	2.31572	0.0408457	2.27488	5.32049	3.78886	4.88164	-0.925446	-0.425813	-0.889455	2.28392	4.49161	-0.659808	0.176324	1.20033	-0.222191	-0.0619327	-0.0980247	-0.0673114	0.0593831
PEF1_MOUSE	Peflin	Pef1	0.0433825	-0.752052	-0.429722	0.32233	-0.752052	-1.14651	-1.18031	1.64805	-0.294033	-0.0783761	-0.592234	-0.885888	-0.90847	-0.0200052	0.172141	0.371032	0.768845	0.57595	0.0197316	0.31643	0.374518
PDIA4_MOUSE	Protein disulfide-isomerase A4	Pdia4	0.0434472	-1.5646	-1.12658	0.438023	-1.5646	-0.363776	-3.3394	2.22669	-2.57388	-2.12911	-2.48947	-0.86714	0.523473	-0.0838165	1.11391	0.970838	0.192999	-0.0782662	0.0742379	0.645687	0.668593
FETUB_MOUSE	Fetuin-B	Fetub	0.0435723	1.51021	0.488568	-1.02165	1.51021	0.691371	-0.0332897	-0.234235	0.217236	0.0325389	0.0746317	2.03646	1.12383	-2.75874	0.221475	0.535683	-1.9632	-0.0798261	-1.9036	-2.00495	-0.220002
GLNA_MOUSE	Glutamine synthetase	Glul	0.0438969	-1.66612	-1.43977	0.226356	-1.66612	-3.8845	-3.02418	-1.52342	0.487194	0.212163	0.225527	-2.18866	-1.82226	0.530732	0.233113	-0.149337	0.251748	0.135319	-0.379087	1.43608	-0.247716
CBR3_MOUSE	Carbonyl reductase [NADPH] 3	Cbr3	0.0457024	0.870003	0.354576	-0.515427	0.870003	0.530201	-1.21347	1.90644	0.33307	-0.0665241	0.301501	0.475512	0.569874	-0.187173	0.190399	0.0635914	-1.34574	-0.695081	-1.107	-0.57344	-0.468972
PRDX2_MOUSE	Peroxiredoxin-2	Prdx2	0.0457671	0.594242	0.309387	-0.284855	0.594242	-0.193966	-0.970887	0.317681	0.742249	0.570947	0.364904	0.675286	0.96888	-0.626345	-0.111722	0.184036	-0.338299	-0.747126	-0.556394	-0.18668	0.103689
CO3_MOUSE	Complement C3	C3	0.045871	1.75741	1.89357	0.136161	1.75741	4.68026	2.50682	4.45678	-0.81831	-0.493835	-0.543916	2.05507	3.30568	0.0188235	0.850898	0.807283	-0.229838	-0.150295	-0.1148	-0.0190724	-0.0737124
COX5B_MOUSE	Cytochrome c oxidase subunit 5B, mitochondrial	Cox5b	0.0470458	-0.954812	-0.602773	0.352039	-0.954812	-0.636297	-1.7327	1.8268	-1.68324	-1.43051	-2.21443	0.0260757	1.02212	-0.100205	0.556872	1.3623	0.127532	0.212855	-0.13083	-0.0265557	0.814338
SYLC_MOUSE	Leucine--tRNA ligase, cytoplasmic	Lars	0.0474757	-0.527679	-0.226813	0.300866	-0.527679	-0.00375633	-1.531	0.158839	-0.183697	-0.403545	0.00374657	0.500859	-0.355954	1.20654	-0.412954	-0.287896	0.507289	0.734766	0.487414	0.433501	-0.261734
PKP1_MOUSE	Plakophilin-1	Pkp1	0.0478409	1.15562	0.907613	-0.248007	1.15562	0.330563	-1.5051	0.908938	2.53972	2.17265	2.35325	0.519807	-0.0589252	0.839784	-0.626645	-1.25665	-0.0845278	-0.0490857	0.0474705	-0.148079	-0.706318
CFAB_MOUSE	Complement factor B	Cfb	0.0487345	1.05481	1.01377	-0.0410473	1.05481	2.81676	2.39053	1.99765	-0.60565	-0.290749	-0.93463	0.686933	2.0493	-0.493929	0.941504	0.60091	-0.347197	-0.480364	-0.383724	-0.407446	0.241868
TERA_MOUSE	Transitional endoplasmic reticulum ATPase	Vcp	0.0490278	-0.779434	-0.544376	0.235058	-0.779434	-0.78842	-2.13165	0.287281	-0.822635	-0.233423	-0.665725	0.0249319	-0.0253704	-0.444093	0.825199	0.605656	0.126531	-0.264389	0.0832859	0.517881	0.430396
BASI_MOUSE	Basigin	Bsg	0.0498377	-1.3891	-1.20912	0.179976	-1.3891	-1.39095	-3.16278	1.81679	-1.97382	-2.01288	-2.87632	-0.97976	0.906743	0.449017	-0.321773	0.353594	0.612909	-0.161014	0.144835	0.182769	0.179467
RL7_MOUSE	60S ribosomal protein L7	Rpl7	0.0506062	-0.759292	-0.579184	0.180108	-0.759292	-0.680848	-1.84391	0.942935	-0.530499	-1.1788	0.0176298	-0.0801081	-1.27987	0.445162	0.384555	0.203681	0.0244976	0.0887171	-0.0178479	0.348371	-0.0362706
RACK1_MOUSE	Receptor of activated protein C kinase 1	Rack1	0.0506326	0.391632	0.243283	-0.148349	0.391632	0.294043	-0.413411	0.646126	0.287505	0.203431	0.307734	0.623852	-0.00301986	0.00301355	0.247813	-0.1152	-0.304586	-0.395854	-0.167387	-0.195829	-0.258766
RL23A_MOUSE	60S ribosomal protein L23a	Rpl23a	0.0509309	-1.67325	-0.864451	0.808794	-1.67325	-1.02673	-3.51933	1.43463	-0.708881	-1.31986	0.127822	-0.321787	-1.58148	1.26536	2.11707	1.67075	-0.140257	-1.7238	0.254985	1.43338	1.59287
TMED5_MOUSE	Transmembrane emp24 domain-containing protein 5	Tmed5	0.0521886	-0.83653	-0.478055	0.358475	-0.83653	-0.889051	-0.835087	-2.8853	0.613977	0.690145	-0.0296576	-0.057861	-0.431599	0.906506	0.405667	-0.118242	0.831531	0.872061	-0.139457	0.0290602	0.0806739
BLMH_MOUSE	Bleomycin hydrolase	Blmh	0.0532697	-0.715505	-0.581331	0.134174	-0.715505	-1.38422	-1.13744	-1.7938	0.490145	0.281314	-0.019627	-0.270336	-0.816677	0.415146	0.219014	-0.0153271	0.18226	-0.010124	0.0100534	0.222958	0.0494119
ES8L1_MOUSE	Epidermal growth factor receptor kinase substrate 8-like protein 1	Eps8l1	0.0553458	0.906475	0.419752	-0.486722	0.906475	0.904574	-1.15104	1.45653	0.18557	-0.0565965	0.698288	1.05974	0.260958	-0.485019	0.375756	-0.27843	-0.743679	-1.1268	-1.16148	-0.528585	0.0544598
NDKB_MOUSE	Nucleoside diphosphate kinase B	Nme2	0.0555077	-0.945729	-0.746236	0.199492	-0.945729	-0.280323	-0.965069	0.163007	-3.35913	-0.566751	-0.637377	-0.414219	0.0899732	0.516827	0.278624	-0.0866905	0.257896	0.262827	0.0126068	-0.0127179	0.366567
ABCE1_MOUSE	ATP-binding cassette sub-family E member 1	Abce1	0.0559845	-0.817816	-0.605529	0.212287	-0.817816	-1.85524	-2.85711	-0.233215	0.293753	-0.00924017	0.500855	-0.0864772	-0.597553	0.619971	-0.686237	0.00918136	0.546832	1.04788	0.108824	0.249823	-0.197977
CBR2_MOUSE	Carbonyl reductase [NADPH] 2	Cbr2	0.0564228	-0.618557	-0.299074	0.319483	-0.618557	0.0948143	-0.707044	1.42667	-0.624608	-0.678943	-2.08839	-0.525589	0.710497	0.615538	0.7128	1.21806	0.0784265	-0.169979	-0.0829362	-0.342244	0.526194
CFAI_MOUSE	Complement factor I	Cfi	0.0564362	1.39525	1.06714	-0.328111	1.39525	3.38158	1.7684	2.38171	0.0349663	-0.33452	-0.984958	-0.0358349	2.32579	-1.91713	0.596049	1.0556	-1.08197	-0.96142	-0.592476	-0.185252	0.461696
RS4X_MOUSE	40S ribosomal protein S4, X isoform	Rps4x	0.0568416	-1.08423	-0.950329	0.133903	-1.08423	-1.52121	-3.26999	0.437532	-0.03604	-0.614102	0.548383	-1.36654	-1.78068	0.388503	0.185278	0.252549	-0.113101	0.0351616	0.11763	-0.0389776	0.244181
PPCE_MOUSE	Prolyl endopeptidase	Prep	0.0572852	0.729626	0.403799	-0.325826	0.729626	0.681956	-1.47845	1.5922	0.858859	0.287937	0.562806	0.200002	0.52509	-0.279493	-0.574228	-0.495306	-0.425789	0.429439	-0.23226	-0.462364	-0.566611
ERLN2_MOUSE	Erlin-2	Erlin2	0.0595777	-1.38128	-1.08517	0.296113	-1.38128	-3.71615	-1.28634	-3.08222	0.488449	-0.0346919	-0.0860898	-0.0757935	-0.888535	0.660086	0.330456	0.496627	0.0338772	0.481366	-0.133432	0.250452	0.249472
NOP56_MOUSE	Nucleolar protein 56	Nop56	0.0600297	-0.981426	-0.749232	0.232194	-0.981426	-1.2658	-3.37982	0.564964	-0.493263	-0.622994	-0.460068	-0.11617	-0.220701	0.531922	0.210986	0.196101	0.300126	0.36537	0.25399	-0.0373794	0.0364353
TXND5_MOUSE	Thioredoxin domain-containing protein 5	Txndc5	0.0601929	-2.70385	-2.22086	0.482992	-2.70385	-2.03564	-7.83958	1.83334	-2.66811	-2.1185	-2.49209	-2.4851	0.0387841	0.0143004	2.53155	0.380918	-0.29448	0.578161	0.168938	-0.0144435	0.498989
PLEC_MOUSE	Plectin	Plec	0.0602156	-0.613614	-0.42498	0.188634	-0.613614	-0.529744	-1.96076	0.65807	-0.257317	-0.246513	-0.452664	-0.650606	0.0396957	0.256919	0.186189	0.130021	0.329019	-0.0408189	-0.0867708	0.401661	0.33285
TPM4_MOUSE	Tropomyosin alpha-4 chain	Tpm4	0.0621418	-0.838792	-0.327948	0.510845	-0.838792	-0.0698156	-1.41558	0.557113	0.014709	-0.162757	-0.0289013	-0.698293	-0.820054	-0.428519	1.46785	0.980149	0.328835	-0.0148605	0.15479	0.787935	0.810575
ARC1A_MOUSE	Actin-related protein 2/3 complex subunit 1A	Arpc1a	0.0634891	-1.40334	-1.3783	0.0250407	-1.40334	-2.45603	-4.12912	-1.83696	0.0124253	0.197668	0.198231	-0.863859	-2.14875	0.823966	0.346939	-0.0125332	0.214623	-0.887867	0.310363	0.0194606	-0.614626
GGH_MOUSE	Gamma-glutamyl hydrolase	Ggh	0.0636488	-0.750578	-0.240023	0.510555	-0.750578	0.521886	-0.563931	1.10211	-0.548854	-0.898199	-0.305463	-1.02697	-0.200764	0.257407	1.97781	0.951037	0.125998	-0.138064	-0.441863	0.471771	0.880347
LMNA_MOUSE	Prelamin-A/C	Lmna	0.0645667	0.815186	0.361221	-0.453965	0.815186	0.611371	-1.42665	1.13334	0.544629	0.296044	0.0640653	0.648462	1.0185	-0.447924	0.299315	-0.0670429	-0.864563	-0.820305	-0.729381	-0.912044	-0.0897785
TRFL_MOUSE	Lactotransferrin	Ltf	0.0648428	-1.73747	-1.56764	0.169835	-1.73747	1.16918	-0.653956	1.00914	-4.14227	-4.22666	-4.45483	-1.4548	0.2131	-0.292462	0.899905	0.598709	0.0576516	-0.306199	-0.0454475	0.0440594	0.402465
PTBP1_MOUSE	Polypyrimidine tract-binding protein 1	Ptbp1	0.0657104	-0.624331	-0.389193	0.235139	-0.624331	-1.77774	-1.36238	-0.10503	0.49254	0.584864	1.10032	-0.916248	-1.12987	0.179745	-0.0213455	0.0210342	0.40797	0.775149	0.670276	-0.120296	-0.031424
PFKAL_MOUSE	ATP-dependent 6-phosphofructokinase, liver type	Pfkl	0.0669252	-1.4922	-1.38274	0.109452	-1.4922	-2.47257	-1.4662	-5.40105	0.408841	0.0998531	0.653955	0.1935	-3.07829	0.763739	-0.340654	-0.291151	0.435982	0.523087	0.476884	-0.107282	-0.584989
VPS4B_MOUSE	Vacuolar protein sorting-associated protein 4B	Vps4b	0.0685004	0.842503	0.570337	-0.272166	0.842503	0.867246	0.765459	1.96614	-0.270936	-0.0654471	-0.136554	0.499471	0.937322	-0.425337	-1.29332	-0.646442	0.183944	0.190715	-0.0527971	-0.185024	0.0509329
IF6_MOUSE	Eukaryotic translation initiation factor 6	Eif6	0.0704877	1.03636	0.543476	-0.492884	1.03636	0.529727	-1.3142	0.759362	1.29345	1.12338	1.09968	0.605904	0.250504	-0.56434	0.860282	-0.303334	-0.945729	-0.470841	-0.988344	-0.652677	-0.878087
SCEL_MOUSE	Sciellin	Scel	0.0723995	-0.765241	-0.403151	0.36209	-0.765241	-0.288957	-2.17187	0.267774	-0.287419	-0.335393	-0.138091	-0.0100152	-0.261239	1.2553	0.755157	0.00994618	0.503053	-0.187235	0.0785077	0.245799	0.23619
EIF3D_MOUSE	Eukaryotic translation initiation factor 3 subunit D	Eif3d	0.077061	-0.516014	-0.474781	0.0412327	-0.516014	-0.901787	-1.65982	-1.07154	0.124872	0.0839796	0.734823	-0.175454	-0.933328	-0.848964	0.0514625	-0.0953	0.0256655	0.684305	0.210869	0.327953	-0.0261304
RS5_MOUSE	40S ribosomal protein S5	Rps5	0.0779694	-1.40406	-1.20069	0.20337	-1.40406	-1.33867	-4.94193	0.157322	-0.301458	-0.604174	0.511237	-0.69864	-2.38918	0.54871	0.598913	0.388284	-0.143044	-0.314029	0.204198	0.213791	0.130131
SYSC_MOUSE	Serine--tRNA ligase, cytoplasmic	Sars	0.0835426	-0.879646	-0.897053	-0.0174068	-0.879646	-1.64897	-3.36603	0.746921	0.104439	-0.441561	0.672649	-1.42327	-1.82061	0.0872048	-0.682448	-0.0285707	0.126708	0.409596	0.0608856	0.0280159	-0.140646
EF1B_MOUSE	Elongation factor 1-beta	Eef1b	0.0861048	-0.743706	-0.396474	0.347232	-0.743706	-0.324721	-1.30669	-0.680276	-0.860919	-0.686341	0.473932	0.0121201	0.2011	-0.644489	1.21723	1.02142	0.283398	-0.847245	-0.0122228	0.609101	1.15066
ADA10_MOUSE	Disintegrin and metalloproteinase domain-containing protein 10	Adam10	0.0864143	-2.75891	-2.62774	0.131164	-2.75891	2.066	-0.0226068	0.438547	-6.91752	-5.99878	-7.22091	-2.82177	-0.544901	0.395936	-0.81747	-0.0964875	0.770999	0.022258	0.467246	0.279297	0.0275359
NPC2_MOUSE	Epididymal secretory protein E1	Npc2	0.0876987	-1.06753	-0.781063	0.286463	-1.06753	0.797378	-1.22035	0.623343	-1.99858	-1.9231	-2.62958	-0.329411	0.431795	-0.922913	1.52867	1.22762	0.198768	-0.266658	-0.0333537	0.0326	0.526972
PRS6A_MOUSE	26S protease regulatory subunit 6A	Psmc3	0.0884148	-0.882175	-0.700716	0.18146	-0.882175	-1.1537	-3.12814	-0.923547	0.13516	0.132919	0.124394	-0.339497	-0.453318	-0.583398	0.415583	0.580972	0.255037	-0.136141	-0.239328	0.421976	0.736975
SPR2D_MOUSE	Small proline-rich protein 2D	Sprr2d	0.0900263	-1.43428	-0.90073	0.53355	-1.43428	-1.57446	-3.83271	-1.25254	0.0562097	0.29574	-0.391679	-0.130327	-0.376071	0.116469	2.32894	0.677918	-0.0584888	-0.065864	0.323892	0.6249	0.32063
TGM1_MOUSE	Protein-glutamine gamma-glutamyltransferase K	Tgm1	0.0917209	0.562767	0.318242	-0.244524	0.562767	0.0345211	-1.12968	0.549494	0.78123	0.591828	0.698446	0.632369	0.38773	0.336939	-0.0353674	-0.419896	-0.162424	-0.549289	-0.334223	-0.435886	-0.35605
SBP1_MOUSE	Selenium-binding protein 1	Selenbp1	0.0934423	-0.707673	-0.428165	0.279508	-0.707673	-0.29029	-2.15428	1.69781	-0.315804	-0.715551	-1.08534	-0.545179	-0.0166863	0.183325	0.61193	0.740656	0.0219667	-0.0315865	0.0164955	0.278432	0.414846
RLA0_MOUSE	60S acidic ribosomal protein P0	Rplp0	0.0950273	-0.610183	-0.48672	0.123463	-0.610183	-0.72244	-1.91143	-0.192798	0.134279	-0.130824	0.416377	0.0452538	-1.53217	0.636526	0.356039	-0.0759152	0.0199128	0.181917	0.226829	-0.0201915	-0.337413
PLST_MOUSE	Plastin-3	Pls3	0.0998865	-0.684856	-0.542481	0.142375	-0.684856	-0.2384	-2.23503	-0.278768	-0.954508	-0.889559	-0.907303	0.547441	0.616276	0.5787	0.421519	-0.247068	0.105246	0.0913703	-0.0263773	0.189708	0.0259037
DDX3X_MOUSE	ATP-dependent RNA helicase DDX3X	Ddx3x	0.104514	-0.35406	-0.26411	0.0899503	-0.35406	-0.235957	-0.983065	0.00110957	0.078491	-0.270117	0.331458	-0.422618	-0.612181	0.23321	0.413538	-0.116013	0.059045	-0.00111043	0.0426696	-0.0208795	0.109143
WFDC2_MOUSE	WAP four-disulfide core domain protein 2	Wfdc2	0.105344	-1.76576	-1.32886	0.436908	-1.76576	1.81211	0.945263	2.13511	-5.72322	-5.02576	-4.39981	-0.90784	0.533294	-1.4043	2.59635	2.04476	-1.08329	-0.268958	-0.51907	0.226608	1.90316
SYCC_MOUSE	Cysteine--tRNA ligase, cytoplasmic	Cars	0.106964	0.569768	0.280454	-0.289314	0.569768	0.17004	-1.5745	1.42783	0.178236	0.125405	0.288443	0.837702	0.790483	-0.0379545	-0.721665	-0.492726	-0.0107571	0.0106775	-0.296447	-0.0423615	-0.723277
RL27A_MOUSE	60S ribosomal protein L27a	Rpl27a	0.109818	-1.1135	-0.95854	0.154963	-1.1135	-3.01864	-1.77014	-2.4729	0.0488943	-0.32225	0.865403	0.65216	-1.65085	0.91224	-0.224844	0.541294	-0.0506096	-0.296829	0.194307	0.0994549	0.064693
RLA2_MOUSE	60S acidic ribosomal protein P2	Rplp2	0.110077	0.744167	0.409784	-0.334383	0.744167	-0.602349	-0.413289	0.0113438	0.938229	1.37668	1.52093	0.420662	0.0260624	-1.25836	0.896958	0.127311	-0.881265	-0.0114337	-0.816299	-0.436648	-0.295324
RL36A_MOUSE	60S ribosomal protein L36a	Rpl36a	0.111909	1.11148	0.595496	-0.515987	1.11148	0.277225	-2.32	0.839763	1.50848	0.863736	2.83804	0.902563	-0.145835	0.343394	0.129216	-0.899515	-1.04811	-0.86912	-0.141938	-0.793134	-0.848696
CMC2_MOUSE	Calcium-binding mitochondrial carrier protein Aralar2	Slc25a13	0.113	-1.84103	-1.65357	0.187462	-1.84103	-0.872959	-7.02957	-0.0387214	0.0377092	0.665217	-4.08856	-0.793244	-1.10844	1.11307	0.448593	0.0404697	-0.72894	-0.413117	0.392464	0.388731	0.258421
HEM2_MOUSE	Delta-aminolevulinic acid dehydratase	Alad	0.116503	1.35139	0.631298	-0.720094	1.35139	0.823785	-1.30541	2.56308	-0.566853	0.325835	0.100074	0.88753	2.22234	-0.384009	0.600424	-0.66488	-2.59368	0.557138	-0.3239	-0.107536	-2.84431
COPZ1_MOUSE	Coatomer subunit zeta-1	Copz1	0.117187	-0.871042	-0.640147	0.230896	-0.871042	-0.0816458	-3.04126	1.58509	-0.952304	-1.12963	-0.949612	-0.56589	0.014074	0.39625	0.472061	0.477485	-0.0142126	0.120985	0.432164	0.432519	-0.470087
RSMB_MOUSE	Small nuclear ribonucleoprotein-associated protein B	Snrpb	0.117475	0.974264	0.369568	-0.604696	0.974264	0.0826148	-3.21707	0.949273	2.30311	2.35336	1.85957	-0.866818	-0.507492	0.379919	-1.38233	-2.09215	-0.0876345	1.21586	0.200349	-1.28369	-1.7879
FBX50_MOUSE	F-box only protein 50	Nccrp1	0.118146	0.585566	0.440756	-0.14481	0.585566	-0.583782	-0.0113853	0.402109	1.14886	0.70931	1.40415	0.445494	0.0112961	0.837594	-0.162892	-0.992176	0.528953	-0.454449	-0.0508708	-0.0132843	-0.851358
CATD_MOUSE	Cathepsin D	Ctsd	0.118851	-0.852751	-0.433336	0.419415	-0.852751	-0.218497	-2.06254	-1.05746	0.157864	0.026771	-0.232761	-0.0930853	0.0130208	-0.0131394	1.27954	1.61652	-0.163068	0.147024	-0.042584	0.127755	0.403266
GELS_MOUSE	Gelsolin	Gsn	0.119623	-1.9123	-1.67494	0.237358	-1.9123	1.49894	2.82056	0.176793	-5.24162	-5.3598	-5.27001	-1.92735	-0.0970614	-0.447571	1.01321	0.855938	0.0706944	-0.141845	-0.0743378	0.0977881	0.524982
CALM_MOUSE	Calmodulin	Calm1	0.123047	-0.97794	-0.994228	-0.0162876	-0.97794	0.0968848	-2.29269	0.74369	-2.07252	-2.08281	-2.42748	-0.382779	0.46387	-1.53384	0.546549	0.459215	0.00853321	-0.126365	-0.00858398	0.129656	0.394535
SPR1A_MOUSE	Cornifin-A	Sprr1a	0.123418	1.0036	0.924487	-0.0791129	1.0036	1.28938	-0.603359	2.76699	-0.570876	0.543832	-1.00306	2.41869	2.5543	0.0489898	0.788766	-0.508434	-0.412653	-0.465768	-0.429331	0.396238	-0.050712
TPR_MOUSE	Nucleoprotein TPR	Tpr	0.123971	-0.82846	-0.643676	0.184784	-0.82846	0.303913	-2.98351	1.32947	-1.13438	-1.07499	-1.30234	-0.702066	0.414496	-0.18015	0.591823	0.592273	0.195077	-0.232883	-0.159939	0.143964	0.528104
GNAS1_MOUSE	Guanine nucleotide-binding protein G(s) subunit alpha isoforms XLas	Gnas	0.124647	-0.994799	-0.79394	0.200859	-0.994799	0.186603	-4.65241	1.47362	-0.3004	-0.918165	-1.11464	-0.484103	-0.542028	0.674844	-0.323576	0.0274079	0.343516	0.481563	0.328714	0.102342	-0.0279387
TSN_MOUSE	Translin	Tsn	0.125739	0.839035	0.342641	-0.496394	0.839035	-1.13906	-0.604286	0.465336	1.46475	1.61143	1.07822	-0.120252	-0.0150123	0.577879	-1.14213	-2.78915	0.0148577	0.932649	0.410539	-0.767824	-1.20798
1433S_MOUSE	14-3-3 protein sigma	Sfn	0.128504	1.00054	0.684725	-0.315814	1.00054	0.240305	-1.39924	0.878887	1.37365	1.67854	2.48743	0.460153	-0.241916	-0.542367	0.521444	0.140174	-0.732188	-0.546194	-1.00595	-0.206161	-0.155274
RB27B_MOUSE	Ras-related protein Rab-27B	Rab27b	0.12964	0.93167	0.575608	-0.356062	0.93167	0.5496	-1.01176	2.8863	0.0976388	-0.10473	0.111782	0.773084	1.30295	0.394737	0.406745	-0.800098	-0.323909	-0.387822	-0.40409	-1.23176	-0.502304
RL10A_MOUSE	60S ribosomal protein L10a	Rpl10a	0.133212	-0.619689	-0.440721	0.178968	-0.619689	-0.965635	-2.30453	0.764217	-0.0619284	-0.344652	0.818802	-0.219181	-1.21286	0.369934	0.0527207	0.496567	-0.0547206	-0.277822	0.155984	0.382798	0.306282
RS8_MOUSE	40S ribosomal protein S8	Rps8	0.134452	0.74257	0.594791	-0.14778	0.74257	1.19454	-1.78111	2.41846	-0.140883	0.531879	1.73885	0.831764	-0.0351764	1.04	-0.528864	-0.536335	-0.343633	0.201449	0.0343391	-0.329267	-0.719926
COPG2_MOUSE	Coatomer subunit gamma-2	Copg2	0.135429	-0.750483	-0.566523	0.18396	-0.750483	1.79559	0.0287786	-0.0293644	-1.86837	-1.67472	-1.27694	-1.43463	-0.0725223	0.357947	-0.202658	0.2011	0.388705	-0.0480738	0.243764	0.385276	0.14562
PSA4_MOUSE	Proteasome subunit alpha type-4	Psma4	0.138146	-0.619905	-0.498442	0.121463	-0.619905	-0.0800061	-2.69478	1.1565	-0.759666	-0.691876	-1.18446	0.0108481	0.255903	-0.0109303	-0.305097	0.216989	0.520332	-0.0498312	0.255043	0.181372	0.163829
S10AE_MOUSE	Protein S100-A14	S100a14	0.147726	0.381367	0.142468	-0.238899	0.381367	-0.0169649	-0.726189	0.928586	0.239604	0.0890887	0.0167677	0.352763	0.256089	0.137547	0.262297	-0.19164	-0.28303	-0.372902	-0.530156	-0.485211	-0.448097
DR9C7_MOUSE	Short-chain dehydrogenase/reductase family 9C member 7	Sdr9c7	0.153776	0.959951	0.363664	-0.596287	0.959951	-1.07711	-0.914448	-1.14926	1.62128	1.50343	1.43011	1.41204	0.0832614	1.3647	-0.369341	-3.82809	0.715376	-0.0883625	0.112501	-1.0715	-1.60557
RL11_MOUSE	60S ribosomal protein L11	Rpl11	0.158648	0.420702	0.292814	-0.127888	0.420702	-0.379295	-0.892403	0.932924	0.884959	0.503347	1.11607	0.752403	-0.57549	0.273733	-0.277935	-0.389279	0.118057	-0.262182	0.171019	-0.128586	-0.527927
EWS_MOUSE	RNA-binding protein EWS	Ewsr1	0.158734	-0.867887	-0.581576	0.286311	-0.867887	-0.433739	-1.69649	0.970425	-1.82124	-1.71524	-1.3824	-0.217417	1.64349	0.873655	0.55476	-0.0373901	0.0364455	0.684695	0.205976	0.150523	-0.178174
RL37A_MOUSE	60S ribosomal protein L37a	Rpl37a	0.160281	-1.14531	-0.994659	0.150651	-1.14531	-2.20324	-2.44706	-4.3075	1.61413	1.18027	1.32423	-1.0349	-2.08322	0.439544	0.388023	-0.0650533	0.438196	0.0622461	0.417126	-0.103862	-0.371013
2ABA_MOUSE	Serine/threonine-protein phosphatase 2A 55 kDa regulatory subunit B alpha isoform	Ppp2r2a	0.162328	-0.492933	-0.311641	0.181292	-0.492933	-0.225757	-1.99346	0.36431	0.19012	-0.031995	-0.123968	-0.553917	-0.118464	-0.338203	0.548627	0.481652	0.0177047	-0.0179247	0.0863477	0.28624	0.385889
TWF1_MOUSE	Twinfilin-1	Twf1	0.165385	-0.479317	-0.36155	0.117768	-0.479317	-0.0819611	-2.77395	0.641368	0.171575	0.27321	-0.0664746	-0.33137	-0.724799	0.429151	-0.361953	0.0377536	0.500324	0.366752	-0.0298538	-0.00699782	0.00696404
LDHA_MOUSE	L-lactate dehydrogenase A chain	Ldha	0.167628	-0.573244	-0.441869	0.131375	-0.573244	-0.654874	-2.77303	0.377409	-0.0599612	-0.374748	-0.0752539	0.137998	-0.11249	0.5851	0.0575682	-0.167872	0.259937	0.252937	0.137698	0.0597397	-0.134109
MYO6_MOUSE	Unconventional myosin-VI	Myo6	0.167665	0.536742	0.414196	-0.122546	0.536742	0.694364	-0.605866	0.961447	-0.153393	-0.133703	0.371426	1.12541	1.05389	0.575468	0.509126	-0.259687	-0.534471	0.107341	-0.115975	-0.639124	-0.623046
TMED9_MOUSE	Transmembrane emp24 domain-containing protein 9	Tmed9	0.173896	-0.518725	-0.483101	0.0356233	-0.518725	-1.32668	-2.22949	0.639338	-0.0624189	-0.453687	-0.176613	-0.303763	0.0485101	0.2518	0.0530899	-3.58e-05	0.124696	3.58e-05	0.131375	0.0622488	-0.338223
VDAC1_MOUSE	Voltage-dependent anion-selective channel protein 1	Vdac1	0.174398	-0.917202	-0.921203	-0.00400103	-0.917202	-2.78262	-0.373807	-2.00363	0.901499	0.959588	0.690567	-2.36526	-2.39597	0.546289	0.527727	-1.02754	0.233681	-0.667676	0.375502	-0.180034	0.160039
RS27A_MOUSE	Ubiquitin-40S ribosomal protein S27a	Rps27a	0.174556	-0.404817	-0.33222	0.0725965	-0.404817	0.269534	-0.918201	1.05432	-1.15434	-1.08175	-0.878019	-0.186343	0.237026	-0.138959	0.174309	0.241522	-0.139613	-0.114539	0.178388	0.273553	0.106111
TM11B_MOUSE	Transmembrane protease serine 11B-like protein	Tmprss11b	0.183202	-0.842466	-0.611502	0.230963	-0.842466	-1.36248	-1.26431	1.63545	-1.32052	-1.59356	-1.62424	-0.17199	0.809636	0.856332	0.156664	-0.529461	0.44449	0.0693628	0.804878	-0.0728669	0.118308
ZO1_MOUSE	Tight junction protein ZO-1	Tjp1	0.189619	0.46058	0.213273	-0.247307	0.46058	0.48818	-0.969308	0.757752	-0.117056	-0.257445	0.435389	0.657955	0.71072	-0.406307	0.108267	-0.712142	-0.253925	0.163807	0.134407	-0.329429	-0.68313
GLRX1_MOUSE	Glutaredoxin-1	Glrx	0.191712	-1.35069	-1.31201	0.0386816	-1.35069	-5.78144	-0.62943	-2.8181	0.838183	0.856183	0.849692	-0.352747	-3.4584	0.373424	-0.457059	0.0376136	0.455348	-0.710342	-0.0386205	0.441254	0.207835
SPB6_MOUSE	Serpin B6	Serpinb6	0.196747	-0.875451	-0.541336	0.334115	-0.875451	-1.04834	-2.80387	1.7448	-0.223685	-0.542704	0.878382	-1.36112	-0.974148	1.02175	1.22055	0.239636	0.2608	0.16215	-0.18271	-0.261539	0.21228
ANM5_MOUSE	Protein arginine N-methyltransferase 5	Prmt5	0.200771	-0.931165	-0.853883	0.0772822	-0.931165	-0.113871	-0.256662	0.369436	-3.05741	-1.57962	-4.13059	1.1375	0.800147	0.437708	-1.07684	0.105537	0.619692	-0.483884	-0.222697	0.78689	0.451848
DNJA2_MOUSE	DnaJ homolog subfamily A member 2	Dnaja2	0.205332	-0.560873	-0.537213	0.0236599	-0.560873	-1.57867	-1.78063	-0.0528873	0.661539	0.475923	0.671717	-0.942935	-1.75177	0.0510169	0.682505	-0.271706	0.116169	0.22811	0.227394	-0.524799	-0.319411
K2C7_MOUSE	Keratin, type II cytoskeletal 7	Krt7	0.210282	-0.675479	-0.396264	0.279215	-0.675479	0.671678	-1.46215	1.17602	-1.56833	-1.63793	-1.64421	-0.332654	1.62747	0.0945089	1.33811	0.503722	-0.0565654	0.0357346	-0.0366422	-0.388327	0.743186
NPM_MOUSE	Nucleophosmin	Npm1	0.215893	-0.586743	-0.283579	0.303164	-0.586743	0.100927	-0.860837	1.14341	-2.20976	-0.562238	-0.866438	-0.0275705	1.01387	-0.795672	1.67939	0.991658	-0.0583215	-0.183637	0.122883	0.0270535	0.641954
KC1A_MOUSE	Casein kinase I isoform alpha	Csnk1a1	0.222471	-0.80482	-0.642938	0.161882	-0.80482	-0.758586	-4.51389	1.06905	-0.126794	0.122778	-0.201533	-0.127	-0.60753	0.578363	0.172518	0.209487	-0.00425464	0.00424213	0.325025	-0.171195	0.180873
IFI2_MOUSE	Interferon-activable protein 202	Ifi202	0.232799	-0.65812	-0.450883	0.207237	-0.65812	-0.898611	-2.68094	-1.06737	1.04003	1.13338	1.06292	-0.90623	-1.29025	0.736806	0.0964985	-0.272795	-0.146942	0.497814	0.255157	-0.103419	0.594781
CERU_MOUSE	Ceruloplasmin	Cp	0.236224	-0.99367	-0.647197	0.346473	-0.99367	2.19265	0.724441	0.758781	-3.42997	-3.00925	-3.99449	-0.0174891	1.59775	-0.325467	1.25253	1.54002	-0.475987	0.0172796	-0.0899063	-0.0510583	0.904366
PEDF_MOUSE	Pigment epithelium-derived factor	Serpinf1	0.2387	-0.912846	-0.604712	0.308134	-0.912846	2.56482	0.332134	1.83759	-2.71936	-2.74165	-1.68395	-1.84618	-0.581101	-0.671677	1.30671	1.11269	-0.339044	0.00997027	-0.0100396	0.503691	0.552773
K1C18_MOUSE	Keratin, type I cytoskeletal 18	Krt18	0.240216	0.922864	1.04519	0.122329	0.922864	2.47511	-0.111006	4.84311	-1.30772	-0.661859	-1.3692	1.15489	3.33823	-1.17092	1.95227	1.76762	-1.32378	0.103072	-0.869985	-0.965573	1.48593
VIGLN_MOUSE	Vigilin	Hdlbp	0.240551	0.346228	0.309469	-0.0367587	0.346228	0.55481	-0.670462	1.29459	-0.0651513	-0.193388	-0.0807865	0.343305	1.29283	0.58664	-0.170021	-0.343283	0.113982	-0.568386	0.0891747	0.0549541	-0.0571305
MAP2_MOUSE	Methionine aminopeptidase 2	Metap2	0.250673	-1.03071	-1.09814	-0.067429	-1.03071	-5.33322	-2.03292	-3.966	0.691266	0.703958	0.265631	0.618636	0.267545	0.0222767	-0.633808	-0.179254	-0.0226261	0.703539	-0.215106	0.3014	-0.515853
KAT1_MOUSE	Kynurenine--oxoglutarate transaminase 1	Kyat1	0.263146	-0.342234	-0.166997	0.175237	-0.342234	-0.553162	-1.40098	0.281369	-0.0191284	0.337969	0.279715	-0.181904	-0.0798567	-0.162015	0.656392	1.02228	0.0188781	-0.0888504	-0.140755	0.0622983	0.0336678
NUCB1_MOUSE	Nucleobindin-1	Nucb1	0.265863	0.780313	0.781209	0.000895775	0.780313	3.40047	1.68608	3.35709	-1.01034	-1.00568	-0.99298	-0.100195	0.915236	-0.696406	1.12106	0.257078	-0.3195	-0.612218	-0.247288	0.0936863	0.410752
CBPM_MOUSE	Carboxypeptidase M	Cpm	0.266219	-0.904931	-0.942507	-0.0375762	-0.904931	1.30952	-0.00479693	0.47319	-3.54367	-3.34991	-3.39979	-0.538454	1.51385	0.0107832	0.279253	0.528369	-0.0508956	0.00478104	-0.156193	-1.01834	0.101631
LBP_MOUSE	Lipopolysaccharide-binding protein	Lbp	0.274884	-0.671667	-0.541817	0.129851	-0.671667	1.02777	-0.153877	0.508746	-1.57341	-2.71953	-1.15047	-0.489259	0.215484	-0.00822699	0.542173	-0.607804	0.219253	0.943785	0.167307	0.00818034	-0.225862
DHCR7_MOUSE	7-dehydrocholesterol reductase	Dhcr7	0.279634	0.495697	0.17475	-0.320947	0.495697	-1.17704	-1.46873	0.728367	0.58991	0.936324	1.01605	0.222177	0.550944	0.16801	0.0459495	-0.551987	-0.475151	-0.0486431	-0.0474612	-0.829847	-0.828445
MUC1_MOUSE	Mucin-1	Muc1	0.284468	-1.21879	-1.24029	-0.0214984	-1.21879	1.47669	0.936847	0.495058	-5.67668	-4.22698	-5.02076	0.57025	1.52329	0.0577657	1.07084	0.228341	-0.560346	-0.0601755	-0.123373	-0.722081	-0.0629579
TPP2_MOUSE	Tripeptidyl-peptidase 2	Tpp2	0.301645	-0.422631	-0.537283	-0.114652	-0.422631	0.0914962	0.527277	0.392854	-1.5826	-1.78675	-1.74622	-0.222098	0.0277703	-0.0041566	-0.193227	0.00414466	0.0126277	0.0489308	-0.196836	0.0289398	-0.617638
APOD_MOUSE	Apolipoprotein D	Apod	0.308526	-1.2837	-1.18629	0.0974041	-1.2837	0.138273	-0.210931	4.00137	-5.95535	-3.32829	-3.13085	0.179725	-1.18429	-0.0582139	1.05472	0.510303	1.956	-2.47919	0.0559557	-0.485877	0.225536
CSRP1_MOUSE	Cysteine and glycine-rich protein 1	Csrp1	0.321858	-0.667578	-0.565029	0.102549	-0.667578	-2.55399	-2.32507	-0.655264	0.297751	0.217245	0.732672	-0.0955151	-0.138066	-0.605448	1.54084	0.537477	-1.05301	-1.05152	0.0895822	0.351346	1.01113
K22E_MOUSE	Keratin, type II cytoskeletal 2 epidermal	Krt2	0.326134	-0.972284	-0.496433	0.475851	-0.972284	2.50728	-1.24246	2.32081	-2.71031	-2.6012	-3.50481	-1.03842	2.29766	-0.0476935	1.41983	1.4164	0.989396	-0.416618	0.528022	-0.128696	0.0461671
RS15A_MOUSE	40S ribosomal protein S15a	Rps15a	0.337037	-0.581788	-0.299088	0.2827	-0.581788	-1.75188	-3.15864	-1.02626	1.7506	1.19534	1.97326	-0.193162	-1.18197	1.1268	-0.649932	-0.210255	0.458343	1.03549	0.501182	-0.00615109	0.00612497
PKP3_MOUSE	Plakophilin-3	Pkp3	0.349223	0.321559	0.338402	0.0168427	0.321559	-0.314984	-0.954793	0.383244	1.06672	1.09286	1.55895	0.312141	-0.436917	0.383224	-0.0206717	-0.0771509	-0.037733	0.095994	0.0203797	-0.200409	-0.0288914
SPB5_MOUSE	Serpin B5	Serpinb5	0.351019	-0.534835	-0.449253	0.0855819	-0.534835	-0.944619	-3.01201	0.126644	0.54253	0.549575	1.06083	-0.718166	-1.19881	0.637219	0.289473	-0.0521361	-0.188352	-0.024543	-0.189368	0.0241325	0.188229
CADH1_MOUSE	Cadherin-1	Cdh1	0.354128	0.681448	0.609174	-0.0722742	0.681448	1.68191	-0.174697	2.47043	-0.868999	-0.868926	0.239271	0.426286	1.96811	-2.25474	2.3521	1.16328	-0.316308	-0.523879	0.0422741	-0.997368	-0.0435504
SPR2F_MOUSE	Small proline-rich protein 2F	Sprr2f	0.360291	-0.51144	-0.282953	0.228488	-0.51144	-0.356262	-2.20641	-0.206549	-0.366135	0.146958	-0.986594	0.518433	1.19294	-0.288183	1.49414	0.692881	0.0218249	-0.623989	-0.0221601	0.453793	0.0995985
K1C17_MOUSE	Keratin, type I cytoskeletal 17	Krt17	0.363357	0.567156	0.26152	-0.305635	0.567156	-0.346434	-2.15848	0.0245225	1.38196	1.34166	1.38116	0.67928	-0.211523	0.014513	0.394974	0.244368	-0.772119	-0.0146605	-1.07604	-0.867344	-0.368771
CNDP2_MOUSE	Cytosolic non-specific dipeptidase	Cndp2	0.367078	-0.198504	-0.0990983	0.0994056	-0.198504	-0.472593	-0.69541	-0.0319559	0.386845	0.503139	-0.46653	-0.630769	0.614487	0.0312634	0.210298	0.278791	-0.0320359	-0.0997038	-0.0874662	0.218276	0.275822
CO4B_MOUSE	Complement C4-B	C4b	0.371873	-0.412187	-0.107708	0.304479	-0.412187	1.97784	-0.480356	2.22935	-1.45668	-1.49914	-1.57056	-0.641819	0.579703	0.119928	0.817256	1.65326	-0.130809	0.253743	-0.356372	-0.445646	0.524472
ASAH1_MOUSE	Acid ceramidase	Asah1	0.383787	-0.722722	-0.686887	0.0358359	-0.722722	1.87781	0.0203829	1.43288	-2.59518	-3.74278	-3.16562	-0.460302	1.13772	0.310423	0.187872	-0.168533	0.253503	-0.124986	0.0611118	-0.212029	-0.020675
HVM54_MOUSE	Ig heavy chain V region 5-84	HVM54	0.384277	0.877036	0.247721	-0.629315	0.877036	1.52105	1.88661	3.33642	-4.60753	-3.40812	-0.662484	1.68264	2.23319	-4.10339	1.87097	1.95431	-2.04378	-0.951227	-1.64871	0.349499	-0.462193
IGKC_MOUSE	Ig kappa chain C region	IGKC	0.390267	0.552001	0.40694	-0.145061	0.552001	2.27698	1.47725	1.75122	-1.6273	-1.89616	-1.5022	0.582474	2.19324	-1.21277	1.47274	0.40972	-0.935052	-0.406826	-0.327545	-0.427522	0.266767
KLK1_MOUSE	Kallikrein-1	Klk1	0.394712	-0.880937	-0.729337	0.1516	-0.880937	0.952503	-1.18908	3.49461	-3.22649	-3.6223	-2.96116	-0.704289	1.42151	0.828354	-0.17614	0.277821	0.446375	0.735692	0.156956	-0.193433	-0.862826
ZO2_MOUSE	Tight junction protein ZO-2	Tjp2	0.413018	-0.743637	-0.697163	0.0464748	-0.743637	-2.04808	-4.67583	1.66829	0.738635	0.401542	0.842301	-1.06272	-1.44145	0.389424	1.01371	0.566531	-0.711824	-0.466039	0.0591257	-0.41748	-0.0616528
CD166_MOUSE	CD166 antigen	Alcam	0.414439	0.630655	0.714248	0.0835929	0.630655	1.79801	-1.89891	3.83847	-0.441638	-0.0160652	-1.71091	1.13673	3.00831	-0.613309	0.714724	0.683528	0.0158882	-0.226944	-0.216325	-0.364865	0.676047
EF2_MOUSE	Elongation factor 2	Eef2	0.420469	-0.249711	-0.20836	0.0413515	-0.249711	-0.757658	-1.46924	-0.072171	0.842683	0.4197	0.620461	-0.407249	-0.843408	0.375309	-6.03e-05	-0.156228	0.122856	0.0239514	6.03e-05	0.101096	-0.136173
LG3BP_MOUSE	Galectin-3-binding protein	Lgals3bp	0.437737	0.415469	0.585254	0.169785	0.415469	2.64139	0.868757	2.53668	-1.02334	-0.618506	-0.986995	0.179477	1.08458	-0.774706	1.80733	0.927171	-0.86134	-0.218331	-0.617976	-0.205019	1.30116
LYPD3_MOUSE	Ly6/PLAUR domain-containing protein 3	Lypd3	0.455495	-0.553367	-0.422858	0.130509	-0.553367	-0.696692	-2.02562	0.683546	-0.803088	-0.0879437	-0.561644	-0.432797	0.541373	-0.0102877	2.11437	0.57149	0.390477	-3.21643	0.336254	0.0102148	0.84799
PIGR_MOUSE	Polymeric immunoglobulin receptor	Pigr	0.465126	-0.429671	-0.354566	0.075105	-0.429671	1.25067	0.224526	1.12569	-2.04407	-2.76466	-2.01324	0.252417	1.13214	-1.12695	2.19631	0.740852	-0.575114	-0.719828	-0.462265	-0.266027	0.813861
TMEDA_MOUSE	Transmembrane emp24 domain-containing protein 10	Tmed10	0.465691	-0.318032	-0.221408	0.0966247	-0.318032	-0.442262	-2.90686	1.11213	-0.110826	0.00376493	-0.618789	-0.0841555	1.27573	0.424025	-0.489629	0.300205	0.416607	0.00324582	-0.00325314	0.341437	-0.219639
IPYR_MOUSE	Inorganic pyrophosphatase	Ppa1	0.473978	0.307295	0.319277	0.0119815	0.307295	0.0581375	-0.733165	-0.0973912	1.01939	0.994343	1.93166	-0.666123	0.0473574	-0.170773	0.627933	-0.0228637	-0.196458	-0.0763122	-0.295078	0.022507	0.206897
PSB6_MOUSE	Proteasome subunit beta type-6	Psmb6	0.482541	-0.297015	-0.157421	0.139594	-0.297015	-0.013949	-2.10954	1.47534	-0.422437	-0.500483	-1.10015	0.331614	1.08024	-0.230991	0.606605	0.604124	0.0138155	-0.587254	-0.152797	0.419463	0.443784
IGHA_MOUSE	Ig alpha chain C region	IGHA	0.490801	-0.376678	-0.275652	0.101027	-0.376678	-0.620493	2.02921	-2.19217	-1.45778	-1.54625	-1.25057	1.39585	1.43699	-0.822489	0.775383	-0.0728374	0.0693361	0.468144	-0.197567	0.123342	0.464901
RS2_MOUSE	40S ribosomal protein S2	Rps2	0.543681	0.241157	0.159331	-0.0818263	0.241157	0.243566	-2.45162	1.63089	0.537492	0.00982825	0.82108	0.760064	-0.276656	0.457248	-0.550675	-0.0957563	-0.0878657	-0.411686	0.0718274	-0.0278057	-0.00989566
CATH_MOUSE	Pro-cathepsin H	Ctsh	0.548586	-0.195512	-0.0858877	0.109624	-0.195512	0.648215	-0.191941	1.14919	-0.834695	-0.68215	-0.907849	-0.333476	0.465602	-0.194766	0.430964	0.112637	0.0358388	0.395339	0.230416	-0.0966807	-0.0367518
ITPR3_MOUSE	Inositol 1,4,5-trisphosphate receptor type 3	Itpr3	0.56509	-0.340511	-0.240289	0.100222	-0.340511	-0.823515	-1.88565	0.197978	0.561082	0.042611	-0.0439079	-0.341634	0.370721	1.32055	1.06159	-0.365022	-0.967746	1.13677	0.304404	-1.27931	-0.409458
PADI4_MOUSE	Protein-arginine deiminase type-4	Padi4	0.581559	-0.182952	-0.215756	-0.0328035	-0.182952	0.452424	-1.67714	1.51589	-0.747383	-0.798502	-0.747863	-0.0363512	0.312886	0.0630065	-0.470845	-0.0401929	0.157704	-0.37516	0.0700058	0.297596	0.0354577
HIP1R_MOUSE	Huntingtin-interacting protein 1-related protein	Hip1r	0.601048	0.203602	0.0513503	-0.152252	0.203602	0.0781908	-2.03978	1.06662	0.159353	-0.477575	0.356445	0.753367	0.514181	0.276304	-0.170421	-0.747298	-0.0846749	-0.268152	-0.221676	0.053998	-0.0560979
ACOC_MOUSE	Cytoplasmic aconitate hydratase	Aco1	0.606638	0.320895	0.0962824	-0.224613	0.320895	0.193674	-3.34699	2.45752	0.524492	0.249754	0.731547	0.0818149	-0.121555	-0.0548227	-0.236705	-0.555806	-0.314675	0.477969	0.0528155	-0.554787	-0.610889
MVP_MOUSE	Major vault protein	Mvp	0.618278	-0.235035	-0.244658	-0.00962273	-0.235035	0.450467	-1.47998	1.12153	-2.22078	-0.858002	-0.798704	0.115333	1.71288	-0.275477	0.567788	0.345168	-0.628859	0.0842286	-0.0894526	-0.223093	0.142714
AMPN_MOUSE	Aminopeptidase N	Anpep	0.648904	0.274678	0.382928	0.108251	0.274678	2.61141	0.957701	2.30346	-1.07064	-0.854257	-1.18784	-0.120618	0.424205	-0.10847	-0.0546534	-0.327327	-0.351948	0.121902	0.0526583	0.795252	0.738591
CYT3_MOUSE	Stefin-3	Stfa3	0.654997	0.197517	-0.0977984	-0.295316	0.197517	-0.229374	-0.968083	-1.22275	0.792554	0.364814	0.36207	0.360907	-0.242527	-1.61952	0.197859	0.200381	-0.89671	-0.503733	-0.506755	0.205369	0.560586
EF1G_MOUSE	Elongation factor 1-gamma	Eef1g	0.669385	-0.140905	-0.188275	-0.0473698	-0.140905	-0.0589451	-2.36436	0.795153	0.163184	0.115614	0.336061	0.0499102	-0.542814	0.22159	-0.229237	-0.00977226	0.0683444	-0.145007	-0.150679	0.00970651	-0.143904
GOLM1_MOUSE	Golgi membrane protein 1	Golm1	0.701749	0.38413	0.471708	0.087578	0.38413	3.75298	3.3233	3.38002	-2.35726	-1.69926	-3.58964	-0.234336	1.19787	0.552539	0.734251	-0.171657	0.0719278	-0.195177	0.113906	-0.329464	-0.0757029
PAIRB_MOUSE	Plasminogen activator inhibitor 1 RNA-binding protein	Serbp1	0.703221	0.195188	0.079091	-0.116097	0.195188	0.397929	-1.54807	0.470578	-0.205959	-0.310936	-0.435068	1.03303	1.23123	0.454005	0.579729	-0.0764697	-0.166685	-0.324218	0.0726196	0.113263	-1.58102
RNT2_MOUSE	Ribonuclease T2	Rnaset2	0.708521	0.323034	0.192513	-0.130521	0.323034	2.82859	3.63941	1.68827	-2.28864	-3.01667	-2.94167	0.272363	1.35845	-0.565905	0.766343	0.362889	-0.556657	-0.550063	-0.298013	-0.449632	0.246868
ATP5J_MOUSE	ATP synthase-coupling factor 6, mitochondrial	Atp5j	0.725454	-0.16282	0.128015	0.290836	-0.16282	0.738253	-0.388272	2.40814	-1.28956	-1.19764	-1.32229	0.74436	1.33114	0.000186237	1.34289	0.962143	-0.274367	-0.0295114	-0.000186261	-0.206404	0.53193
K2C6A_MOUSE	Keratin, type II cytoskeletal 6A	Krt6a	0.73019	-0.190466	-0.263196	-0.0727302	-0.190466	0.99843	-0.806499	1.51308	-1.93702	-2.15631	-2.13714	0.717112	1.70278	0.102334	0.343358	0.161931	-0.716606	-0.107793	-0.358054	-0.10413	0.0971175
QSOX1_MOUSE	Sulfhydryl oxidase 1	Qsox1	0.733296	0.29044	0.300355	0.00991586	0.29044	2.69442	-0.481823	4.06479	-2.16427	-2.11444	-2.11157	0.314986	2.20076	-0.243738	0.425318	0.281421	-0.0395225	-0.407914	-0.278355	0.0384686	0.303649
CTL4_MOUSE	Choline transporter-like protein 4	Slc44a4	0.750779	-0.375468	-0.642183	-0.266715	-0.375468	2.63403	1.06454	2.85148	-3.77048	-5.75969	-3.44287	0.281771	1.00375	0.142989	0.416891	-0.378897	-0.0972379	0.0910958	-1.13208	-0.562168	-0.614318
FGL2_MOUSE	Fibroleukin	Fgl2	0.758019	-0.342783	-0.512011	-0.169228	-0.342783	2.75943	0.930453	2.35133	-3.95041	-4.25703	-4.24647	0.221162	2.09544	-1.23239	0.361597	0.452294	-0.342934	-0.427066	-0.408759	-0.261314	0.504747
PADI1_MOUSE	Protein-arginine deiminase type-1	Padi1	0.778034	-0.235968	-0.200932	0.0350361	-0.235968	0.0240818	-1.22915	3.50549	-1.91015	-1.92137	-2.40532	0.407382	1.92157	0.111761	0.350557	-0.271308	-0.0244906	0.661803	-0.0568997	-0.625331	0.134199
K2C8_MOUSE	Keratin, type II cytoskeletal 8	Krt8	0.792554	-0.175263	0.413922	0.589185	-0.175263	1.57158	-0.341189	3.9303	-1.62772	-0.798559	-2.14987	0.196821	2.53002	-0.734151	2.66969	2.06411	-0.522194	0.462561	-0.782115	-0.227979	1.78356
NACAM_MOUSE	Nascent polypeptide-associated complex subunit alpha, muscle-specific form	Naca	0.792913	0.219628	0.456261	0.236633	0.219628	-1.04767	-1.44151	-0.729007	2.14073	2.27666	2.39977	1.08437	-1.03325	-1.04847	1.43131	1.72383	-0.427259	-0.295789	0.0422385	-0.0435125	0.510708
ENPP3_MOUSE	Ectonucleotide pyrophosphatase/phosphodiesterase family member 3	Enpp3	0.797286	-0.351876	0.327097	0.678973	-0.351876	4.62638	4.10883	4.5904	-3.66642	-6.61601	-2.90735	-0.135825	2.61677	-0.655704	1.38733	2.82098	-0.389575	-0.251941	0.0384397	-0.039492	2.52175
RPN2_MOUSE	Dolichyl-diphosphooligosaccharide--protein glycosyltransferase subunit 2	Rpn2	0.817186	-0.0755237	-0.111358	-0.0358346	-0.0755237	-0.294325	-1.04458	0.959085	-0.0591671	-0.0204867	0.0867625	-0.580594	0.062435	0.248341	0.0621216	-0.532951	0.0201999	0.842874	0.555287	-0.611089	-0.871461
GSTM2_MOUSE	Glutathione S-transferase Mu 2	Gstm2	0.838895	0.206097	0.250031	0.0439336	0.206097	-1.53335	-5.99686	2.08315	2.92024	2.74299	2.65001	0.0234156	-0.889345	0.934313	-1.09985	-0.323792	-0.0238019	0.89318	0.321898	-0.07953	-0.270943
K1C14_MOUSE	Keratin, type I cytoskeletal 14	Krt14	0.857418	-0.0884908	-0.0396007	0.0488901	-0.0884908	-0.576445	-0.187833	-1.30175	1.33362	1.42521	0.951365	-0.786613	-1.17436	0.442968	0.698629	0.0599135	-0.406025	0.0378915	-0.47347	0.0701277	-0.0389136
OST48_MOUSE	Dolichyl-diphosphooligosaccharide--protein glycosyltransferase 48 kDa subunit	Ddost	0.875653	0.0732019	0.0852644	0.0120625	0.0732019	0.415635	-2.066	2.01742	-0.49593	-0.702368	-0.511178	0.580323	1.44421	0.0718609	-0.458407	-0.184539	0.347116	-0.0756288	0.338128	-0.153304	0.211275
ANXA4_MOUSE	Annexin A4	Anxa4	0.882351	-0.0696751	-0.128232	-0.0585574	-0.0696751	-0.114036	-2.60565	1.34817	0.0111413	0.0314354	-0.241757	0.0853162	0.459519	0.159919	0.503212	0.266556	-0.362107	-0.404026	-0.398443	-0.222343	-0.011228
SPB11_MOUSE	Serpin B11	Serpinb11	0.888109	0.102649	0.70429	0.601641	0.102649	1.34002	-0.233311	2.84695	-0.960742	-1.22017	-0.550355	1.18816	3.22377	-0.969141	4.0484	2.48367	-0.279087	-1.21424	-1.23162	0.20078	1.77436
AL3A1_MOUSE	Aldehyde dehydrogenase, dimeric NADP-preferring	Aldh3a1	0.893042	0.0729709	-0.0113116	-0.0842825	0.0729709	-0.591284	-2.70659	2.79373	0.13125	0.184216	-0.0431066	-0.59547	0.736759	0.694101	-0.410005	0.0418558	-0.137832	0.131445	-0.713211	-0.439337	0.158724
PROM1_MOUSE	Prominin-1	Prom1	0.898133	0.073976	0.180789	0.106813	0.073976	2.10816	0.579079	1.72622	-1.14026	-1.6805	-1.98899	-0.0553422	1.89794	-0.0925723	0.245416	0.0253277	-0.0719775	-0.0257803	-0.149826	0.461199	0.46272
PEPD_MOUSE	Xaa-Pro dipeptidase	Pepd	0.901629	0.0414014	0.0227156	-0.0186859	0.0414014	-1.0625	0.518971	0.23748	0.900544	0.677221	0.903717	-1.26936	-0.724345	-0.23653	0.40291	0.253856	-0.125075	-0.173932	-0.262623	-0.112146	0.104054
CATB_MOUSE	Cathepsin B	Ctsb	0.910331	0.0614635	0.0933612	0.0318977	0.0614635	2.1556	0.116654	1.47095	-1.55296	-1.5413	-1.38312	0.198599	1.28246	-1.08048	1.8593	0.798087	-0.885398	-0.625065	-0.941514	-0.126923	1.25718
RABP2_MOUSE	Cellular retinoic acid-binding protein 2	Crabp2	0.916142	-0.0399047	-0.0656702	-0.0257655	-0.0399047	0.132221	-1.23475	1.33781	-0.735813	-0.989878	-0.630565	0.731644	0.863969	0.291929	0.063362	-0.155265	-0.0223181	0.156715	-0.352931	0.0219781	-0.209593
EST2C_MOUSE	Acylcarnitine hydrolase	Ces2c	0.928642	-0.0393217	-0.0736482	-0.0343265	-0.0393217	-1.12269	-2.14196	1.53839	0.393398	0.423307	0.426392	0.0433588	-0.149395	0.310395	-0.225387	-0.298915	0.119263	-0.22084	-0.203571	0.289145	-0.0447024
K2C5_MOUSE	Keratin, type II cytoskeletal 5	Krt5	0.93617	0.0309543	-0.0465852	-0.0775394	0.0309543	-0.40475	-1.0189	-0.617309	0.591875	0.296673	0.117358	-0.0237517	0.686122	0.457839	0.852146	0.023367	-0.611805	0.106177	-0.618613	-0.756765	-0.0726609
CLCB_MOUSE	Clathrin light chain B	Cltb	0.943409	-0.0438319	0.0431601	0.086992	-0.0438319	-0.0768807	-2.21229	1.49079	0.1281	0.556141	0.984184	-0.00185289	-0.52291	-0.915633	1.408	0.712777	-0.124436	-0.489867	-0.653346	0.00185052	0.756592
PRDX1_MOUSE	Peroxiredoxin-1	Prdx1	0.945236	0.0304232	-0.107031	-0.137454	0.0304232	-0.066262	-2.66999	1.12731	0.156237	0.192635	0.179467	-0.406201	0.630564	-0.099702	0.148341	0.133522	-0.378363	-0.323777	-0.441757	-0.201248	0.0633518
GRN_MOUSE	Granulins	Grn	0.945591	0.055816	-0.28142	-0.337236	0.055816	1.83574	1.86702	1.16902	-3.19908	-3.44031	-2.97263	0.461895	2.02698	-2.05517	1.40086	1.09258	-1.32825	-1.01494	-0.496122	-0.665328	0.368478
MUC4_MOUSE	Mucin-4	Muc4	0.947091	0.0418369	-0.0170313	-0.0588682	0.0418369	1.96593	1.70373	1.55565	-1.61639	-1.76576	-3.048	-0.0984938	1.16708	-0.752119	1.20406	0.563458	0.0921972	-0.802669	-0.385386	-0.590273	0.199785
SEC13_MOUSE	Protein SEC13 homolog	Sec13	0.954398	-0.0296881	0.0944751	0.124163	-0.0296881	-0.717956	-1.59433	2.22357	-0.210156	0.0284023	0.671077	-0.217781	0.572974	-0.0289727	0.645969	0.158505	-0.341837	1.31806	0.506957	-0.227727	-1.03765
RL12_MOUSE	60S ribosomal protein L12	Rpl12	0.961222	-0.0190539	-0.0459364	-0.0268825	-0.0190539	-0.797445	-1.86159	0.934924	0.757027	0.0291834	1.25296	0.1713	-0.853851	0.386504	-0.234059	-0.00123298	0.0493069	-0.261513	-0.100354	0.00123192	-0.0549438
RET2_MOUSE	Retinol-binding protein 2	Rbp2	0.963751	-0.0337397	0.153289	0.187029	-0.0337397	-1.55698	-2.5179	-0.200716	3.05848	2.57727	3.00882	-1.29782	-1.84485	0.176171	-0.392269	-0.361764	0.483595	1.31442	0.224425	0.545789	-0.494136
RL6_MOUSE	60S ribosomal protein L6	Rpl6	0.992453	0.00343214	-0.0395899	-0.043022	0.00343214	-1.15318	-1.50106	0.407213	0.877895	0.453603	1.0666	0.445489	-0.913275	0.380791	-0.321367	-0.144023	-0.0682403	-0.191294	0.139457	0.0651578	-0.204658
LEG7_MOUSE	Galectin-7	Lgals7	0.999372	0.000432204	0.0494276	0.0489954	0.000432204	0.0527774	-1.59697	-0.138146	1.24573	1.13116	1.35611	-0.326133	-1.3291	0.465294	0.927655	-0.0547817	-0.654366	0.478669	-0.310009	-0.63482	0.174321

## Sheet: B Top 50 Median Centered
Protein Descriptions			MEDIAN CENTERED Log2 Normalized abundance values
Uniprot	Description	Gene	E1	E2	E3	E4	E5	E6	E7	E8	D1	D2	D3	D4	D5	D6	D7	D8
CLCA1_MOUSE	Calcium-activated chloride channel regulator 1	Clca1	7.08043	6.31805	6.15953	0.267453	0.85078	0.878101	4.35899	5.7065	-0.49536	-0.568362	-1.59144	-1.01894	-0.804024	-1.38697	-0.328581	-0.742241
K22O_MOUSE	Keratin, type II cytoskeletal 2 oral	Krt76	3.47523	0.379414	5.02841	1.35619	2.24644	1.21771	2.63818	3.27826	-1.89415	-1.55091	-0.51625	-1.67406	-2.5789	-1.95809	-1.52508	-2.08908
K1C16_MOUSE	Keratin, type I cytoskeletal 16	Krt16	1.90833	0.75509	1.10165	3.64689	3.64568	3.43454	2.58293	2.09675	-2.28746	-1.67916	-2.56617	-2.74001	-2.24081	-2.96016	-2.25044	-2.69513
K2C1_MOUSE	Keratin, type II cytoskeletal 1	Krt1	2.67901	1.85521	0.610339	2.90063	3.18191	1.89602	2.75851	1.85571	-2.12436	-1.54295	-1.46858	-3.5153	-2.04365	-2.48837	-1.07892	-2.50095
FABP5_MOUSE	Fatty acid-binding protein, epidermal	Fabp5	0.992578	1.47074	1.90614	3.65231	3.47423	3.87627	1.80976	0.334183	-0.650358	-0.435696	-0.690558	-1.58988	-0.50168	-0.915835	-0.449668	-1.17133
SPR1B_MOUSE	Cornifin-B	Sprr1b	2.61101	-1.48847	3.47024	2.14912	1.99801	2.05619	3.90566	2.4645	-1.26859	-1.06887	-0.584481	-0.17098	-3.22148	-1.96074	-0.0830781	0.0785534
EPN3_MOUSE	Epsin-3	Epn3	0.422388	-0.599776	1.19206	3.15423	3.21104	3.48631	3.31162	2.83568	-1.29129	1.12805	-1.85116	-1.69406	-1.04584	-2.70531	-0.826451	-0.962639
PPBT_MOUSE	Alkaline phosphatase, tissue-nonspecific isozyme	Alpl	3.66684	4.578	3.42336	-0.0618711	0.244	-0.0479472	2.73631	2.33888	-0.28764	0.0464049	-0.569877	0.100097	-0.378933	-0.946273	-0.196104	-0.470284
NAA15_MOUSE	N-alpha-acetyltransferase 15, NatA auxiliary subunit	Naa15	2.21493	-0.293789	3.72795	2.13204	1.41792	1.75285	2.22546	2.45274	-0.350879	-1.07292	0.049742	-0.511951	-0.618326	-0.525087	-0.335529	-0.0515184
TGM3_MOUSE	Protein-glutamine gamma-glutamyltransferase E	Tgm3	1.86138	1.16923	0.928332	2.88487	2.6456	2.2706	1.65914	1.27407	-3.40387	-3.36698	-5.1331	-4.4099	-3.99876	-4.82124	-4.74111	-4.88357
DSG1B_MOUSE	Desmoglein-1-beta	Dsg1b	2.09376	0.803206	1.70609	2.21653	2.34072	2.23937	1.52418	1.4267	-2.59014	-2.87243	-4.25059	-3.92606	-3.93678	-2.7452	-1.97129	-3.92996
DESP_MOUSE	Desmoplakin	Dsp	1.96564	-0.304879	1.76479	2.45143	2.3772	2.19619	2.19513	1.68116	0.251556	-0.747034	-1.0448	-0.652652	-0.569288	-0.682609	-0.340633	-0.913356
IDE_MOUSE	Insulin-degrading enzyme	Ide	2.68327	0.113712	3.21074	1.38334	1.08173	0.844716	2.28663	2.7196	-0.135038	-0.434954	-0.830043	-0.484083	-0.572185	-0.827465	-0.123448	-0.424945
5NT3A_MOUSE	Cytosolic 5'-nucleotidase 3A	Nt5c3a	2.15396	0.318586	1.93257	1.82875	1.98622	1.49478	2.82551	1.63334	-1.45627	-1.39147	-0.503462	-0.641855	-1.21282	-1.55001	-0.427893	-0.409484
TBA4A_MOUSE	Tubulin alpha-4A chain	Tuba4a	1.83413	0.652012	2.2976	2.53457	1.77664	1.95807	1.8071	1.12462	-1.83791	-1.95541	-1.90726	-1.79175	-1.9345	-2.16746	-1.75255	-1.22215
RL5_MOUSE	60S ribosomal protein L5	Rpl5	1.13081	0.388403	2.11749	2.42784	2.21258	2.87693	1.90862	0.747735	-1.12192	-0.533125	-1.99364	-4.02959	-3.52341	-2.7328	-2.44271	-1.95648
KLK14_MOUSE	Kallikrein-14	Klk14	0.144363	0.950667	1.43713	2.5225	2.03605	2.47248	2.70743	1.27996	-0.177807	-0.160431	-3.31924	-0.572237	-1.24974	-0.380579	-1.3531	-2.0929
DSC2_MOUSE	Desmocollin-2	Dsc2	3.31201	1.32788	3.0667	0.450001	0.336966	0.453077	1.57464	2.83564	-0.494522	-0.440454	-0.896367	-0.660351	-1.15706	-0.486313	-0.645527	-0.557213
KPRP_MOUSE	Keratinocyte proline-rich protein	Kprp	1.87295	0.92666	1.47082	1.16692	2.1265	1.95174	2.05958	1.71657	-4.7398	-4.98466	-6.10007	-6.44792	-6.60808	-6.65391	-3.33455	-7.15089
K2C6B_MOUSE	Keratin, type II cytoskeletal 6B	Krt6b	1.02026	-0.40225	0.85236	2.6694	2.80448	2.67982	1.98469	1.38345	-0.0292719	0.0286898	-0.588861	-0.936341	-0.542153	-0.937263	-0.540003	-0.570693
POF1B_MOUSE	Protein POF1B	Pof1b	1.05621	0.58556	0.977643	2.42656	2.38241	2.05517	1.90047	1.15979	-1.22566	-1.00179	-1.2609	-1.50646	-1.77312	-1.88861	-1.24657	-2.10198
PLAK_MOUSE	Junction plakoglobin	Jup	1.56064	0.541986	1.40966	1.62126	1.40934	1.43282	1.29528	1.42207	-0.878255	-2.47944	-2.46203	-1.84088	-1.7437	-1.87337	-1.57734	-1.96321
K2C80_MOUSE	Keratin, type II cytoskeletal 80	Krt80	1.73142	1.01109	1.25672	0.827142	0.791166	0.699795	2.12639	1.92168	-1.41225	-1.56881	-2.24425	-1.84186	-1.93249	-2.34683	-1.45757	-2.22641
FILA_MOUSE	Filaggrin (Fragment)	Flg	0.849998	1.05274	0.0887018	1.84541	1.54755	1.1019	1.77979	1.57083	-1.02796	-0.0945148	-1.14127	-1.35484	-0.781703	-1.09759	-0.615565	-0.788905
HS71B_MOUSE	Heat shock 70 kDa protein 1B	Hspa1b	0.479643	-0.107798	2.31653	1.32591	1.19283	1.68821	1.0559	0.670684	-1.48756	0.100301	-0.884862	-1.46618	-1.39666	-1.16808	-1.44224	-1.0725
H4_MOUSE	Histone H4	Hist1h4a	-4.47206	-6.04988	-3.56688	-4.13583	-3.80004	-4.02512	-4.83826	-4.89109	3.24222	0.937808	1.81189	2.72965	2.81043	2.68903	2.1948	1.65081
TRFE_MOUSE	Serotransferrin	Tf	-2.15854	-3.28601	-3.34551	-6.48929	-6.02805	-6.61084	-4.94261	-3.04607	1.00945	3.48533	3.35056	0.828646	1.26049	1.45351	1.03336	2.3254
FETUA_MOUSE	Alpha-2-HS-glycoprotein	Ahsg	-1.67127	-2.96756	-1.79846	-6.15445	-7.30461	-7.6114	-5.48702	-3.40125	0.868217	3.25272	3.44737	0.753624	2.00909	1.7253	1.04614	2.61196
HEMO_MOUSE	Hemopexin	Hpx	-1.82791	-3.96903	-2.18584	-6.96701	-7.21544	-7.63993	-4.47688	-2.80491	0.781004	2.89105	3.24147	0.958628	1.21456	1.16381	1.10415	2.04563
VAT1_MOUSE	Synaptic vesicle membrane protein VAT-1 homolog	Vat1	-7.88039	-4.03747	-9.67174	-2.47448	-2.43503	-2.27228	-4.26361	-5.0144	1.85291	0.842373	1.64729	1.96202	1.23638	1.35364	1.74858	1.86897
DCTN2_MOUSE	Dynactin subunit 2	Dctn2	-7.3216	-5.27592	-5.20787	-1.55987	-1.69342	-0.958209	-6.8345	-10.3877	0.570759	1.48602	1.46526	1.18501	1.07697	1.07074	1.56241	1.87666
ALDH2_MOUSE	Aldehyde dehydrogenase, mitochondrial	Aldh2	-6.1604	-6.08391	-2.63861	-5.14925	-4.63024	-6.48687	-4.90243	-3.33621	1.5147	1.06847	0.879249	1.51073	1.02183	1.41213	1.3407	1.20491
COR1B_MOUSE	Coronin-1B	Coro1b	-6.60425	-11.2186	-4.79995	-2.69173	-2.24926	-2.61268	-4.26344	-5.59762	1.96088	1.97461	0.839692	0.885732	1.72468	1.92154	0.839913	1.91135
S10A9_MOUSE	Protein S100-A9	S100a9	-4.93349	-4.89706	-5.37189	-5.45795	-4.29263	-4.85108	-5.42719	-6.2775	0.99755	1.46555	1.21811	1.12944	2.04262	1.2969	0.962715	1.34412
H14_MOUSE	Histone H1.4	Hist1h1e	-4.626	-6.81849	-3.20747	-5.21762	-5.3647	-5.62993	-6.00083	-5.68261	1.83224	0.919716	1.79212	1.3329	1.18526	1.5307	1.88634	1.90128
FLNA_MOUSE	Filamin-A	Flna	-5.46701	-8.02018	-4.72141	-5.43313	-5.53565	-5.10833	-4.90899	-4.59743	1.2679	1.63424	1.54202	1.13979	0.969891	1.20305	1.4867	1.32543
RAP1B_MOUSE	Ras-related protein Rap-1b	Rap1b	-5.13965	-5.54965	-6.0608	-5.81702	-5.31476	-5.1462	-5.44021	-5.53881	1.54244	0.979391	1.41781	1.66262	1.54393	1.41503	1.59302	1.57247
LKHA4_MOUSE	Leukotriene A-4 hydrolase	Lta4h	-5.68233	-8.30172	-4.70052	-4.92672	-4.77349	-5.19902	-5.73042	-5.88518	1.63306	0.971987	1.228	1.5082	1.34434	1.34098	1.49851	1.37357
S27A4_MOUSE	Long-chain fatty acid transport protein 4	Slc27a4	-5.53634	-21.4081	-3.1367	-1.89981	-2.33735	-1.48138	-2.66236	-7.78633	1.55111	0.715326	0.950606	1.51411	1.11951	1.33768	1.34002	1.16058
SRSF7_MOUSE	Serine/arginine-rich splicing factor 7	Srsf7	-9.55617	-4.05477	-7.04423	-3.6096	-3.52015	-3.04043	-7.05311	-10.9673	1.05619	2.42027	1.94303	0.909546	1.50048	1.55094	1.36785	1.29561
PLMN_MOUSE	Plasminogen	Plg	-4.32439	-3.79541	-4.31074	-9.8444	-8.8227	-8.99409	-4.90162	-4.0044	1.06907	2.83825	2.73425	1.22801	1.87447	1.94035	0.947088	2.31878
KAD2_MOUSE	Adenylate kinase 2, mitochondrial	Ak2	-6.68407	-11.8346	-3.69883	-4.66992	-4.21144	-6.41148	-5.3911	-6.92912	0.984258	1.71575	1.46382	1.33307	0.943352	1.03462	1.25372	1.44848
PERM_MOUSE	Myeloperoxidase	Mpo	-6.07953	-4.29392	-7.96537	-6.46973	-5.15142	-6.59209	-6.81689	-8.05788	1.79761	1.03455	1.16935	1.63453	1.57882	1.65107	1.18722	0.962749
PLSL_MOUSE	Plastin-2	Lcp1	-3.75421	-7.40354	-5.34191	-7.57573	-6.40513	-6.38876	-7.16213	-7.88843	1.80583	0.945526	1.16002	1.50627	1.66967	1.37358	1.47731	1.24689
H2AV_MOUSE	Histone H2A.V	H2afv	-5.21705	-9.16297	-4.44357	-6.06118	-5.72126	-7.86361	-7.09542	-7.13025	2.46166	0.966462	1.60161	2.29824	1.76389	1.82203	1.91114	1.78096
A1AT2_MOUSE	Alpha-1-antitrypsin 1-2	Serpina1b	-4.13522	-4.05298	-6.42686	-10.5284	-7.26219	-7.16822	-7.29353	-8.60733	1.03728	2.18162	3.62256	1.15829	1.80989	1.76959	0.955873	2.10004
CHIL3_MOUSE	Chitinase-like protein 3	Chil3	-6.93535	-10.1971	-7.25078	-7.24587	-6.74858	-8.71377	-7.88924	-7.85873	1.07249	0.993276	1.21244	1.42994	1.00535	1.42693	1.48194	1.2918
HPT_MOUSE	Haptoglobin	Hp	-5.48855	-6.73464	-8.39824	-9.92961	-9.18206	-9.78853	-6.3682	-8.21566	0.983843	1.43653	1.96573	1.69413	1.50342	1.51118	1.78748	1.93
MOES_MOUSE	Moesin	Msn	-7.29201	-10.295	-14.2339	-6.41496	-6.67523	-6.70027	-7.51593	-8.53935	1.19878	1.02789	1.13114	1.09725	1.1504	1.10017	1.00721	0.991521
COR1A_MOUSE	Coronin-1A	Coro1a	-7.29599	-12.464	-13.4765	-8.96457	-8.07074	-10.1133	-11.2529	-17.4268	1.38718	1.62441	0.995402	1.1293	1.05241	1.38362	1.5306	1.61903

## Sheet: C IPA Pathawys
Ingenuity Canonical Pathways	Acitivation (Z score)	Molecules
Signaling by Rho Family GTPases	3.71	ARPC1B,MYL6,ARPC5,IQGAP1,GNB1,ACTR3,PPP1R12A,MAPK3,EZR,BAIAP2,ARPC3,GNG12,MYL12A,ACTR2,SEPT5,CFL1,RAC1,RDX,GNAI2,CYFIP1,RHOA,ARPC2,ACTG1,ARPC4,MSN
Integrin Signaling	3.71	RAP1B,CAPN5,ACTR2,PFN1,ARPC1B,ARF1,RALB,ARPC5,RAC1,ARF5,ACTR3,PPP1R12A,MAPK3,CAPN1,RHOA,ARPC2,ARPC3,CAPN2,VCL,ACTG1,ARPC4,MYL12A
fMLP Signaling in Neutrophils	3.606	ACTR2,ARPC1B,CHP1,ARPC5,RAC1,GNB1,GNAI2,ACTR3,MAPK3,ARPC2,ARPC3,PPP3CA,ARPC4,GNG12
Ephrin Receptor Signaling	3.606	RAP1B,ACTR2,ARPC1B,CFL1,ARPC5,RAC1,GNB1,GNAI2,ACTR3,ABI1,MAPK3,RHOA,ARPC2,ARPC3,GNG12,ARPC4
FcŒ≥ Receptor-mediated Phagocytosis in Macrophages and Monocytes	3.464	ACTR2,ACTR3,ARPC1B,RAB11B,MAPK3,EZR,ARPC2,ARPC5,RAC1,ARPC3,ACTG1,ARPC4
RhoA Signaling	3.441	ACTR2,SEPT5,PFN1,CFL1,MYL6,ARPC1B,ARPC5,RDX,ACTR3,PPP1R12A,EZR,RHOA,ARPC2,BAIAP2,ARPC3,ACTG1,ARPC4,MSN,MYL12A
Actin Cytoskeleton Signaling	3.272	KNG1,PFN1,MYH9,MYL6,ARPC1B,ARPC5,IQGAP1,DIAPH1,ACTR3,PPP1R12A,FLNA,MAPK3,EZR,BAIAP2,ARPC3,VCL,GNG12,MYL12A,ACTR2,CFL1,MYH14,RAC1,RDX,CYFIP1,ARPC2,RHOA,CD14,ACTG1,ARPC4,MSN
NRF2-mediated Oxidative Stress Response	3.162	USP14,GSTM5,PPIB,GSTO1,CUL3,GSR,AKR1A1,MAPK14,SOD2,MAPK3,UBE2K,CCT7,MAP2K3,TXN,ACTG1,GSTP1
CD28 Signaling in T Helper Cells	3.162	ACTR2,ACTR3,ARPC1B,ARPC2,CHP1,ARPC5,RAC1,ARPC3,PPP3CA,ARPC4
Acute Phase Response Signaling	3.051	HPX,AHSG,SERPINA3,MAPK13,RBP1,HNRNPK,HMOX2,PLG,ALB,IL36G,HP,MAPK14,SOD2,TF,MAPK3,SERPINA1,MAP2K3
Rac Signaling	3.051	ACTR2,ARPC1B,CFL1,ARPC5,RAC1,IQGAP1,ACTR3,CYFIP1,MAPK3,RHOA,ARPC2,BAIAP2,ARPC3,ARPC4
Leukocyte Extravasation Signaling	3.051	RAP1B,MYL6,RAC1,CTNNA1,RDX,MAPK13,GNAI2,MAPK14,EZR,RHOA,VCL,ACTG1,MSN,CTNND1
Cdc42 Signaling	3	ACTR2,CFL1,MYL6,ARPC1B,ARPC5,MAPK13,IQGAP1,DIAPH1,MAPK14,ACTR3,PPP1R12A,ARPC2,BAIAP2,ARPC3,ARPC4,MYL12A
Remodeling of Epithelial Adherens Junctions	2.887	ACTR2,NME1,RAB5C,ARPC1B,MAPRE1,ARPC5,TUBA4A,RAB7A,CTNNA1,IQGAP1,TUBB,ACTR3,ARPC2,ARPC3,VCL,ACTG1,ARPC4,DNM2,CTNND1
Regulation of Actin-based Motility by Rho	2.84	ACTR2,PFN1,ARPC1B,MYL6,CFL1,ARPC5,RAC1,ACTR3,PPP1R12A,RHOA,ARPC2,BAIAP2,ARPC3,ARHGDIA,ARPC4,MYL12A
Endothelin-1 Signaling	2.53	PLBD1,GNAI2,PLCD1,MAPK14,PDIA3,MAPK3,MAPK13,CASP8,PAFAH1B1,PLA2G7
LPS-stimulated MAPK Signaling	2.449	MAPK14,MAPK3,RAC1,CD14,MAP2K3,MAPK13
PI3K/AKT Signaling	2.309	YWHAQ,CDC37,PPP2R1A,HSP90B1,YWHAH,YWHAE,HSP90AB1,PPP2CA,YWHAB,MAPK3,YWHAZ,HSP90AA1
Phospholipase C Signaling	2.309	RAP1B,MYL6,CHP1,RALB,RAC1,TGM2,PLCD1,GNB1,PPP1R12A,MAPK3,RHOA,PPP3CA,GNG12,MYL12A
Amyloid Processing	2.236	CAPN5,MAPK14,MAPK3,CAPN1,CAPN2,MAPK13
ERK5 Signaling	2.236	YWHAQ,YWHAH,YWHAE,YWHAB,YWHAZ
Toll-like Receptor Signaling	2.236	IL36G,MAPK14,CD14,MAP2K3,MAPK13
Cardiac Hypertrophy Signaling	2.138	MYL6,PDIA3,CHP1,MAPK13,PLCD1,GNB1,GNAI2,MAPK14,MAPK3,RHOA,MAP2K3,PPP3CA,GNG12,MYL12A,HSPB1
14-3-3-mediated Signaling	2.121	YWHAQ,PLCD1,YWHAH,YWHAE,YWHAB,PDIA3,MAPK3,YWHAZ,TUBA4A,PDCD6IP,TUBB
Actin Nucleation by ARP-WASP Complex	2.111	ACTR2,ACTR3,ARPC1B,PPP1R12A,RHOA,ARPC2,ARPC5,BAIAP2,RAC1,ARPC3,ARPC4
IL-1 Signaling	2	GNB1,GNAI2,MAPK14,MAP2K3,MAPK13,GNG12
Antioxidant Action of Vitamin C	-2.121	PLBD1,PLCD1,MAPK14,PDIA3,MAPK3,MAPK13,TXN,PAFAH1B1,PLA2G7,GSTO1
RhoGDI Signaling	-2.524	ACTR2,CFL1,MYL6,ARPC1B,ARPC5,RAC1,GDI2,RDX,GNAI2,GNB1,ACTR3,PPP1R12A,ARPC2,EZR,RHOA,ARPC3,ARHGDIA,ACTG1,GNG12,ARPC4,MSN,MYL12A
HIPPO signaling	-2.646	YWHAQ,PPP2R1A,YWHAH,YWHAE,PPP1R12A,PPP2CA,YWHAB,CUL1,YWHAZ,PPP1CA

## Sheet: D common pathways
	Luteal phase z-score (Human)	Diestrus phase z-score (Mouse)
migration of cells	1.817	6.065
leukocyte migration	1.648	3.794
inflammatory response	3.147	3.763
cell movement of phagocytes	1.79	3.651
cell movement of leukocytes	1.898	3.52
synthesis of lipid	1.96	3.301
cell movement of myeloid cells	1.672	3.063
chemotaxis of mononuclear leukocytes	2.198	2.793
