# Supplementary material for: Nonoptimal bacteria species induce neutrophil-driven inflammation and barrier disruption in the female genital tract
Source: Mucosal Immunol. Author manuscript; Available in PMC 2026 Jul 27. (PMC13403981; doi:10.1016/j.mucimm.2023.04.001)
Supplement: LDvsnLD proteome data [file NIHMS2191610-supplement-LDvsnLD_proteome_data.xlsx]

## Sheet: THRIVE BL proteins P<0.05
protein	gene	description	T Test P value (LD vs nLD)	mean.LD	mean.nLD
SPRR3_HUMAN	SPRR3	Small proline-rich protein 3	4.14808e-05	24.8345	21.1668
S10A8_HUMAN	S100A8	Protein S100-A8	0.00109045	23.5415	21.7438
CRNN_HUMAN	CRNN	Cornulin	3.27237e-05	23.3848	20.5811
S10A9_HUMAN	S100A9	Protein S100-A9	0.0383747	23.1816	22.2385
SPR1A_HUMAN	SPRR1A	Cornifin-A	0.000125047	23.0628	20.797
FABP5_HUMAN	FABP5	Fatty acid-binding protein 5	0.000129796	22.9612	19.7809
SPR1B_HUMAN	SPRR1B	Cornifin-B	2.09324e-05	22.7823	19.7635
ANXA1_HUMAN	ANXA1	Annexin A1	0.00813959	21.9464	20.002
SPB3_HUMAN	SERPINB3	Serpin B3	6.18789e-05	21.7466	18.6621
INVO_HUMAN	IVL	Involucrin	8.66148e-06	21.7431	18.905
CYTB_HUMAN	CSTB	Cystatin-B	0.0100221	21.4669	19.704
ANXA2_HUMAN	ANXA2	Annexin A2	0.00349016	21.1265	19.6928
HSPB1_HUMAN	HSPB1	Heat shock protein beta-1	0.0259052	21.0499	19.5454
RS27A_HUMAN	RPS27A	Ubiquitin-40S ribosomal protein S27a	4.28408e-05	20.8456	19.632
AHNK_HUMAN	AHNAK	Neuroblast differentiation-associated protein AHNAK	0.00305411	20.5765	19.1095
PEPL_HUMAN	PPL	Periplakin	5.70223e-06	20.5078	18.2825
CALL3_HUMAN	CALML3	Calmodulin-like protein 3	0.033226	19.9341	18.6073
G3P_HUMAN	GAPDH	Glyceraldehyde-3-phosphate dehydrogenase	1.46739e-05	19.9309	17.2068
CYTA_HUMAN	CSTA	Cystatin-A	0.000352777	19.8835	17.7461
THIO_HUMAN	TXN	Thioredoxin	0.00858135	19.6721	17.7894
ERO1A_HUMAN	ERO1A	ERO1-like protein alpha	0.0086724	19.6056	18.2882
ACBP_HUMAN	DBI	Acyl-CoA-binding protein	0.0178855	19.3195	18.2046
KPYM_HUMAN	PKM	Pyruvate kinase PKM	0.0281459	19.2796	18.0922
MYH9_HUMAN	MYH9	Myosin-9	0.00063823	19.2218	17.6928
GRP78_HUMAN	NA	NA	0.00444308	19.2191	17.8557
HSP7C_HUMAN	HSPA8	Heat shock cognate 71 kDa protein	0.0178971	19.1899	18.0628
SPB13_HUMAN	SERPINB13	Serpin B13	0.00139687	19.1046	17.4742
ILEU_HUMAN	SERPINB1	Leukocyte elastase inhibitor	0.000167105	19.007	17.5236
ECM1_HUMAN	ECM1	Extracellular matrix protein 1	0.00247558	18.9984	17.015
A2ML1_HUMAN	A2ML1	Alpha-2-macroglobulin-like protein 1	0.00699294	18.9902	17.7398
SPB4_HUMAN	SERPINB4	Serpin B4	0.00736751	18.8647	17.2212
WFDC2_HUMAN	WFDC2	WAP four-disulfide core domain protein 2	0.0483034	18.7606	16.4345
EVPL_HUMAN	EVPL	Envoplakin	0.000727784	18.7393	16.5574
SLPI_HUMAN	SLPI	Antileukoproteinase	0.0429119	18.6878	17.137
CO7_HUMAN	C7	Complement component C7	2.36161e-07	18.6839	15.3449
ISK5_HUMAN	SPINK5	Serine protease inhibitor Kazal-type 5	0.000999633	18.6753	16.1902
K1C9_HUMAN	KRT9	Keratin, type I cytoskeletal 9	0.0441637	18.6745	17.8922
HSP71_HUMAN	NA	NA	0.0198327	18.6532	17.4944
EF2_HUMAN	EEF2	Elongation factor 2	0.0157699	18.4085	17.0812
SBSN_HUMAN	SBSN	Suprabasin	3.81807e-05	18.3534	15.6716
LMNA_HUMAN	LMNA	Prelamin-A/C	0.0202267	18.2732	16.7992
EZRI_HUMAN	EZR	Ezrin	9.73815e-05	18.2186	16.6608
CD59_HUMAN	CD59	CD59 glycoprotein	0.00168606	18.0459	16.2381
DSC2_HUMAN	DSC2	Desmocollin-2	0.00172491	18.0372	16.1709
CATB_HUMAN	CTSB	Cathepsin B	0.0248123	17.9983	16.8833
COF1_HUMAN	CFL1	Cofilin-1	0.0125728	17.9827	16.9998
ZN185_HUMAN	ZNF185	Zinc finger protein 185	0.0383216	17.9606	17.1663
SCEL_HUMAN	SCEL	Sciellin	0.0472462	17.9452	17.0825
RS8_HUMAN	RPS8	40S ribosomal protein S8	0.020503	17.9246	16.0181
GELS_HUMAN	GSN	Gelsolin	0.0449698	17.8226	18.4646
A2MG_HUMAN	A2M	Alpha-2-macroglobulin	0.0480102	17.8148	19.412
CALL5_HUMAN	CALML5	Calmodulin-like protein 5	0.0141725	17.7855	16.1925
SPB5_HUMAN	SERPINB5	Serpin B5	0.0240617	17.755	16.2333
CDD_HUMAN	CDA	Cytidine deaminase	0.00509224	17.6159	15.9077
TM11D_HUMAN	TMPRSS11D	Transmembrane protease serine 11D	0.00152705	17.3437	15.3114
LY6D_HUMAN	LY6D	Lymphocyte antigen 6D	0.00574469	17.338	15.7854
TAGL2_HUMAN	TAGLN2	Transgelin-2	0.000811542	17.2213	16.0096
RAB2A_HUMAN	RAB2A	Ras-related protein Rab-2A	0.0111097	17.1948	16.0309
FAS_HUMAN	FASN	Fatty acid synthase	0.0291894	17.1569	15.881
SQRD_HUMAN	NA	NA	0.00328842	17.1479	15.8965
DSG1_HUMAN	DSG1	Desmoglein-1	0.00204507	17.1309	15.3073
ROA2_HUMAN	HNRNPA2B1	Heterogeneous nuclear ribonucleoproteins A2/B1	0.00770104	17.1302	15.988
PLST_HUMAN	PLS3	Plastin-3	0.0132279	17.0888	15.5795
KLK10_HUMAN	KLK10	Kallikrein-10	0.0278382	17.0812	16.2233
VINC_HUMAN	VCL	Vinculin	0.0304054	16.9965	15.8081
VAT1_HUMAN	VAT1	Synaptic vesicle membrane protein VAT-1 homolog	0.0069276	16.922	15.7262
MARCS_HUMAN	MARCKS	Myristoylated alanine-rich C-kinase substrate	0.00419656	16.9123	14.1723
H15_HUMAN	H1-5	Histone H1.5	0.0144649	16.9077	15.5511
CRCT1_HUMAN	CRCT1	Cysteine-rich C-terminal protein 1	0.000189331	16.8839	13.4014
SERA_HUMAN	PHGDH	D-3-phosphoglycerate dehydrogenase	0.0337522	16.8442	15.4158
PCBP1_HUMAN	PCBP1	Poly(rC)-binding protein 1	0.0245827	16.831	15.4234
TPM3_HUMAN	TPM3	Tropomyosin alpha-3 chain	0.00789059	16.8128	15.2408
PLBL1_HUMAN	PLBD1	Phospholipase B-like 1	0.0135171	16.7743	15.5776
TM11B_HUMAN	TMPRSS11B	Transmembrane protease serine 11B	0.00214596	16.6988	14.6524
CAZA1_HUMAN	CAPZA1	F-actin-capping protein subunit alpha-1	0.03566	16.6927	15.9032
SPB12_HUMAN	SERPINB12	Serpin B12	0.00011257	16.6848	14.2813
DBNL_HUMAN	DBNL	Drebrin-like protein	0.00667702	16.6763	15.6638
VTNC_HUMAN	VTN	Vitronectin	0.009536	16.6437	18.1837
LMO7_HUMAN	LMO7	LIM domain only protein 7	0.00245849	16.6321	14.7819
EF1D_HUMAN	EEF1D	Elongation factor 1-delta	0.00189365	16.5859	15.3
BPIB1_HUMAN	BPIFB1	BPI fold-containing family B member 1	0.00442423	16.56	15.0451
IF5A1_HUMAN	EIF5A	Eukaryotic translation initiation factor 5A-1	0.000950295	16.5556	15.1547
RLA0_HUMAN	RPLP0	60S acidic ribosomal protein P0	0.0128633	16.5316	14.6109
MMP9_HUMAN	MMP9	Matrix metalloproteinase-9	0.0361567	16.512	18.2136
RL15_HUMAN	RPL15	60S ribosomal protein L15	0.0142972	16.4935	15.4108
CPNS1_HUMAN	CAPNS1	Calpain small subunit 1	0.0391796	16.4845	15.6468
RLA2_HUMAN	RPLP2	60S acidic ribosomal protein P2	0.0345734	16.4801	15.1141
RL5_HUMAN	RPL5	60S ribosomal protein L5	0.0177251	16.4456	15.2704
ISK7_HUMAN	SPINK7	Serine protease inhibitor Kazal-type 7	2.2624e-05	16.3704	12.81
IPYR_HUMAN	PPA1	Inorganic pyrophosphatase	8.52225e-06	16.3516	14.7005
PDC6I_HUMAN	PDCD6IP	Programmed cell death 6-interacting protein	0.00156222	16.3411	14.9791
PAI2_HUMAN	SERPINB2	Plasminogen activator inhibitor 2	0.000232749	16.3332	14.5334
ES8L2_HUMAN	EPS8L2	Epidermal growth factor receptor kinase substrate 8-like protein 2	0.00037749	16.3301	14.2708
HMGB1_HUMAN	HMGB1	High mobility group protein B1	0.0102677	16.3256	15.1632
CFAB_HUMAN	CFB	Complement factor B	0.0481912	16.2938	17.2421
RAB14_HUMAN	RAB14	Ras-related protein Rab-14	0.0338315	16.2181	15.2659
ES8L1_HUMAN	EPS8L1	Epidermal growth factor receptor kinase substrate 8-like protein 1	0.0163763	16.0886	14.9488
A1BG_HUMAN	A1BG	Alpha-1B-glycoprotein	0.00220492	16.0263	17.6191
SARG_HUMAN	SARG	Specifically androgen-regulated gene protein	8.8719e-07	16.0251	12.9107
FM25A_HUMAN	FAM25A	NA	0.000700478	16.0247	13.7065
SH3L3_HUMAN	SH3BGRL3	SH3 domain-binding glutamic acid-rich-like protein 3	0.0233535	15.9863	14.738
RPTN_HUMAN	RPTN	Repetin	0.000815049	15.9381	13.6662
PITH1_HUMAN	PITHD1	PITH domain-containing protein 1	0.0238105	15.8978	14.871
RL12_HUMAN	RPL12	60S ribosomal protein L12	0.000101058	15.8917	13.7979
RTN4_HUMAN	RTN4	Reticulon-4	0.0393124	15.8716	14.8381
HNRPK_HUMAN	HNRNPK	Heterogeneous nuclear ribonucleoprotein K	0.0199852	15.8582	14.7434
TMOD3_HUMAN	TMOD3	Tropomodulin-3	0.00456909	15.8515	14.5664
ROA1_HUMAN	HNRNPA1	Heterogeneous nuclear ribonucleoprotein A1	0.0103872	15.8374	14.443
STX7_HUMAN	STX7	Syntaxin-7	2.8002e-05	15.8099	13.7082
F10A1_HUMAN	ST13	Hsc70-interacting protein	0.0285934	15.8009	14.4226
ABLM1_HUMAN	ABLIM1	Actin-binding LIM protein 1	0.00953847	15.7622	14.3936
MDHC_HUMAN	MDH1	Malate dehydrogenase, cytoplasmic	0.0123449	15.7574	13.877
SC61B_HUMAN	SEC61B	Protein transport protein Sec61 subunit beta	0.0319806	15.754	14.06
IL18_HUMAN	IL18	Interleukin-18	0.0187872	15.7412	14.5085
NSF1C_HUMAN	NSFL1C	NSFL1 cofactor p47	0.000708711	15.7188	14.1665
RAB7A_HUMAN	RAB7A	Ras-related protein Rab-7a	0.0239334	15.703	14.7025
PA24D_HUMAN	PLA2G4D	Cytosolic phospholipase A2 delta	0.0172592	15.672	14.2084
HSP74_HUMAN	HSPA4	Heat shock 70 kDa protein 4	0.000668047	15.6548	14.761
TMM40_HUMAN	TMEM40	Transmembrane protein 40	0.000393371	15.6046	13.4731
SPTN2_HUMAN	SPTBN2	Spectrin beta chain, non-erythrocytic 2	0.0164931	15.5566	14.5281
DNJB1_HUMAN	DNAJB1	DnaJ homolog subfamily B member 1	0.0126062	15.5437	14.5853
RL23A_HUMAN	RPL23A	60S ribosomal protein L23a	0.0057252	15.5108	13.6913
TX1B3_HUMAN	TAX1BP3	Tax1-binding protein 3	0.0198613	15.5072	13.6892
CDC37_HUMAN	CDC37	Hsp90 co-chaperone Cdc37	0.000515757	15.497	14.2728
PLIN3_HUMAN	PLIN3	Perilipin-3	0.00249407	15.4879	13.4691
RL6_HUMAN	RPL6	60S ribosomal protein L6	0.0175211	15.4831	14.0682
BICR2_HUMAN	NA	NA	0.0323431	15.4435	14.7441
UBE2N_HUMAN	UBE2N	Ubiquitin-conjugating enzyme E2 N	0.0344358	15.4307	14.5633
PYGB_HUMAN	PYGB	Glycogen phosphorylase, brain form	0.026289	15.39	14.0813
FILA_HUMAN	FLG	Filaggrin	0.00217757	15.3526	13.232
VP26A_HUMAN	VPS26A	Vacuolar protein sorting-associated protein 26A	0.0223343	15.3222	14.2274
HNRPD_HUMAN	HNRNPD	Heterogeneous nuclear ribonucleoprotein D0	0.00307938	15.2977	13.991
RL7_HUMAN	RPL7	60S ribosomal protein L7	0.0323879	15.281	13.3989
PMGE_HUMAN	BPGM	Bisphosphoglycerate mutase	0.0344445	15.2523	14.2168
A2GL_HUMAN	LRG1	Leucine-rich alpha-2-glycoprotein	0.0352749	15.2262	16.4326
UBL3_HUMAN	UBL3	Ubiquitin-like protein 3	0.0112338	15.2181	14.0523
LDHB_HUMAN	LDHB	L-lactate dehydrogenase B chain	0.00120823	15.2156	13.5884
TMED7_HUMAN	TMED7	Transmembrane emp24 domain-containing protein 7	0.0212966	15.2144	14.0113
GNAI3_HUMAN	GNAI3	Guanine nucleotide-binding protein G(i) subunit alpha-3	0.0342421	15.2048	13.8612
UBE2K_HUMAN	UBE2K	Ubiquitin-conjugating enzyme E2 K	0.020225	15.1778	14.1863
PSCA_HUMAN	PSCA	Prostate stem cell antigen	0.00100906	15.175	11.9437
CAND1_HUMAN	CAND1	Cullin-associated NEDD8-dissociated protein 1	0.0411172	15.1234	13.9402
USO1_HUMAN	USO1	General vesicular transport factor p115	0.0256473	15.1047	14.0487
ACTZ_HUMAN	ACTR1A	Alpha-centractin	0.00702128	15.0962	13.5984
NACAM_HUMAN	NACA	Nascent polypeptide-associated complex subunit alpha, muscle-specific form	0.00198011	15.0908	13.2899
SND1_HUMAN	SND1	Staphylococcal nuclease domain-containing protein 1	0.000842175	15.0733	13.4012
FINC_HUMAN	FN1	Fibronectin	0.00608734	15.0677	16.7264
HDGF_HUMAN	HDGF	Hepatoma-derived growth factor	0.0253465	15.0675	14.2219
TBB6_HUMAN	TUBB6	Tubulin beta-6 chain	0.00372139	15.0614	13.3135
ADIRF_HUMAN	ADIRF	Adipogenesis regulatory factor	6.34019e-05	15.051	12.1057
RHG01_HUMAN	ARHGAP1	Rho GTPase-activating protein 1	0.0151932	15.0235	13.7408
KPRP_HUMAN	KPRP	Keratinocyte proline-rich protein	0.0352187	14.9985	13.7135
1433F_HUMAN	YWHAH	14-3-3 protein eta	0.00347213	14.971	13.7297
TCPA_HUMAN	TCP1	T-complex protein 1 subunit alpha	0.00814446	14.9593	13.9818
HMOX2_HUMAN	HMOX2	Heme oxygenase 2	0.007253	14.933	13.5493
OTU1_HUMAN	YOD1	Ubiquitin thioesterase OTU1	0.00521821	14.8953	12.8937
RS4X_HUMAN	RPS4X	40S ribosomal protein S4, X isoform	0.010199	14.8303	13.1246
SRC8_HUMAN	CTTN	Src substrate cortactin	0.00306185	14.8192	13.0553
GIPC1_HUMAN	GIPC1	PDZ domain-containing protein GIPC1	0.0364615	14.8109	16.429
SFPQ_HUMAN	SFPQ	Splicing factor, proline- and glutamine-rich	0.0357424	14.81	13.5937
DHSO_HUMAN	SORD	Sorbitol dehydrogenase	0.0244271	14.8055	13.2095
PDIA4_HUMAN	PDIA4	Protein disulfide-isomerase A4	0.0167079	14.8012	14.1247
UGDH_HUMAN	UGDH	UDP-glucose 6-dehydrogenase	0.00843937	14.7954	13.4115
SYLC_HUMAN	LARS1	Leucine--tRNA ligase, cytoplasmic	0.0123557	14.7951	13.7022
NCKP1_HUMAN	NCKAP1	Nck-associated protein 1	0.00352536	14.792	13.0956
DR9C7_HUMAN	SDR9C7	Short-chain dehydrogenase/reductase family 9C member 7	0.00235252	14.7887	16.7314
LRRF1_HUMAN	LRRFIP1	Leucine-rich repeat flightless-interacting protein 1	0.0346205	14.7865	13.8165
SH3G1_HUMAN	SH3GL1	Endophilin-A2	0.00502185	14.7825	13.3454
TB182_HUMAN	TNKS1BP1	182 kDa tankyrase-1-binding protein	0.000942867	14.713	12.8126
EEA1_HUMAN	EEA1	Early endosome antigen 1	0.000128803	14.7036	13.1274
PGRP2_HUMAN	PGLYRP2	N-acetylmuramoyl-L-alanine amidase	0.00782909	14.6943	15.6487
MAP4_HUMAN	MAP4	Microtubule-associated protein 4	0.00719296	14.6705	12.8688
RALB_HUMAN	RALB	Ras-related protein Ral-B	0.00321417	14.6607	13.3516
CBPA4_HUMAN	CPA4	Carboxypeptidase A4	0.0132247	14.6178	13.4836
SNX9_HUMAN	SNX9	Sorting nexin-9	0.0152525	14.5836	12.8927
PDLI5_HUMAN	PDLIM5	PDZ and LIM domain protein 5	0.000274624	14.571	12.0884
OCLN_HUMAN	OCLN	Occludin	0.000130121	14.5582	12.9984
DCTN1_HUMAN	DCTN1	Dynactin subunit 1	0.0212349	14.5571	13.5594
CIP4_HUMAN	TRIP10	Cdc42-interacting protein 4	0.0035481	14.557	13.2624
5NTC_HUMAN	NT5C2	Cytosolic purine 5'-nucleotidase	0.0109876	14.5285	13.1461
PLAP_HUMAN	PLAA	Phospholipase A-2-activating protein	0.00465102	14.5168	13.0126
SRSF3_HUMAN	SRSF3	Serine/arginine-rich splicing factor 3	0.0189899	14.4817	13.4447
SH3L2_HUMAN	SH3BGRL2	SH3 domain-binding glutamic acid-rich-like protein 2	0.0139167	14.4153	13.1183
RS21_HUMAN	RPS21	40S ribosomal protein S21	0.000382482	14.4141	12.7611
MARE1_HUMAN	MAPRE1	Microtubule-associated protein RP/EB family member 1	0.0334365	14.3917	13.4405
CF132_HUMAN	C6orf132	Uncharacterized protein C6orf132	2.1097e-06	14.3816	11.0179
ARP5L_HUMAN	ARPC5L	Actin-related protein 2/3 complex subunit 5-like protein	0.0218747	14.3568	13.4765
EIF3B_HUMAN	EIF3B	Eukaryotic translation initiation factor 3 subunit B	0.0418602	14.3475	13.4191
CYTM_HUMAN	CST6	Cystatin-M	0.0229995	14.3471	13.1559
PSB3_HUMAN	PSMB3	Proteasome subunit beta type-3	0.0110749	14.3146	12.8393
STK24_HUMAN	STK24	Serine/threonine-protein kinase 24	0.0147349	14.309	13.2392
UFL1_HUMAN	UFL1	E3 UFM1-protein ligase 1	0.0342098	14.308	13.3007
ANT3_HUMAN	SERPINC1	Antithrombin-III	0.0384871	14.2971	15.88
SPTB2_HUMAN	SPTBN1	Spectrin beta chain, non-erythrocytic 1	0.00646687	14.2931	12.93
UCHL3_HUMAN	UCHL3	Ubiquitin carboxyl-terminal hydrolase isozyme L3	0.0459319	14.293	13.3512
PDLI2_HUMAN	PDLIM2	PDZ and LIM domain protein 2	0.0109599	14.2621	12.5026
HMGA1_HUMAN	HMGA1	High mobility group protein HMG-I/HMG-Y	4.68538e-05	14.2541	11.5714
ABI1_HUMAN	ABI1	Abl interactor 1	0.0417965	14.2309	13.1651
TOLIP_HUMAN	TOLLIP	Toll-interacting protein	0.00207503	14.2048	13.0547
PSB5_HUMAN	PSMB5	Proteasome subunit beta type-5	0.0029317	14.1683	12.451
RL32_HUMAN	RPL32	60S ribosomal protein L32	0.0302538	14.1643	12.6487
GBG12_HUMAN	GNG12	Guanine nucleotide-binding protein G(I)/G(S)/G(O) subunit gamma-12	0.0150944	14.1604	12.1698
SEMG1_HUMAN	SEMG1	Semenogelin-1	0.00329586	14.1415	12.6612
MBOA7_HUMAN	MBOAT7	Lysophospholipid acyltransferase 7	0.0182924	14.1369	12.7903
SPIT1_HUMAN	SPINT1	Kunitz-type protease inhibitor 1	0.0409649	14.1337	13.3082
GNA15_HUMAN	GNA15	Guanine nucleotide-binding protein subunit alpha-15	0.00531419	14.1319	12.7667
RFIP1_HUMAN	RAB11FIP1	Rab11 family-interacting protein 1	0.0376583	14.1056	13.244
BROX_HUMAN	BROX	BRO1 domain-containing protein BROX	0.000944751	14.0869	12.6439
CCDC6_HUMAN	CCDC6	Coiled-coil domain-containing protein 6	0.00777204	14.0791	12.7377
CRTP1_HUMAN	CYSRT1	Cysteine-rich tail protein 1	0.017114	14.0672	12.1017
STX12_HUMAN	STX12	Syntaxin-12	0.00104815	14.0384	12.3516
ITAM_HUMAN	ITGAM	Integrin alpha-M	0.000775973	14.0333	15.5435
MK13_HUMAN	MAPK13	Mitogen-activated protein kinase 13	0.00398506	13.9296	12.0552
CO8A_HUMAN	C8A	Complement component C8 alpha chain	0.0150712	13.927	15.4664
URP2_HUMAN	FERMT3	Fermitin family homolog 3	0.0344469	13.9157	14.9162
NUCB2_HUMAN	NUCB2	Nucleobindin-2	0.00954309	13.8119	12.5696
ENSA_HUMAN	ENSA	Alpha-endosulfine	0.00742041	13.8079	12.0496
PPGB_HUMAN	CTSA	Lysosomal protective protein	0.0198817	13.8022	12.7477
YBOX3_HUMAN	YBX3	Y-box-binding protein 3	0.000484891	13.792	11.3045
PADI1_HUMAN	PADI1	Protein-arginine deiminase type-1	0.0191368	13.7889	13.0547
AHNK2_HUMAN	AHNAK2	Protein AHNAK2	0.00658846	13.7509	12.3833
SYTL1_HUMAN	SYTL1	Synaptotagmin-like protein 1	0.0028563	13.7443	12.4872
PSME2_HUMAN	PSME2	Proteasome activator complex subunit 2	0.0460988	13.7434	12.922
MYDGF_HUMAN	MYDGF	Myeloid-derived growth factor	0.0416699	13.7203	14.6037
PABP4_HUMAN	PABPC4	Polyadenylate-binding protein 4	0.00838868	13.716	12.3192
BAG3_HUMAN	BAG3	BAG family molecular chaperone regulator 3	0.0483474	13.7113	12.4875
NCF1_HUMAN	NCF1	Neutrophil cytosol factor 1	0.0283023	13.7068	14.8828
IF2B_HUMAN	EIF2S2	Eukaryotic translation initiation factor 2 subunit 2	0.00556088	13.7001	12.3778
RL23_HUMAN	RPL23	60S ribosomal protein L23	0.00295547	13.6899	11.5252
GOLM1_HUMAN	GOLM1	Golgi membrane protein 1	0.0109252	13.6567	12.0199
CFAD_HUMAN	CFD	Complement factor D	0.0242801	13.6333	12.3603
GAPD1_HUMAN	GAPVD1	GTPase-activating protein and VPS9 domain-containing protein 1	0.00385723	13.6315	11.9168
COTL1_HUMAN	COTL1	Coactosin-like protein	0.0345326	13.6095	14.7153
IMPA1_HUMAN	IMPA1	Inositol monophosphatase 1	0.0235213	13.6023	12.2728
NEBL_HUMAN	NEBL	Nebulette	0.00659109	13.5879	12.0171
EXOC7_HUMAN	EXOC7	Exocyst complex component 7	0.0317403	13.5639	12.4627
TUFT1_HUMAN	TUFT1	Tuftelin	0.0437469	13.5623	12.7095
ITPR3_HUMAN	ITPR3	Inositol 1,4,5-trisphosphate receptor type 3	0.0383896	13.5517	12.4425
SRSF1_HUMAN	SRSF1	Serine/arginine-rich splicing factor 1	0.00155908	13.5412	12.0741
SYFB_HUMAN	FARSB	Phenylalanine--tRNA ligase beta subunit	0.0237059	13.5055	12.5625
THIK_HUMAN	ACAA1	3-ketoacyl-CoA thiolase, peroxisomal	0.0342734	13.5015	12.1551
GRB2_HUMAN	GRB2	Growth factor receptor-bound protein 2	0.0175122	13.4977	14.5699
ECI1_HUMAN	ECI1	Enoyl-CoA delta isomerase 1, mitochondrial	0.0407779	13.4862	12.4102
WASF2_HUMAN	WASF2	Wiskott-Aldrich syndrome protein family member 2	0.0462693	13.4788	14.6586
VATH_HUMAN	ATP6V1H	V-type proton ATPase subunit H	0.0299521	13.4662	11.9721
SEMG2_HUMAN	SEMG2	Semenogelin-2	0.022462	13.4651	12.7411
ILF3_HUMAN	ILF3	Interleukin enhancer-binding factor 3	0.0171542	13.4515	12.5451
MY18A_HUMAN	MYO18A	Unconventional myosin-XVIIIa	0.0471336	13.4489	12.4739
SASH1_HUMAN	SASH1	SAM and SH3 domain-containing protein 1	0.0226751	13.4012	12.0643
DDAH2_HUMAN	DDAH2	N(G),N(G)-dimethylarginine dimethylaminohydrolase 2	0.00432142	13.3834	11.8346
PON1_HUMAN	PON1	Serum paraoxonase/arylesterase 1	0.0065097	13.3754	15.4425
STXB2_HUMAN	STXBP2	Syntaxin-binding protein 2	0.0241702	13.37	12.2252
EP15R_HUMAN	EPS15L1	Epidermal growth factor receptor substrate 15-like 1	0.00740663	13.3672	12.1966
RL34_HUMAN	RPL34	60S ribosomal protein L34	0.0481248	13.3252	11.9229
CO9_HUMAN	C9	Complement component C9	0.0176019	13.323	14.7202
PPM1A_HUMAN	PPM1A	Protein phosphatase 1A	0.00754136	13.293	12.3741
CDV3_HUMAN	CDV3	Protein CDV3 homolog	0.000429905	13.2696	10.8319
GAN_HUMAN	GAN	Gigaxonin	0.0320371	13.2633	12.2839
AIMP1_HUMAN	AIMP1	Aminoacyl tRNA synthase complex-interacting multifunctional protein 1	0.0272428	13.2233	12.1047
NUDC_HUMAN	NUDC	Nuclear migration protein nudC	0.00751419	13.1882	11.7003
SPB8_HUMAN	SERPINB8	Serpin B8	0.0410297	13.1293	12.1949
RNAS7_HUMAN	RNASE7	Ribonuclease 7	0.0148231	13.1056	11.4348
BNIPL_HUMAN	BNIPL	Bcl-2/adenovirus E1B 19 kDa-interacting protein 2-like protein	0.0182128	13.0927	11.7458
ITSN2_HUMAN	ITSN2	Intersectin-2	0.0089675	13.0252	11.9458
CK5P3_HUMAN	CDK5RAP3	CDK5 regulatory subunit-associated protein 3	0.0212079	13.0245	11.7497
RTCB_HUMAN	RTCB	RNA-splicing ligase RtcB homolog	0.00900023	13.0202	14.7852
VS10L_HUMAN	VSIG10L	V-set and immunoglobulin domain-containing protein 10-like	0.0293546	12.9929	11.886
KHDR1_HUMAN	KHDRBS1	KH domain-containing, RNA-binding, signal transduction-associated protein 1	0.0206303	12.9514	11.8755
C1QB_HUMAN	C1QB	Complement C1q subcomponent subunit B	0.0429691	12.9311	14.1092
RBGP1_HUMAN	RABGAP1	Rab GTPase-activating protein 1	3.87187e-05	12.9278	11.4792
TM1L2_HUMAN	TOM1L2	TOM1-like protein 2	0.0179769	12.889	11.4511
EDF1_HUMAN	EDF1	Endothelial differentiation-related factor 1	0.000486245	12.8768	10.3368
DC1I2_HUMAN	DYNC1I2	Cytoplasmic dynein 1 intermediate chain 2	0.0277234	12.8716	11.6207
SMD3_HUMAN	SNRPD3	Small nuclear ribonucleoprotein Sm D3	0.00251142	12.8554	11.47
EXOC1_HUMAN	EXOC1	Exocyst complex component 1	8.41943e-06	12.8485	11.4002
F120A_HUMAN	FAM120A	Constitutive coactivator of PPAR-gamma-like protein 1	0.0020356	12.8378	11.5424
TM165_HUMAN	TMEM165	Transmembrane protein 165	0.0115042	12.7785	10.3727
CLPT1_HUMAN	CLPTM1	Cleft lip and palate transmembrane protein 1	0.00472601	12.7493	10.6481
SQSTM_HUMAN	SQSTM1	Sequestosome-1	0.0014394	12.7444	10.9094
TIF1B_HUMAN	TRIM28	Transcription intermediary factor 1-beta	0.0432422	12.739	11.7721
LAD1_HUMAN	LAD1	Ladinin-1	0.00151678	12.7282	10.5054
YAP1_HUMAN	YAP1	Transcriptional coactivator YAP1	0.0127028	12.712	11.5901
EWS_HUMAN	EWSR1	RNA-binding protein EWS	0.0411428	12.7062	11.5223
VP37B_HUMAN	VPS37B	Vacuolar protein sorting-associated protein 37B	0.0226249	12.6922	11.1689
DYSF_HUMAN	DYSF	Dysferlin	0.0218723	12.6291	13.7231
RS28_HUMAN	RPS28	40S ribosomal protein S28	0.0260749	12.6225	11.3553
UBQL1_HUMAN	UBQLN1	Ubiquilin-1	0.015047	12.6169	11.3665
ADRM1_HUMAN	ADRM1	Proteasomal ubiquitin receptor ADRM1	0.00399092	12.6043	11.1001
BACH_HUMAN	ACOT7	Cytosolic acyl coenzyme A thioester hydrolase	0.011311	12.5789	11.0732
ARGI1_HUMAN	ARG1	Arginase-1	0.0322938	12.5744	13.7313
SNX2_HUMAN	SNX2	Sorting nexin-2	0.00207262	12.5303	10.2844
RALA_HUMAN	RALA	Ras-related protein Ral-A	0.0495133	12.5026	11.087
SF3A1_HUMAN	SF3A1	Splicing factor 3A subunit 1	0.0404694	12.4979	11.7485
SDCB2_HUMAN	SDCBP2	Syntenin-2	0.00498784	12.4957	10.9652
CNN3_HUMAN	CNN3	Calponin-3	0.00349806	12.4579	10.3772
U2AF2_HUMAN	U2AF2	Splicing factor U2AF 65 kDa subunit	0.0282227	12.4532	11.2239
DSC3_HUMAN	DSC3	Desmocollin-3	0.0195441	12.4432	10.9522
CGNL1_HUMAN	CGNL1	Cingulin-like protein 1	0.00654589	12.4424	10.9959
DDI2_HUMAN	DDI2	Protein DDI1 homolog 2	0.0384579	12.4386	11.1746
TTC9A_HUMAN	TTC9	Tetratricopeptide repeat protein 9A	0.0203458	12.4372	10.8537
AIF1L_HUMAN	AIF1L	Allograft inflammatory factor 1-like	0.020851	12.3348	10.9765
ACOC_HUMAN	NA	NA	0.0442244	12.3138	11.0796
ST38L_HUMAN	STK38L	Serine/threonine-protein kinase 38-like	0.00861447	12.268	10.265
RS19_HUMAN	RPS19	40S ribosomal protein S19	0.0391949	12.2646	10.8925
PROS_HUMAN	PROS1	Vitamin K-dependent protein S	0.0294453	12.2559	13.8309
YBOX1_HUMAN	YBX1	Y-box-binding protein 1	0.00610234	12.2551	9.32502
CATS_HUMAN	CTSS	Cathepsin S	0.0481261	12.2526	13.5096
ODPA_HUMAN	PDHA1	Pyruvate dehydrogenase E1 component subunit alpha, somatic form, mitochondrial	0.0473546	12.2307	13.9747
HP1B3_HUMAN	HP1BP3	Heterochromatin protein 1-binding protein 3	0.0138898	12.2275	10.7762
SRP68_HUMAN	SRP68	Signal recognition particle subunit SRP68	0.0242249	12.2083	10.7889
TOM70_HUMAN	TOMM70	Mitochondrial import receptor subunit TOM70	0.0424739	12.2034	11.1299
CHM4B_HUMAN	CHMP4B	Charged multivesicular body protein 4b	0.00953992	12.183	10.0943
PSMD4_HUMAN	PSMD4	26S proteasome non-ATPase regulatory subunit 4	0.0184658	12.1601	10.8847
SORT_HUMAN	SORT1	Sortilin	0.0147567	12.1441	10.9699
RAB9A_HUMAN	RAB9A	Ras-related protein Rab-9A	0.0160317	12.1205	10.6486
RNF39_HUMAN	RNF39	RING finger protein 39	0.00554126	12.0907	10.2652
EPS15_HUMAN	EPS15	Epidermal growth factor receptor substrate 15	0.0137079	12.0902	10.8623
STX5_HUMAN	STX5	Syntaxin-5	0.0433995	12.0484	10.6065
ATP5H_HUMAN	ATP5PD	ATP synthase subunit d, mitochondrial	0.0380165	12.0015	13.0069
DTX2_HUMAN	DTX2	Probable E3 ubiquitin-protein ligase DTX2	0.014784	11.9592	10.6039
EPHX3_HUMAN	EPHX3	Epoxide hydrolase 3	0.0166284	11.874	10.5299
RS10_HUMAN	RPS10	40S ribosomal protein S10	0.0301236	11.8731	10.1361
OSBP1_HUMAN	OSBP	Oxysterol-binding protein 1	0.0131033	11.8653	10.0784
CD63_HUMAN	CD63	CD63 antigen	0.0357106	11.8597	13.261
AGRIN_HUMAN	AGRN	Agrin	0.0268268	11.841	10.4289
AACS_HUMAN	AACS	Acetoacetyl-CoA synthetase	0.00570437	11.8078	10.3782
AGFG1_HUMAN	AGFG1	Arf-GAP domain and FG repeat-containing protein 1	0.0354936	11.7918	10.5359
RB3GP_HUMAN	RAB3GAP1	Rab3 GTPase-activating protein catalytic subunit	0.0453575	11.7105	10.6268
ISOC1_HUMAN	ISOC1	Isochorismatase domain-containing protein 1	0.048956	11.6922	9.99467
GDS1_HUMAN	RAP1GDS1	Rap1 GTPase-GDP dissociation stimulator 1	0.0218822	11.6308	9.65819
BST1_HUMAN	BST1	ADP-ribosyl cyclase/cyclic ADP-ribose hydrolase 2	0.0187564	11.5938	13.3368
AB1IP_HUMAN	APBB1IP	Amyloid beta A4 precursor protein-binding family B member 1-interacting protein	0.00713447	11.5862	12.7038
UBP15_HUMAN	USP15	Ubiquitin carboxyl-terminal hydrolase 15	0.0356146	11.5856	12.669
FUBP2_HUMAN	KHSRP	Far upstream element-binding protein 2	0.0168656	11.5492	9.91318
CYTS_HUMAN	CST4	Cystatin-S	0.0219167	11.5374	13.1339
IL36G_HUMAN	IL36G	Interleukin-36 gamma	0.0135073	11.5364	13.6097
SNP29_HUMAN	SNAP29	Synaptosomal-associated protein 29	0.0460011	11.5143	10.6334
PZP_HUMAN	PZP	Pregnancy zone protein	0.0205024	11.5106	10.1415
TADBP_HUMAN	TARDBP	TAR DNA-binding protein 43	0.0386528	11.4853	9.94239
OSTP_HUMAN	SPP1	Osteopontin	0.0275156	11.4729	9.52227
CRLF3_HUMAN	CRLF3	Cytokine receptor-like factor 3	0.0376394	11.4573	12.9537
KPRA_HUMAN	PRPSAP1	Phosphoribosyl pyrophosphate synthase-associated protein 1	0.00222603	11.4142	8.46183
RABL6_HUMAN	RABL6	Rab-like protein 6	0.0159511	11.3797	10.0181
PEX19_HUMAN	PEX19	Peroxisomal biogenesis factor 19	0.0107892	11.2678	9.13676
RL8_HUMAN	RPL8	60S ribosomal protein L8	0.00075258	11.2499	8.41981
HNRL1_HUMAN	HNRNPUL1	Heterogeneous nuclear ribonucleoprotein U-like protein 1	0.00823021	11.2125	9.43781
C1S_HUMAN	C1S	Complement C1s subcomponent	0.0215483	11.2022	12.5334
AAPK1_HUMAN	PRKAA1	5'-AMP-activated protein kinase catalytic subunit alpha-1	0.0193694	11.0028	9.32028
VPS52_HUMAN	VPS52	Vacuolar protein sorting-associated protein 52 homolog	0.00728239	10.9585	9.54555
FGD3_HUMAN	FGD3	FYVE, RhoGEF and PH domain-containing protein 3	0.0174202	10.9252	12.3605
AKP13_HUMAN	AKAP13	A-kinase anchor protein 13	0.0159779	10.8091	9.52756
LRC20_HUMAN	LRRC20	Leucine-rich repeat-containing protein 20	0.0323411	10.7841	8.9303
CYC_HUMAN	CYCS	Cytochrome c	0.0302233	10.6458	9.06426
EIF3J_HUMAN	EIF3J	Eukaryotic translation initiation factor 3 subunit J	0.000599242	10.5811	7.90696
AOFB_HUMAN	MAOB	Amine oxidase [flavin-containing] B	0.0488855	10.4503	9.12924
IF4B_HUMAN	EIF4B	Eukaryotic translation initiation factor 4B	0.0101733	10.3785	8.07197
MYPT1_HUMAN	PPP1R12A	Protein phosphatase 1 regulatory subunit 12A	0.0194467	10.3376	9.10521
ECHP_HUMAN	EHHADH	Peroxisomal bifunctional enzyme	0.0431872	10.2735	7.94687
TOIP1_HUMAN	TOR1AIP1	Torsin-1A-interacting protein 1	0.00397713	10.1728	7.56374
IPRI_HUMAN	ITPRIP	Inositol 1,4,5-trisphosphate receptor-interacting protein	0.0193147	9.94645	8.44059
TOIP2_HUMAN	TOR1AIP2	Torsin-1A-interacting protein 2	0.000772379	9.77275	6.85828

## Sheet: Proteins selected for Heatmap
IPA Diseases or Functions Annotation	p-value	Activation z-score	Molecules
Binding of epithelial cell lines	2.64e-05	-1.727	ANXA2,BST1,FN1,GRB2,ITGAM,PDCD6IP,SORT1,VTN
Transmigration of neutrophils	2.64e-05	-1.4	ANXA1,BST1,FN1,GNAI3,ITGAM,MMP9,RTN4,SLPI
Infiltration by neutrophils	1.62e-07	-0.898	ANXA1,ANXA2,CFB,CFD,CTSB,CTTN,HMGB1,HSPB1,IL18,IL36G,ITGAM,MMP9,NCF1,S100A8,S100A9,SERPINC1,SPP1,YBX1
Recruitment of neutrophils	0.000139	-0.594	ANXA1,FERMT3,GSN,HDGF,HMGB1,IL18,IL36G,ITGAM,MMP9,RTN4,S100A8,SLPI,SPP1
Synthesis of reactive oxygen species	1.27e-05	-0.523	ANXA1,ANXA2,ARG1,CAPNS1,CFB,CSTB,CTTN,CYCS,DBI,ERO1A,FN1,GSN,HMGB1,HNRNPK,HSPB1,IL18,ITGAM,MAOB,NCF1,PRKAA1,RAB7A,RAP1GDS1,RTN4,S100A8,SERPINB5,SPP1,SQSTM1,STK24,UBQLN1
Cell movement of neutrophils	8.38e-13	-0.307	ANXA1,ANXA2,ARHGAP1,BST1,CFB,CFD,CTSB,CTTN,DYSF,FERMT3,FN1,GNAI3,GSN,HMGB1,HSPB1,IL18,IL36G,ITGAM,MAPK13,MMP9,MYH9,NCF1,OCLN,RTN4,S100A8,S100A9,SERPINB1,SERPINC1,SLPI,SPP1,TXN,VTN,YBX1
Production of reactive oxygen species	2.66e-05	-0.26	ANXA1,ANXA2,ARG1,CAPNS1,CFB,CTTN,DBI,FN1,GSN,HMGB1,HNRNPK,IL18,ITGAM,MAOB,NCF1,PRKAA1,RAB7A,RAP1GDS1,RTN4,S100A8,SPP1,SQSTM1,UBQLN1
Adhesion of neutrophils	6.35e-05	-0.203	ANXA1,CTTN,FERMT3,FN1,ITGAM,S100A8,S100A9,TXN,VTN
Degradation of extracellular matrix	0.000312	-0.203	CTSB,CTSS,CTTN,MMP9,PDHA1
Metabolism of reactive oxygen species	1.39e-05	-0.187	ANXA1,ANXA2,ARG1,CAPNS1,CFB,CSTB,CTTN,CYCS,DBI,ERO1A,FN1,GSN,HMGB1,HNRNPK,HSPB1,IL18,ITGAM,MAOB,NCF1,PRKAA1,RAB7A,RAP1GDS1,RTN4,S100A8,SERPINB5,SPP1,SQSTM1,STK24,TXN,UBQLN1
Cell movement of granulocytes	2.66e-11	-0.026	ANXA1,ANXA2,ARHGAP1,BST1,CFB,CFD,CTSB,CTTN,DYSF,FERMT3,FN1,GNAI3,GSN,HMGB1,HSPB1,IL18,IL36G,ITGAM,MAPK13,MMP9,MYH9,NCF1,OCLN,RPS19,RTN4,S100A8,S100A9,SERPINB1,SERPINC1,SLPI,SPP1,TXN,VTN,YBX1
Adhesion of granulocytes	7.68e-05	0.04	ANXA1,CTTN,FERMT3,FN1,IL18,ITGAM,S100A8,S100A9,TXN,VTN
Migration of neutrophils	1.95e-11	0.443	ANXA1,ARHGAP1,BST1,FN1,GNAI3,HMGB1,IL18,ITGAM,MAPK13,MMP9,MYH9,OCLN,RTN4,S100A8,S100A9,SERPINC1,SLPI,SPP1,TXN
Differentiation of epithelial cells	0.000394	0.505	ANXA1,CD63,CSTA,DSG1,EVPL,FABP5,FLG,FN1,IVL,MYH9,S100A8,SCEL,SERPINB13,SPINK5,SPRR1A,SPRR1B,TAGLN2,YAP1
Differentiation of keratinocytes	3.77e-07	0.728	ANXA1,CSTA,DSG1,EVPL,FABP5,FLG,FN1,IVL,MYH9,S100A8,SCEL,SERPINB13,SPRR1A,SPRR1B,YAP1
Accumulation of neutrophils	1.62e-06	1.145	ANXA1,HMGB1,IL18,ITGAM,MAPK13,MMP9,S100A8,S100A9,SLPI,SPP1
Differentiation of epithelial tissue	0.000121	1.152	ANXA1,CD63,CSTA,DSG1,EDF1,EVPL,FABP5,FLG,FN1,IVL,LMNA,MYH9,PKM,S100A8,SCEL,SERPINB13,SPINK5,SPRR1A,SPRR1B,TAGLN2,YAP1
Accumulation of granulocytes	6.18e-06	1.374	ANXA1,HMGB1,IL18,ITGAM,MAPK13,MMP9,NCF1,S100A8,S100A9,SLPI,SPP1
Chemotaxis of granulocytes	5.02e-06	1.461	ANXA1,BST1,DYSF,GNAI3,GSN,HMGB1,IL18,ITGAM,RPS19,S100A8,S100A9,SERPINB1,SLPI,SPP1,VTN
Chemotaxis of neutrophils	1.73e-05	1.566	BST1,DYSF,GNAI3,GSN,HMGB1,IL18,ITGAM,S100A8,S100A9,SERPINB1,SLPI,SPP1,VTN
Quantity of neutrophils	0.000401	1.64	ANXA1,BAG3,GSN,HMGB1,IL18,ITGAM,MMP9,S100A8,S100A9,SERPINB1,SERPINB2,SLPI,SPP1,VTN,YBX1
