# Supplementary material for: Nonoptimal bacteria species induce neutrophil-driven inflammation and barrier disruption in the female genital tract
Source: Mucosal Immunol. Author manuscript; Available in PMC 2026 Jul 27. (PMC13403981; doi:10.1016/j.mucimm.2023.04.001)
Supplement: IPA pathways [file NIHMS2191610-supplement-IPA_pathways.xls]

## Sheet: Sheet0
© 2000-2021 QIAGEN. All rights reserved.
Categories	Diseases or Functions Annotation	p-value	Predicted Activation State	Activation z-score	Molecules	# Molecules
Cellular Function and Maintenance,Inflammatory Response	Phagocytosis	0.00253	Decreased	-2.194	ERP44,FERMT3,ITGAM,MSN,MYH9,RAB7A,VCP	7
Cellular Movement,Skeletal and Muscular System Development and Function	Migration of smooth muscle cells	0.000419	Decreased	-2.189	ATP2A2,F2,GNAQ,ITGAM,NAMPT	5
Cardiovascular Disease,Hematological Disease,Organismal Injury and Abnormalities	Thrombus	0.000346		-1.982	ADA,F2,GNAQ,ITGAM,JUP,MYH9	6
Cell-To-Cell Signaling and Interaction	Response of tumor cell lines	0.000849		-1.973	ATP2A2,ERP44,FERMT3,GAPDH,ITGAM,VCP	6
Cardiovascular System Development and Function,Cell-To-Cell Signaling and Interaction	Binding of vascular endothelial cells	0.00197		-1.967	F2,FERMT3,GPC1,ITGAM	4
Cellular Assembly and Organization,Cellular Compromise	Retraction of cellular protrusions	0.000204		-1.958	F2,GNAQ,MSN,MYH9	4
Cellular Movement,Skeletal and Muscular System Development and Function	Migration of vascular smooth muscle cells	0.000844		-1.953	ATP2A2,F2,GNAQ,NAMPT	4
Cardiovascular System Development and Function,Organismal Development	Vasculogenesis	0.00305		-1.941	ADA,ARG1,ATP2A2,EIF4A3,F2,FERMT3,GPC1,ITGAM,LMNA,MYH9,TKT	11
Cellular Development,Cellular Growth and Proliferation,Connective Tissue Development and Function,Tissue Development	Cell proliferation of fibroblasts	0.00105		-1.727	ACTB,ARHGAP1,F2,LMNA,LTF,PA2G4,ZMPSTE24	7
Cellular Growth and Proliferation,Connective Tissue Development and Function,Tissue Development	Proliferation of connective tissue cells	0.000168		-1.667	ACTB,ARHGAP1,F2,GNAQ,JUP,KRT17,LMNA,LTF,PA2G4,PKP3,ZMPSTE24	11
Cellular Development,Cellular Growth and Proliferation,Organ Development,Skeletal and Muscular System Development and Function,Tissue Development	Proliferation of muscle cells	0.00279		-1.598	ARG1,ATP2A2,F2,GNAQ,LMNA,NAMPT,VCP	7
Hematological System Development and Function,Tissue Development	Accumulation of blood cells	0.00198		-1.569	F2,GNAQ,ITGAM,PAFAH1B1,PDIA4,SERPING1	6
Cellular Development,Cellular Growth and Proliferation,Organ Development,Skeletal and Muscular System Development and Function,Tissue Development	Proliferation of smooth muscle cells	0.00157		-1.553	ARG1,ATP2A2,F2,GNAQ,LMNA,NAMPT	6
Cellular Movement,Hematological System Development and Function,Immune Cell Trafficking	Migration of mononuclear leukocytes	0.00301		-1.404	ACTB,F2,FABP5,FERMT3,ITGAM,MSN,MYH9	7
Cell-To-Cell Signaling and Interaction	Binding of vascular cells	0.000239		-1.398	CKAP4,F2,FERMT3,GPC1,ITGAM	5
Cancer,Organismal Injury and Abnormalities,Tumor Morphology	Invasion of tumor	0.000513		-1.387	DSP,F2,GPC1,HDLBP,JUP,PAFAH1B1	6
Connective Tissue Development and Function,Tissue Development	Growth of connective tissue	8.89e-05		-1.382	ACTB,ARHGAP1,F2,GNAQ,JUP,KRT17,LMNA,LTF,MYH9,PA2G4,PKP3,ZMPSTE24	12
Cell-To-Cell Signaling and Interaction	Aggregation of cells	2.11e-05		-1.344	ACTB,CP,F2,FERMT3,GNAQ,JUP,LTF,MYH9,PDIA4	9
Cancer,Organismal Injury and Abnormalities	Extracranial solid tumor	0.00265		-1.344	ACTB,ADA,AK2,ANP32B,ARG1,ARHGAP1,ARPC5,ATP2A2,CALML3,CAND1,CCT5,CKAP4,CLINT1,CP,CPM,DCTN1,DSP,EIF2S1,EIF3B,EIF4A1,EIF4A3,EIF6,ERP44,F2,FABP5,FERMT3,GAPDH,GNAQ,GNB2,GOT1,GPC1,HDLBP,HPRT1,IDE,ITGAM,JUP,KRT17,KRT71,KRT80,LMNA,LTF,MSN,MYH9,MYO6,NAMPT,NCKAP1,PA2G4,PAFAH1B1,PDIA4,PKP3,PPA1,PSMA4,PSMA6,PSMB4,PSMB5,PSMB6,PSMD7,RAB7A,RPL5,RPS11,RPS3,S100A14,SERBP1,SERPING1,TKT,TMOD3,U2AF2,UNC45A,VAT1,VCP,…	71
Cardiovascular System Development and Function,Cell-To-Cell Signaling and Interaction	Binding of endothelial cells	0.0015		-1.279	F2,FERMT3,GPC1,ITGAM,SERPING1	5
Cell-To-Cell Signaling and Interaction	Adhesion of myeloid cells	0.000604		-1.238	F2,FERMT3,ITGAM,LTF,PAFAH1B1	5
Cell-To-Cell Signaling and Interaction,Hematological System Development and Function,Inflammatory Response	Binding of professional phagocytic cells	0.00172		-1.18	F2,FERMT3,ITGAM,MSN,PAFAH1B1	5
Dermatological Diseases and Conditions,Organismal Injury and Abnormalities	Loss of hair	0.0022		-1.177	KRT17,KRT71,PKP3,ZMPSTE24	4
Cellular Growth and Proliferation	Proliferation of vascular cells	0.00244		-1.163	ARG1,ATP2A2,EIF4A3,F2,GPC1,LMNA	6
Cellular Movement,Hematological System Development and Function,Immune Cell Trafficking	Cell movement of granulocytes	0.00258		-1.124	ARHGAP1,F2,FERMT3,ITGAM,LTF,MYH9,S100A14	7
Connective Tissue Disorders,Organismal Injury and Abnormalities,Tissue Morphology	Deterioration of connective tissue	0.00122		-1.1	F2,ITGAM,LMNA,NAMPT,ZMPSTE24	5
Cellular Movement	Transmigration of cells	0.00019		-1.082	F2,FERMT3,ITGAM,MYH9,PAFAH1B1,RAB7A	6
Cellular Movement,Hematological System Development and Function,Immune Cell Trafficking,Inflammatory Response	Cell movement of phagocytes	0.00285		-1.077	ARG1,ARHGAP1,F2,FERMT3,ITGAM,MYH9,PAFAH1B1,S100A14,SERPING1	9
Cancer,Cell Death and Survival,Organismal Injury and Abnormalities,Tumor Morphology	Cell death of osteosarcoma cells	6.54e-10		-1	EIF3B,PSMA4,PSMA6,PSMB5,RPL5,RPS11,RPS3,U2AF2,VCP	9
Cancer,Organismal Injury and Abnormalities	Genitourinary tumor	0.00275		-1	ACTB,AK2,ANP32B,ARPC5,CAND1,CCT5,CKAP4,CLINT1,CP,DCTN1,DSP,EIF2S1,EIF3B,EIF4A1,EIF4A3,EIF6,ERP44,F2,FABP5,FERMT3,GAPDH,GNAQ,GNB2,GOT1,GPC1,HDLBP,ITGAM,JUP,KRT17,KRT71,KRT80,LMNA,LTF,MSN,MYH9,MYO6,NAMPT,NCKAP1,PA2G4,PAFAH1B1,PDIA4,PSMA6,PSMB4,PSMB6,PSMD7,RPL5,RPS11,RPS3,S100A14,SERBP1,SERPING1,TKT,U2AF2,VCP,ZMPSTE24	55
Protein Synthesis	Translation of protein	3.03e-05		-0.993	EIF2S1,EIF3B,EIF4A1,EIF4A3,GAPDH,RPL5,RPS11,RPS3,RPS9	9
Free Radical Scavenging	Production of superoxide	0.00179		-0.985	ARG1,F2,ITGAM,LTF	4
Cellular Movement	Cell movement of myeloid cells	0.00255		-0.954	ARG1,ARHGAP1,F2,FERMT3,ITGAM,LTF,MYH9,S100A14,SERPING1	9
Carbohydrate Metabolism	Synthesis of carbohydrate	0.000991		-0.937	F2,FABP5,GAPDH,GNAQ,GOT1,GPC1,LTF,PPA1,TKT	9
Carbohydrate Metabolism	Metabolism of carbohydrate	0.00303		-0.937	CP,F2,FABP5,GAPDH,GNAQ,GOT1,GPC1,LTF,PPA1,TKT	10
Cancer,Cell Death and Survival,Organismal Injury and Abnormalities,Tumor Morphology	Cell death of tumor cells	7.35e-06		-0.905	EIF3B,F2,NAMPT,PSMA4,PSMA6,PSMB5,RPL5,RPS11,RPS3,U2AF2,VCP	11
Cell Morphology,Cellular Assembly and Organization,Cellular Function and Maintenance	Reorganization of cytoskeleton	0.000146		-0.849	ARHGAP1,DSP,F2,JUP,MSN,MYH9	6
Cell Death and Survival	Cell death of neuroblastoma cell lines	0.00124		-0.849	CCT5,DCTN1,GAPDH,GPC1,IDE	5
Developmental Disorder	Dysgenesis	0.0012		-0.819	ARHGAP1,ATP2A2,EIF6,GNAQ,JUP,KRT17,LMNA,PAFAH1B1,ZMPSTE24	9
Tissue Development	Growth of epithelial tissue	0.00291		-0.818	ARG1,EIF4A3,F2,GPC1,JUP,KRT17,LMNA,LTF,PKP3,ZMPSTE24	10
Cell-To-Cell Signaling and Interaction,Hematological System Development and Function,Immune Cell Trafficking	Adhesion of granulocytes	0.00127		-0.796	F2,FERMT3,ITGAM,LTF	4
Inflammatory Response,Organismal Injury and Abnormalities	Inflammation of organ	2.67e-05		-0.787	ACTB,ADA,ARG1,DSP,F2,FABP5,GAPDH,HPRT1,IDE,ITGAM,JUP,KRT17,LTF,MSN,MYH9,PAFAH1B1,PKP3,PSMB5,TKT,VCP	20
Cellular Movement,Immune Cell Trafficking	Leukocyte migration	3.22e-05		-0.763	ACTB,ADA,ARG1,ARHGAP1,F2,FABP5,FERMT3,GPC1,ITGAM,LTF,MSN,MYH9,PA2G4,PAFAH1B1,S100A14,SERPING1	16
Cell Death and Survival,Organismal Injury and Abnormalities,Renal and Urological Disease	Cell death of kidney cell lines	0.00227		-0.713	F2,GAPDH,GNAQ,GNB2,NAMPT,VCP	6
Hair and Skin Development and Function,Organ Development	Growth of skin	6.63e-05		-0.71	ARHGAP1,JUP,KRT17,LMNA,LTF,PKP3,ZMPSTE24	7
Cell Cycle	Cell cycle progression	0.00245		-0.693	ACTB,ARG1,ARPC5,EIF6,F2,LMNA,PAFAH1B1,RPS3,RPS9,TMOD3,UNC45A,VCP,ZMPSTE24	13
Cell Death and Survival	Apoptosis	1.64e-06		-0.683	ADA,ARG1,ARHGAP1,DCTN1,DSP,EIF2S1,EIF3B,EIF6,F2,GAPDH,GNAQ,GNB2,GOT1,IDE,ITGAM,JUP,KRT17,LMNA,LTF,MSN,MYO6,NAMPT,NCKAP1,PA2G4,PAFAH1B1,PKP3,RPS3,S100A14,TKT,TMOD3,VCP,ZMPSTE24	32
Cellular Development,Cellular Growth and Proliferation,Hair and Skin Development and Function,Organ Development,Tissue Development	Proliferation of dermal cells	0.00016		-0.671	JUP,KRT17,LMNA,LTF,PKP3,ZMPSTE24	6
Molecular Transport	Release of metal	0.002		-0.64	ATP2A2,CP,ERP44,F2,GNAQ	5
Cancer,Cell Death and Survival,Organismal Injury and Abnormalities,Tumor Morphology	Cell death of cancer cells	8.7e-06		-0.632	EIF3B,NAMPT,PSMA4,PSMA6,PSMB5,RPL5,RPS11,RPS3,U2AF2,VCP	10
Cellular Development,Cellular Growth and Proliferation	Cell proliferation of tumor cell lines	0.000382		-0.624	ACTB,ARG1,ATP2A2,EIF4A1,F2,FABP5,GAPDH,GNAQ,GPC1,IDE,JUP,KRT17,LMNA,NAMPT,PA2G4,PAFAH1B1,PKP3,PSMA4,RPS9,UNC45A,VCP	21
Cell Morphology	Contraction of cells	0.00092		-0.611	ATP2A2,F2,GNAQ,LMNA	4
Cell-To-Cell Signaling and Interaction	Binding of myeloid cells	0.000327		-0.603	F2,FERMT3,ITGAM,LTF,MSN,PAFAH1B1	6
Cell Death and Survival	Cell viability of myeloma cell lines	4.22e-05		-0.6	EIF4A1,EIF4A3,NAMPT,PSMA4,PSMA6	5
Cellular Movement,Hematological System Development and Function,Immune Cell Trafficking	Cell movement of mononuclear leukocytes	0.00298		-0.594	ACTB,F2,FABP5,FERMT3,ITGAM,MSN,MYH9,S100A14	8
Cell Death and Survival	Necrosis	4.24e-11		-0.574	ACTB,ADA,ARG1,ARHGAP1,ATP2A2,CCT5,DCTN1,DSP,EIF2S1,EIF3B,EIF6,F2,GAPDH,GNAQ,GNB2,GOT1,GPC1,HPRT1,IDE,ITGAM,JUP,LMNA,LTF,MSN,MYO6,NAMPT,PA2G4,PAFAH1B1,PKP3,PSMA4,PSMA6,PSMB5,PSMD7,RPL5,RPS11,RPS3,TMOD3,U2AF2,VCP,ZMPSTE24	40
Inflammatory Response	Inflammation of body cavity	0.000695		-0.555	ACTB,ADA,ARG1,F2,GAPDH,HPRT1,IDE,ITGAM,LTF,MYH9,PAFAH1B1,PKP3,PSMB5,TKT	14
Cell-To-Cell Signaling and Interaction	Adhesion of tumor cell lines	0.000693		-0.53	DSP,F2,FERMT3,ITGAM,LTF,MYH9,MYO6	7
Cell Signaling,Molecular Transport,Vitamin and Mineral Metabolism	Quantity of Ca2+	0.000465		-0.505	ATP2A2,CPM,EIF2S1,F2,GNAQ,ITGAM,LMNA,MYH9	8
Carbohydrate Metabolism	Quantity of carbohydrate	0.00124		-0.487	ADA,ATP2A2,F2,FABP5,GAPDH,GNAQ,LMNA,LTF,ZMPSTE24	9
Organismal Survival	Organismal death	2.94e-07		-0.472	ACTB,ADA,ARG1,ARHGAP1,ATP2A2,DCTN1,DSP,EIF2S1,EIF4A1,EIF6,F2,FERMT3,GNAQ,HPRT1,IDE,ITGAM,JUP,LMNA,MSN,MYH9,NAMPT,PAFAH1B1,PSMB4,RAB7A,RPL5,SERPING1,TKT,TMOD3,U2AF2,VCP,ZMPSTE24	31
Infectious Diseases	Infection of cells	0.000326		-0.428	ARPC5,DCTN1,F2,GNAQ,ITGAM,LTF,NCKAP1,PSMB6,RAB7A,RPL5,VCP,ZMPSTE24	12
Cellular Movement,Hematological System Development and Function,Immune Cell Trafficking	Cell movement of leukocytes	6.77e-05		-0.42	ACTB,ADA,ARG1,ARHGAP1,F2,FABP5,FERMT3,ITGAM,LTF,MSN,MYH9,PAFAH1B1,S100A14,SERPING1	14
Cellular Assembly and Organization,Tissue Development	Formation of filaments	4.23e-05		-0.38	DCTN1,F2,GNAQ,KRT17,KRT71,NCKAP1,PAFAH1B1,RPS3,TMOD3,U2AF2	10
Cellular Movement	Migration of cells	6.8e-07		-0.278	ACTB,ADA,ARG1,ARHGAP1,ATP2A2,CALML3,DSP,EIF4A3,F2,FABP5,FERMT3,GNAQ,GPC1,ITGAM,JUP,LMNA,LTF,MSN,MYH9,NAMPT,NCKAP1,PA2G4,PAFAH1B1,RAB7A,S100A14,SERPING1,TMOD3,U2AF2,VCP	29
Cellular Development,Cellular Growth and Proliferation,Connective Tissue Development and Function,Hair and Skin Development and Function,Organ Development,Tissue Development	Proliferation of keratinocytes	0.000631		-0.277	JUP,KRT17,LTF,PKP3,ZMPSTE24	5
Cell-To-Cell Signaling and Interaction,Hematological System Development and Function,Immune Cell Trafficking	Adhesion of immune cells	0.00125		-0.241	F2,FERMT3,ITGAM,LTF,MSN,PAFAH1B1,SERPING1	7
Cancer,Organismal Injury and Abnormalities	Formation of solid tumor	0.00041		-0.2	ACTB,ADA,AK2,ANP32B,ARG1,ARHGAP1,ATP2A2,CAND1,CCT5,CKAP4,CLINT1,CP,CPM,DCTN1,DSP,EIF2S1,EIF3B,EIF4A1,EIF4A3,EIF6,ERP44,F2,FABP5,FERMT3,GNAQ,GNB2,GOT1,GPC1,HDLBP,HPRT1,IDE,ITGAM,JUP,KRT17,KRT71,KRT80,LMNA,LTF,MSN,MYH9,MYO6,NAMPT,NCKAP1,PA2G4,PAFAH1B1,PDIA4,PKP3,PPA1,PSMA6,PSMB4,PSMB6,PSMD7,RAB7A,RPL5,RPS11,RPS3,RPS9,SERBP1,SERPING1,TKT,TMOD3,U2AF2,UNC45A,VCP,ZMPSTE24	65
Protein Synthesis	Expression of protein	3.68e-06		-0.199	EIF2S1,EIF3B,EIF4A1,EIF4A3,GAPDH,GNAQ,GPC1,RPL5,RPS11,RPS3,RPS9	11
Infectious Diseases	Infection by RNA virus	0.000848		-0.198	ACTB,ADA,ARPC5,F2,GNAQ,ITGAM,LTF,NAMPT,NCKAP1,PSMB6,RAB7A,RPL5,VCP,ZMPSTE24	14
Molecular Transport	Quantity of metal	0.000109		-0.124	ATP2A2,CP,CPM,EIF2S1,F2,GNAQ,ITGAM,LMNA,LTF,MYH9	10
Cancer,Organismal Injury and Abnormalities	Cancer	0.000215		-0.105	ACTB,ADA,AK2,ANP32B,ARG1,ARHGAP1,ARPC5,ATP2A2,CALML3,CAND1,CCT5,CKAP4,CLINT1,CP,CPM,DCTN1,DSP,EIF2S1,EIF3B,EIF4A1,EIF4A3,EIF6,ERP44,F2,FABP5,FERMT3,GAPDH,GNAQ,GNB2,GOT1,GPC1,H1-4,HDLBP,HPRT1,IDE,ITGAM,JUP,KRT17,KRT71,KRT80,LMNA,LTF,MSN,MYH9,MYO6,NAMPT,NCKAP1,PA2G4,PAFAH1B1,PDIA4,PKP3,PPA1,PSMA4,PSMA6,PSMB4,PSMB5,PSMB6,PSMD7,RAB7A,RPL5,RPS11,RPS3,RPS9,S100A14,SERBP1,SERPING1,TKT,TMOD3,U2AF2,UNC45A…	73
Cellular Movement,Connective Tissue Development and Function	Migration of fibroblast cell lines	0.00306		0	F2,FABP5,GPC1,VCP	4
Cellular Movement	Cell movement of tumor cell lines	0.000448		0.001	CALML3,DSP,F2,FERMT3,GNB2,JUP,LMNA,MSN,MYH9,NAMPT,PA2G4,RAB7A,S100A14,U2AF2,VCP	15
Cellular Movement	Cell movement	4.06e-08		0.048	ACTB,ADA,ARG1,ARHGAP1,ATP2A2,CALML3,DSP,EIF4A3,F2,FABP5,FERMT3,GAPDH,GNAQ,GNB2,GPC1,ITGAM,JUP,LMNA,LTF,MSN,MYH9,MYO6,NAMPT,NCKAP1,PA2G4,PAFAH1B1,RAB7A,S100A14,SERPING1,TKT,TMOD3,U2AF2,VCP	33
Cell Death and Survival,Cellular Compromise	Cytotoxicity of cells	0.00248		0.068	FERMT3,HPRT1,ITGAM,MYH9,NAMPT	5
Cellular Movement	Invasion of prostate cancer cell lines	0.00277		0.147	F2,FABP5,LMNA,PA2G4	4
Nucleic Acid Metabolism,Small Molecule Biochemistry	Synthesis of nucleotide	3.23e-05		0.189	ADA,AK2,F2,GNAQ,GNB2,HPRT1,NAMPT,PPA1,VCP	9
Cell-To-Cell Signaling and Interaction	Binding of tumor cell lines	0.000122		0.201	DSP,F2,FERMT3,ITGAM,LTF,MYH9,MYO6,SERPING1,U2AF2	9
Cellular Assembly and Organization	Formation of cytoskeleton	0.000642		0.212	ACTB,DCTN1,F2,GNAQ,NCKAP1,PAFAH1B1,RPS3,U2AF2	8
Cell Death and Survival,Neurological Disease,Organismal Injury and Abnormalities	Apoptosis of brain cells	0.003		0.218	F2,GAPDH,PA2G4,RPS3	4
Lipid Metabolism,Small Molecule Biochemistry	Hydrolysis of lipid	0.000553		0.249	ADA,F2,FABP5,GNAQ,PAFAH1B1	5
Infectious Diseases	Viral Infection	2.08e-06		0.268	ACTB,ADA,ARPC5,ATP2A2,DCTN1,EIF2S1,EIF4A3,F2,FERMT3,GAPDH,GNAQ,H2BC15,ITGAM,LMNA,LTF,MYO6,NAMPT,NCKAP1,PSMB6,RAB7A,RPL5,TKT,U2AF2,VCP,ZMPSTE24	25
Gene Expression	Transactivation of RNA	0.00296		0.271	FABP5,GAPDH,GNB2,JUP,LTF,MSN,PA2G4,S100A14	8
Cell Death and Survival	Cell death of connective tissue cells	0.00203		0.277	ACTB,ARHGAP1,EIF2S1,EIF3B,EIF6,GNAQ,GNB2,LMNA,VCP	9
Infectious Diseases	Replication of RNA virus	0.00313		0.301	ATP2A2,EIF2S1,EIF4A3,FERMT3,GNAQ,H2BC15,U2AF2,VCP	8
Cellular Movement	Cellular infiltration	0.000133		0.36	ACTB,ADA,ARG1,F2,GAPDH,ITGAM,LTF,MYH9,SERPING1,TKT	10
Molecular Transport	Export of molecule	0.00295		0.403	ADA,CP,EIF4A3,F2,MSN,U2AF2	6
Connective Tissue Development and Function,Tissue Morphology	Quantity of connective tissue	0.00206		0.442	ARHGAP1,EIF6,FABP5,GNAQ,ITGAM,LMNA,TKT,TMOD3,ZMPSTE24	9
Cellular Assembly and Organization	Development of cytoplasm	0.000188		0.488	ACTB,DCTN1,F2,GNAQ,NCKAP1,PAFAH1B1,RAB7A,RPS3,U2AF2,VCP	10
Cellular Movement	Invasion of cells	9.56e-08		0.493	ARG1,DSP,EIF4A1,F2,FABP5,FERMT3,GNAQ,GPC1,HDLBP,ITGAM,JUP,KRT17,LMNA,LTF,NAMPT,NCKAP1,PA2G4,PAFAH1B1,S100A14,VCP,ZMPSTE24	21
Protein Degradation,Protein Synthesis	Catabolism of protein	1.04e-05		0.562	CCT5,F2,GAPDH,GNAQ,IDE,LMNA,MYH9,NCKAP1,PSMB5,RAB7A,RPL5,VCP,ZMPSTE24	13
Molecular Transport	Transport of molecule	5.97e-05		0.813	ADA,ARG1,ATP2A2,CAND1,CP,DCTN1,EIF4A3,F2,FABP5,GNAQ,JUP,KRT71,LMNA,LTF,MSN,MYH9,MYO6,PAFAH1B1,PDIA4,RAB7A,U2AF2	21
Embryonic Development,Hair and Skin Development and Function,Organ Development,Organismal Development,Tissue Development	Formation of skin	4.17e-05		0.832	ATP2A2,DSP,FABP5,JUP,KRT17,KRT71,KRT80,MYH9,PKP3,ZMPSTE24	10
Protein Synthesis	Synthesis of protein	1.58e-06		0.841	EIF2S1,EIF3B,EIF4A1,EIF4A3,EIF6,GAPDH,GNAQ,GPC1,KRT17,RPL5,RPS11,RPS3,RPS9	13
Cell Death and Survival	Cell death of tumor cell lines	0.000219		0.869	ARG1,ATP2A2,CCT5,DCTN1,DSP,EIF2S1,GAPDH,GOT1,GPC1,IDE,ITGAM,JUP,LMNA,MSN,MYO6,NAMPT,PA2G4,PSMD7,RPS3,VCP	20
Tissue Morphology	Quantity of cells	0.00134		0.903	ADA,ARG1,ARHGAP1,CP,DSP,EIF2S1,F2,FABP5,FERMT3,GNAQ,ITGAM,LMNA,MSN,MYH9,MYO6,PAFAH1B1,PSMB5,RAB7A,SERPING1,TMOD3	20
Cellular Movement	Invasion of tumor cell lines	0.000157		0.915	ARG1,DSP,EIF4A1,F2,FABP5,FERMT3,KRT17,LMNA,NAMPT,NCKAP1,PA2G4,S100A14,VCP,ZMPSTE24	14
Protein Synthesis	Metabolism of protein	8.44e-12		1.009	CCT5,CKAP4,CP,EIF2S1,EIF3B,EIF4A1,EIF4A3,EIF6,ERP44,F2,GAPDH,GNAQ,GPC1,IDE,KRT17,LMNA,LTF,MYH9,NCKAP1,PSMB5,RAB7A,RPL5,RPS11,RPS3,RPS9,VCP,ZMPSTE24	27
Cell Death and Survival	Cell viability of tumor cell lines	0.0013		1.032	EIF2S1,EIF4A1,EIF4A3,GPC1,ITGAM,NAMPT,PSMA4,PSMA6,PSMB4,PSMB5,PSMB6,U2AF2,VCP	13
Organismal Development	Growth of organism	0.00261		1.044	ARG1,ARHGAP1,DCTN1,EIF4A1,F2,ITGAM,LMNA,LTF,PAFAH1B1,TKT,ZMPSTE24	11
Cellular Assembly and Organization	Quantity of filaments	1.68e-05		1.067	DSP,F2,IDE,LMNA,PAFAH1B1,TMOD3	6
Nucleic Acid Metabolism,Small Molecule Biochemistry	Synthesis of purine nucleotide	0.000143		1.131	AK2,F2,HPRT1,NAMPT,PPA1,VCP	6
Organismal Injury and Abnormalities	Bleeding	0.000733		1.132	F2,FERMT3,GNAQ,JUP,MYH9,PA2G4,PSMB5,TMOD3	8
Cell Death and Survival	Neuronal cell death	0.000743		1.157	ADA,ARHGAP1,EIF2S1,F2,GAPDH,HPRT1,IDE,ITGAM,PA2G4,PAFAH1B1,RPS3	11
Cellular Function and Maintenance	Movement of organelle	4.86e-06		1.192	DCTN1,LMNA,MYH9,MYO6,PAFAH1B1,RAB7A	6
Cellular Assembly and Organization,Cellular Function and Maintenance	Organization of cytoskeleton	1.23e-07		1.22	ACTB,ARHGAP1,ARPC5,CALML3,CKAP4,DCTN1,DSP,F2,FERMT3,GAPDH,HPRT1,IDE,ITGAM,JUP,KRT17,KRT71,LTF,MSN,MYH9,MYO6,NCKAP1,PAFAH1B1,RPS3,TMOD3	24
Cell Death and Survival	Cell viability	0.00137		1.224	EIF2S1,EIF4A1,EIF4A3,F2,GPC1,IDE,ITGAM,LMNA,LTF,NAMPT,PSMA4,PSMA6,PSMB4,PSMB5,PSMB6,U2AF2,VCP	17
Connective Tissue Development and Function,Tissue Morphology	Quantity of adipose tissue	0.000175		1.23	ARHGAP1,EIF6,FABP5,GNAQ,LMNA,TKT,ZMPSTE24	7
Cancer,Organismal Injury and Abnormalities	Invasive tumor	5.21e-05		1.294	ACTB,ARG1,EIF4A1,F2,FABP5,FERMT3,HPRT1,JUP,LTF,MYH9,MYO6,NCKAP1,PAFAH1B1,PSMB5,RPS11,SERPING1,U2AF2,ZMPSTE24	18
Cancer,Organismal Injury and Abnormalities	Advanced malignant tumor	0.000192		1.294	ACTB,ARG1,EIF4A1,F2,FABP5,FERMT3,HPRT1,JUP,LTF,MYH9,NCKAP1,PAFAH1B1,PSMB5,RPS11,SERPING1,U2AF2	16
Cancer,Organismal Injury and Abnormalities	Metastasis	0.000243		1.294	ACTB,ARG1,EIF4A1,F2,FABP5,FERMT3,HPRT1,JUP,LTF,MYH9,NCKAP1,PAFAH1B1,PSMB5,RPS11,U2AF2	15
Cell Death and Survival		0.00092		1.314	EIF2S1,EIF4A1,EIF4A3,F2,GPC1,IDE,ITGAM,JUP,LMNA,LTF,NAMPT,PSMA4,PSMA6,PSMB4,PSMB5,PSMB6,U2AF2,VCP	18
Cellular Assembly and Organization,Cellular Function and Maintenance	Microtubule dynamics	1.15e-05		1.728	ACTB,ARHGAP1,CALML3,CKAP4,DCTN1,DSP,F2,FERMT3,GAPDH,HPRT1,IDE,ITGAM,LTF,MSN,MYH9,MYO6,NCKAP1,PAFAH1B1,RPS3	19
Organismal Survival	Survival of organism	0.000556		1.937	ARG1,DSP,F2,IDE,ITGAM,JUP,LMNA,LTF,NAMPT,PKP3,SERPING1,ZMPSTE24	12
Cell Death and Survival	Cell viability of colorectal cancer cell lines	0.00101		1.982	EIF4A3,PSMB5,PSMB6,U2AF2,VCP	5
Cellular Compromise,Inflammatory Response	Degranulation of granulocytes	8.53e-12			ARG1,ARPC5,CAND1,CKAP4,DSP,ERP44,F2,FABP5,ITGAM,JUP,LTF,PA2G4,PSMD7,RAB7A,VAT1,VCP	16
Cellular Compromise,Inflammatory Response	Degranulation of neutrophils	7.15e-11			ARG1,ARPC5,CAND1,CKAP4,DSP,ERP44,FABP5,ITGAM,JUP,LTF,PA2G4,PSMD7,RAB7A,VAT1,VCP	15
Cellular Compromise,Inflammatory Response	Degranulation of cells	1.38e-10			ARG1,ARPC5,CAND1,CKAP4,DSP,ERP44,F2,FABP5,FERMT3,ITGAM,JUP,LTF,PA2G4,PSMD7,RAB7A,SERPING1,VAT1,VCP	18
Cellular Compromise,Inflammatory Response	Degranulation of phagocytes	2.46e-10			ARG1,ARPC5,CAND1,CKAP4,DSP,ERP44,F2,FABP5,ITGAM,JUP,LTF,PA2G4,PSMD7,RAB7A,VAT1,VCP	16
Dermatological Diseases and Conditions,Organismal Injury and Abnormalities	Psoriasis	4.74e-09			ARG1,ATP2A2,CCT5,EIF2S1,EIF4A3,EIF6,FABP5,GAPDH,GOT1,JUP,KRT17,LTF,NAMPT,PSMA6,PSMB6,SERBP1	16
Dermatological Diseases and Conditions,Organismal Injury and Abnormalities	Chronic psoriasis	4.56e-08			ARG1,ATP2A2,CCT5,EIF2S1,EIF4A3,FABP5,GOT1,KRT17	8
Immunological Disease,Inflammatory Disease	Atopic disease	6.28e-08			ACTB,ARG1,FABP5,GAPDH,IDE,JUP,KRT17,MSN,MYH9,TKT,VCP	11
Cellular Movement,Hematological Disease,Immunological Disease,Inflammatory Disease,Inflammatory Response,Organismal Injury and Abnormalities,Respiratory Disease	Allergic pulmonary eosinophilia	3.29e-07			ACTB,ARG1,GAPDH,MYH9,TKT	5
Immunological Disease	Allergy	5.08e-07			ACTB,ARG1,FABP5,GAPDH,IDE,JUP,KRT17,MSN,MYH9,SERPING1,TKT,VCP	12
Protein Synthesis	Initiation of translation of protein	5.24e-07			EIF2S1,EIF3B,EIF4A1,RPL5,RPS11,RPS3,RPS9	7
Post-Translational Modification	Ubiquitination	7.09e-07			CAND1,H2BC15,HPRT1,PSMA4,PSMA6,PSMB4,PSMB5,PSMB6,PSMD7,RPS3,U2AF2,VCP	12
Immunological Disease	Hypersensitive reaction	8.98e-07			ACTB,ARG1,FABP5,GAPDH,IDE,JUP,KRT17,MSN,MYH9,PKP3,TKT,VCP	12
Post-Translational Modification	Deubiquitination of protein	1.05e-06			ACTB,PSMA4,PSMA6,PSMB4,PSMB5,PSMB6,PSMD7,VCP	8
Dermatological Diseases and Conditions,Organismal Injury and Abnormalities	Chronic skin disorder	1.25e-06			ARG1,ATP2A2,CCT5,EIF2S1,EIF4A3,FABP5,GAPDH,GOT1,KRT17	9
Cell Morphology,Cellular Assembly and Organization	Morphology of nucleus	1.43e-06			ADA,ARHGAP1,GAPDH,H2AZ2,LMNA,TMOD3,VCP,ZMPSTE24	8
Cellular Assembly and Organization,Cellular Function and Maintenance	Organization of filaments	3.75e-06			ATP2A2,DSP,GAPDH,JUP,KRT17,KRT71,MSN,PAFAH1B1	8
Post-Translational Modification	Ubiquitination of protein	4.31e-06			CAND1,H2BC15,PSMA4,PSMA6,PSMB4,PSMB5,PSMB6,PSMD7,RPS3,U2AF2,VCP	11
Hereditary Disorder,Neurological Disease,Organismal Injury and Abnormalities,Skeletal and Muscular Disorders	Nonaka myopathy	7.35e-06			PSMA4,PSMB5,VCP	3
Gene Expression,RNA Damage and Repair,RNA Post-Transcriptional Modification	Stabilization of mRNA	8.67e-06			PSMA4,PSMA6,PSMB4,PSMB5,PSMB6,PSMD7	6
Cellular Assembly and Organization	Attachment of intermediate filaments	1.07e-05			DSP,PAFAH1B1	2
Dermatological Diseases and Conditions,Organismal Injury and Abnormalities	Naxos disease	1.07e-05			DSP,JUP	2
Cell Morphology,Cellular Assembly and Organization	Shape of nucleus	1.07e-05			LMNA,ZMPSTE24	2
Connective Tissue Disorders,Dermatological Diseases and Conditions,Developmental Disorder,Gastrointestinal Disease,Hereditary Disorder,Organismal Injury and Abnormalities,Skeletal and Muscular Disorders	Mandibuloacral dysostosis	1.07e-05			LMNA,ZMPSTE24	2
Digestive System Development and Function,Hepatic System Development and Function,Organ Morphology,Organismal Development	Morphology of liver	1.29e-05			ADA,ARG1,ARHGAP1,CP,EIF6,FABP5,JUP,LMNA,TKT	9
Embryonic Development,Hair and Skin Development and Function,Organ Development,Organismal Development,Tissue Development	Formation of epidermis	1.3e-05			ATP2A2,DSP,FABP5,KRT17,KRT71,MYH9,ZMPSTE24	7
Cell Morphology,Embryonic Development,Hair and Skin Development and Function,Organ Development,Organismal Development,Tissue Development	Keratinization of epidermis	1.36e-05			DSP,JUP,KRT17,KRT71,KRT80,PKP3	6
Hematological Disease,Immunological Disease,Inflammatory Disease	Eosinophilic inflammation	1.99e-05			ACTB,ARG1,GAPDH,HPRT1,MYH9,TKT	6
Dermatological Diseases and Conditions,Inflammatory Disease,Inflammatory Response,Organismal Injury and Abnormalities	Dermatitis	2.2e-05			ADA,DSP,FABP5,IDE,JUP,KRT17,MSN,PKP3,PSMB5,VCP	10
Cellular Assembly and Organization	Organization of cellular membrane	2.25e-05			ACTB,ARPC5,DSP,JUP,LMNA,MYH9,VCP,ZMPSTE24	8
Dermatological Diseases and Conditions,Organismal Injury and Abnormalities,Skeletal and Muscular Disorders	Lethal restrictive dermopathy	3.19e-05			LMNA,ZMPSTE24	2
Cell-To-Cell Signaling and Interaction,Cellular Assembly and Organization,Cellular Function and Maintenance	Formation of desmosomes	3.19e-05			DSP,JUP	2
Connective Tissue Disorders,Organismal Injury and Abnormalities,Skeletal and Muscular Disorders,Tissue Morphology	Spontaneous fracture of rib	3.19e-05			LMNA,ZMPSTE24	2
RNA Damage and Repair	Nonsense-mediated mRNA decay	3.28e-05			EIF4A3,RPL5,RPS11,RPS3,RPS9	5
Cellular Assembly and Organization	Organization of organelle	4.65e-05			ATP2A2,DSP,GAPDH,JUP,KRT17,KRT71,LMNA,MSN,MYH9,PAFAH1B1,VCP,ZMPSTE24	12
Connective Tissue Disorders,Immunological Disease,Inflammatory Disease,Organismal Injury and Abnormalities,Skeletal and Muscular Disorders	Systemic lupus erythematosus	4.96e-05			FABP5,GNAQ,HPRT1,ITGAM,JUP,LTF,MYH9,MYO6,SERPING1	9
Connective Tissue Disorders,Inflammatory Disease,Organismal Injury and Abnormalities,Skeletal and Muscular Disorders	Rheumatic Disease	5.53e-05			ADA,AK2,ARG1,ARPC5,DCTN1,FABP5,GNAQ,GNB2,HPRT1,IDE,ITGAM,JUP,LTF,MYH9,MYO6,NAMPT,RPS3,SERPING1	18
Cellular Assembly and Organization,Cellular Function and Maintenance,Inflammatory Response	Maturation of phagosomes	5.76e-05			MSN,RAB7A,VCP	3
Developmental Disorder,Skeletal and Muscular Disorders	Lordokyphosis	6.37e-05			ARHGAP1,LMNA	2
Nucleic Acid Metabolism,Small Molecule Biochemistry	Metabolism of hypoxanthine	6.37e-05			ADA,HPRT1	2
Cell Death and Survival	Apoptosis of hair follicle	6.37e-05			KRT17,PKP3	2
Cell-To-Cell Signaling and Interaction,Cellular Assembly and Organization	Quantity of desmosomes	6.37e-05			DSP,JUP	2
Nucleic Acid Metabolism,Small Molecule Biochemistry	Metabolism of adenine	6.37e-05			AK2,HPRT1	2
Cardiovascular Disease,Hereditary Disorder,Organismal Injury and Abnormalities	Progressive cardiac conduction disease	6.37e-05			DSP,LMNA	2
Cellular Movement	Invasion of pneumocytes	6.37e-05			ITGAM,LTF	2
Cell Cycle	Senescence of kidney cells	6.37e-05			LMNA,ZMPSTE24	2
Post-Translational Modification,Protein Folding	Folding of protein	6.47e-05			CCT5,ERP44,GNB2,RAB7A,VCP	5
Inflammatory Response,Respiratory Disease	Inflammation of respiratory system component	6.72e-05			ACTB,ADA,ARG1,F2,GAPDH,IDE,ITGAM,LTF,MYH9,SERPING1,TKT	11
Gene Expression,Protein Synthesis	Translation of mRNA	8.26e-05			EIF2S1,EIF3B,EIF4A3,GAPDH,RPS3,RPS9	6
Post-Translational Modification	Polyubiquitination of protein	0.000101			PSMA4,PSMA6,PSMB4,PSMB5,PSMB6,PSMD7	6
Cardiovascular Disease,Organismal Injury and Abnormalities,Skeletal and Muscular Disorders	Idiopathic ventricular fibrillation	0.000106			DSP,LMNA	2
Dermatological Diseases and Conditions,Hair and Skin Development and Function,Organ Morphology,Organismal Injury and Abnormalities	Abnormal morphology of hair medulla	0.000106			KRT17,PKP3	2
Cellular Function and Maintenance	Disassembly of nuclear envelope	0.000106			DCTN1,PAFAH1B1	2
Developmental Disorder,Embryonic Development,Tissue Morphology	Disorganization of embryonic tissue	0.000106			ADA,PAFAH1B1	2
Gene Expression	Expression of mRNA	0.000108			EIF2S1,EIF3B,EIF4A3,F2,GAPDH,RPS3,RPS9	7
Cardiovascular Disease,Organismal Injury and Abnormalities	Right ventricular abnormality	0.000117			ADA,ATP2A2,DSP,JUP,LMNA	5
Cell Morphology	Cell rounding of tumor cell lines	0.000117			F2,GNAQ,MYH9	3
Cell Death and Survival,Embryonic Development	Cell viability of embryonic stem cell lines	0.00013			EIF2S1,PSMA6,U2AF2	3
Cell Cycle	Metaphase	0.000144			DCTN1,GPC1,UNC45A	3
Cardiovascular Disease,Organismal Injury and Abnormalities,Skeletal and Muscular Disorders	Myopathy of heart	0.000155			DSP,JUP,LMNA,MYH9	4
Cardiovascular Disease,Hereditary Disorder,Organismal Injury and Abnormalities,Skeletal and Muscular Disorders	Familial left ventricular noncompaction	0.000158			DSP,JUP,LMNA	3
Inflammatory Disease,Inflammatory Response,Organismal Injury and Abnormalities,Respiratory Disease	Inflammation of lung	0.000158			ACTB,ADA,ARG1,F2,GAPDH,IDE,MYH9,TKT	8
Hematological Disease,Immunological Disease,Infectious Diseases	Infection of peritoneal macrophages	0.000159			GNAQ,ITGAM	2
Nucleic Acid Metabolism,Small Molecule Biochemistry	Metabolism of purine base	0.000173			ADA,AK2,HPRT1	3
Cell-To-Cell Signaling and Interaction,Cellular Assembly and Organization,Cellular Function and Maintenance	Formation of adherens junctions	0.000173			ACTB,F2,JUP	3
Cardiovascular Disease,Hereditary Disorder,Organismal Injury and Abnormalities,Skeletal and Muscular Disorders	Arrhythmogenic right ventricular cardiomyopathy	0.00019			DSP,JUP,LMNA	3
Protein Degradation,Protein Synthesis	Stabilization of protein	0.000203			CCT5,GAPDH,GNAQ,LMNA,NCKAP1,RPL5	6
Organismal Injury and Abnormalities,Skeletal and Muscular Disorders	Atrophy of muscle	0.000207			ARHGAP1,DCTN1,JUP,LMNA,RAB7A,VCP	6
Cell-To-Cell Signaling and Interaction,Hematological System Development and Function,Hematopoiesis	Binding of red blood cells	0.000207			ITGAM,LTF,SERPING1	3
Cellular Assembly and Organization,Cellular Function and Maintenance	Organization of intermediate filaments	0.000207			DSP,KRT17,KRT71	3
Organismal Injury and Abnormalities	Platelet clot	0.000222			F2,MYH9	2
Cell Morphology,Cellular Assembly and Organization,DNA Replication, Recombination, and Repair	Morphology of nuclear envelope	0.000222			ADA,LMNA	2
Nucleic Acid Metabolism,Small Molecule Biochemistry	Metabolism of dATP	0.000222			ADA,AK2	2
Cell Morphology	Shape of blood cells	0.000222			FERMT3,GNAQ	2
Hereditary Disorder,Neurological Disease,Organismal Injury and Abnormalities,Skeletal and Muscular Disorders	Charcot-Marie-Tooth disease type 2	0.000225			LMNA,RAB7A,VCP	3
Cell Morphology,Hematological System Development and Function,Inflammatory Response,Tissue Morphology	Morphology of blood platelets	0.000225			F2,GNAQ,TMOD3	3
Cardiovascular Disease,Hereditary Disorder,Organismal Injury and Abnormalities	Familial ventricular arrhythmia	0.000225			DSP,JUP,LMNA	3
Cancer,Organismal Injury and Abnormalities	Nonhematologic malignant neoplasm	0.000243			ACTB,ADA,AK2,ANP32B,ARG1,ARHGAP1,ARPC5,ATP2A2,CALML3,CAND1,CCT5,CKAP4,CLINT1,CP,CPM,DCTN1,DSP,EIF2S1,EIF3B,EIF4A1,EIF4A3,EIF6,ERP44,F2,FABP5,FERMT3,GAPDH,GNAQ,GNB2,GOT1,GPC1,HDLBP,HPRT1,IDE,ITGAM,JUP,KRT17,KRT71,KRT80,LMNA,LTF,MSN,MYH9,MYO6,NAMPT,NCKAP1,PA2G4,PAFAH1B1,PDIA4,PKP3,PPA1,PSMA4,PSMA6,PSMB4,PSMB5,PSMB6,PSMD7,RAB7A,RPL5,RPS11,RPS3,RPS9,S100A14,SERBP1,SERPING1,TKT,TMOD3,U2AF2,UNC45A,VAT1…	72
Carbohydrate Metabolism,Lipid Metabolism,Molecular Transport,Small Molecule Biochemistry	Quantity of phosphatidylinositol-3,4,5-triphosphate	0.000245			ADA,F2,GNAQ	3
Dermatological Diseases and Conditions,Organismal Injury and Abnormalities	Keratosis	0.000245			ATP2A2,DSP,IDE,JUP,TKT	5
Nucleic Acid Metabolism,Small Molecule Biochemistry	Catabolism of purine nucleotide	0.000265			ADA,HPRT1,VCP	3
Infectious Diseases	Infection by herpes simplex virus	0.000286			ADA,DCTN1,F2	3
Carbohydrate Metabolism,Lipid Metabolism,Molecular Transport,Small Molecule Biochemistry	Accumulation of phosphatidylinositol 3,4-diphosphate	0.000295			F2,MYH9	2
Cell-To-Cell Signaling and Interaction	Aggregation of bacteria	0.000295			F2,LTF	2
Cancer,Neurological Disease,Organismal Injury and Abnormalities	Glioma cancer	0.000298			ACTB,ADA,ANP32B,ARHGAP1,ATP2A2,CAND1,CCT5,CKAP4,CLINT1,CP,CPM,DCTN1,DSP,EIF3B,EIF4A3,EIF6,F2,FABP5,FERMT3,GOT1,HDLBP,HPRT1,IDE,ITGAM,JUP,KRT71,LMNA,LTF,MSN,MYH9,MYO6,NAMPT,NCKAP1,PA2G4,PAFAH1B1,PDIA4,PKP3,PSMA6,PSMB4,PSMB6,RPL5,RPS11,RPS3,RPS9,SERPING1,TMOD3,U2AF2,UNC45A,VCP	49
Inflammatory Disease,Inflammatory Response,Organismal Injury and Abnormalities,Respiratory Disease	Asthma	0.0003			ACTB,ARG1,GAPDH,ITGAM,MYH9,SERPING1,TKT	7
Inflammatory Disease,Inflammatory Response,Organismal Injury and Abnormalities,Respiratory Disease	Inflammation of airway	0.000321			ACTB,ARG1,GAPDH,ITGAM,LTF,MYH9,SERPING1,TKT	8
Cancer,Organismal Injury and Abnormalities	Adenocarcinoma	0.000341			ACTB,ADA,ANP32B,ARG1,ARHGAP1,ARPC5,ATP2A2,CAND1,CCT5,CKAP4,CLINT1,CP,DCTN1,DSP,EIF2S1,EIF3B,EIF4A1,EIF4A3,ERP44,F2,FABP5,FERMT3,GAPDH,GNAQ,GNB2,GOT1,GPC1,HDLBP,HPRT1,IDE,ITGAM,JUP,KRT17,KRT71,KRT80,LMNA,LTF,MSN,MYH9,MYO6,NAMPT,NCKAP1,PA2G4,PAFAH1B1,PDIA4,PKP3,PPA1,PSMA4,PSMB4,PSMB5,PSMB6,PSMD7,RAB7A,RPL5,RPS11,RPS3,S100A14,SERBP1,SERPING1,TKT,TMOD3,U2AF2,UNC45A,VAT1,VCP,ZMPSTE24	66
Hereditary Disorder,Neurological Disease,Organismal Injury and Abnormalities,Skeletal and Muscular Disorders	Charcot-Marie-Tooth disease	0.000345			DCTN1,LMNA,RAB7A,VCP	4
Neurological Disease,Organismal Injury and Abnormalities,Psychological Disorders	Temporal lobe atrophy	0.000357			ARG1,NAMPT,VCP	3
Skeletal and Muscular Disorders	Orthopedic injury	0.000359			F2,LMNA,SERPING1,ZMPSTE24	4
Cardiovascular Disease,Hematological Disease,Organismal Injury and Abnormalities	Thrombosis of atrium	0.000378			F2,JUP	2
Connective Tissue Development and Function,Connective Tissue Disorders,Organ Morphology,Organismal Development,Organismal Injury and Abnormalities,Skeletal and Muscular Disorders,Skeletal and Muscular System Development and Function,Tissue Development	Abnormal morphology of zygomatic arch	0.000378			LMNA,ZMPSTE24	2
Cell Morphology	Shape change of nucleus	0.000378			LMNA,ZMPSTE24	2
Cancer,Neurological Disease,Organismal Injury and Abnormalities	Central nervous system solid tumor	0.000383			ACTB,ADA,ANP32B,ARHGAP1,ATP2A2,CAND1,CCT5,CKAP4,CLINT1,CP,CPM,DCTN1,DSP,EIF3B,EIF4A3,EIF6,F2,FABP5,FERMT3,GNAQ,GOT1,HDLBP,HPRT1,IDE,ITGAM,JUP,KRT71,LMNA,LTF,MSN,MYH9,MYO6,NAMPT,NCKAP1,PA2G4,PAFAH1B1,PDIA4,PKP3,PSMA6,PSMB4,PSMB6,RPL5,RPS11,RPS3,RPS9,SERPING1,TMOD3,U2AF2,UNC45A,VCP	50
Infectious Diseases	Replication of Infectious bronchitis virus	0.000383			ATP2A2,U2AF2,VCP	3
Cancer,Organismal Injury and Abnormalities,Reproductive System Disease	Mammary tumor	0.000388			ANP32B,ARPC5,CKAP4,CP,DSP,EIF3B,EIF4A1,EIF6,FABP5,FERMT3,GNAQ,HDLBP,JUP,KRT17,KRT71,LMNA,LTF,MSN,MYH9,MYO6,NAMPT,PSMB4,RPL5,RPS3,S100A14,SERPING1,U2AF2,ZMPSTE24	28
Cardiovascular Disease,Organismal Injury and Abnormalities	Coronary artery disease	0.000394			ADA,EIF4A3,F2,ITGAM,JUP,TKT	6
Hereditary Disorder,Neurological Disease,Organismal Injury and Abnormalities	Hereditary motor and sensory neuropathy	0.000399			CCT5,DCTN1,LMNA,RAB7A,VCP	5
Cardiovascular System Development and Function,Organ Morphology,Organismal Development	Morphology of heart	0.000406			ADA,ARHGAP1,ATP2A2,DSP,F2,GNAQ,HPRT1,JUP,LMNA,MYH9,TKT,ZMPSTE24	12
Cellular Assembly and Organization,Cellular Function and Maintenance	Organization of actin cytoskeleton	0.000423			ARPC5,F2,JUP,MSN,MYH9,PAFAH1B1,TMOD3	7
Cellular Movement	Scattering	0.000446			F2,LMNA,PAFAH1B1,RAB7A	4
Amino Acid Metabolism,Small Molecule Biochemistry	Cleavage of amino acids	0.000472			ARG1,CPM	2
Cell Morphology	Morphology of cellular protrusions	0.000494			CALML3,LMNA,MSN,MYH9,MYO6,NAMPT,PAFAH1B1	7
Cell-To-Cell Signaling and Interaction,Cellular Assembly and Organization	Cell-cell contact of blood cells	0.00053			F2,FERMT3,ITGAM	3
Cardiovascular Disease,Hereditary Disorder,Metabolic Disease,Organismal Injury and Abnormalities	Hereditary Wolff-Parkinson-White syndrome	0.000564			DSP,JUP,LMNA	3
Cardiovascular Disease,Hematological Disease,Organismal Injury and Abnormalities	Stabilization of thrombus	0.000575			F2,MYH9	2
Cardiovascular System Development and Function,Organ Development,Organ Morphology	Contraction of left ventricle	0.000575			GNAQ,LMNA	2
Cancer,Neurological Disease,Organismal Injury and Abnormalities	High grade astrocytoma	0.000583			ADA,ANP32B,ATP2A2,CAND1,CCT5,CKAP4,CLINT1,CP,CPM,DSP,EIF3B,EIF4A3,F2,FERMT3,GOT1,HDLBP,HPRT1,IDE,ITGAM,JUP,KRT71,LMNA,LTF,MSN,MYH9,MYO6,NAMPT,NCKAP1,PA2G4,PAFAH1B1,PDIA4,PKP3,PSMA6,PSMB6,RPL5,SERPING1,TMOD3,U2AF2,UNC45A,VCP	40
Neurological Disease,Skeletal and Muscular Disorders	Neuromuscular disease	0.000584			ACTB,ATP2A2,CP,GAPDH,ITGAM,LMNA,LTF,PSMA4,PSMB5,PSMB6,RPL5,SERPING1,VCP	13
Cardiovascular Disease,Organismal Injury and Abnormalities,Skeletal and Muscular Disorders	Cardiac fibrillation	0.000591			ATP2A2,DSP,F2,JUP,LMNA	5
Embryonic Development,Hair and Skin Development and Function,Organ Development,Organ Morphology,Organismal Development,Tissue Development	Morphogenesis of hair follicle	0.000598			KRT17,KRT71,MYH9	3
Cell-To-Cell Signaling and Interaction	Signaling of blood cells	0.000598			F2,GNAQ,ITGAM	3
Energy Production,Molecular Transport,Nucleic Acid Metabolism,Small Molecule Biochemistry	Release of ATP	0.000598			F2,GNAQ,PDIA4	3
Cardiovascular Disease,Organismal Injury and Abnormalities	Arrhythmia of heart ventricle	0.000603			DSP,JUP,LMNA,ZMPSTE24	4
Cardiovascular Disease,Cardiovascular System Development and Function,Organ Morphology,Organismal Development,Organismal Injury and Abnormalities,Skeletal and Muscular Disorders	Dilated cardiomyopathy	0.000623			ATP2A2,DSP,GNAQ,JUP,LMNA,MYH9,ZMPSTE24	7
Dermatological Diseases and Conditions,Immunological Disease,Inflammatory Disease,Inflammatory Response,Organismal Injury and Abnormalities	Atopic dermatitis	0.00067			FABP5,IDE,JUP,KRT17,MSN,VCP	6
Cardiovascular Disease,Hematological Disease,Organismal Injury and Abnormalities	Thromboembolism	0.000671			ADA,F2,GNAQ	3
Cardiovascular Disease,Hereditary Disorder,Organismal Injury and Abnormalities,Skeletal and Muscular Disorders	Arrhythmogenic right ventricular dysplasia familial 9	0.000689			DSP,LMNA	2
Cell-To-Cell Signaling and Interaction	Response of blood platelets	0.000689			F2,ITGAM	2
Cellular Assembly and Organization	Sealing of cellular membrane	0.000689			DSP,MYH9	2
Cardiovascular Disease,Cardiovascular System Development and Function,Hereditary Disorder,Organ Morphology,Organismal Development,Organismal Injury and Abnormalities,Skeletal and Muscular Disorders	Dilated cardiomyopathy 1S	0.000689			DSP,LMNA	2
Neurological Disease,Organ Morphology,Organismal Injury and Abnormalities,Psychological Disorders	Atrophy of hippocampus	0.000689			ARG1,NAMPT	2
Cell-To-Cell Signaling and Interaction	Signaling of macrophages	0.000689			GNAQ,ITGAM	2
Cardiovascular Disease,Hereditary Disorder,Organismal Injury and Abnormalities,Skeletal and Muscular Disorders	Paroxysmal familial ventricular fibrillation type 1	0.000689			DSP,JUP	2
Cell Cycle	Metaphase of tumor cell lines	0.000689			DCTN1,UNC45A	2
Cellular Development,Cellular Growth and Proliferation,Hematological System Development and Function,Hematopoiesis,Tissue Development	Differentiation of hematopoietic progenitor cells	0.000718			ADA,EIF6,PSMA4,PSMA6,PSMB4,PSMB5,PSMB6,PSMD7	8
Hematological Disease,Immunological Disease,Infectious Diseases	Infection of antigen presenting cells	0.00075			GNAQ,ITGAM,LTF	3
Cellular Compromise,Cellular Function and Maintenance	Endoplasmic reticulum stress response	0.000778			ATP2A2,EIF2S1,ERP44,PAFAH1B1,VCP	5
Hair and Skin Development and Function,Organ Development	Growth of hair	0.000791			ARHGAP1,KRT17,PKP3	3
Cardiovascular Disease,Organismal Injury and Abnormalities	Systemic vasculopathy	0.000812			F2,HPRT1	2
Organismal Injury and Abnormalities,Skeletal and Muscular Disorders	Atrophy of skeletal muscle	0.000844			ARHGAP1,DCTN1,JUP,LMNA	4
Infectious Diseases,Respiratory Disease	Viral respiratory infection	0.000861			F2,GAPDH,ITGAM,LTF,TKT	5
Cell Morphology	Shape change of blood cells	0.000894			F2,FERMT3,ITGAM,MYH9	4
Cancer,Organismal Injury and Abnormalities	Non-melanoma solid tumor	0.0009			ACTB,ADA,AK2,ANP32B,ARG1,ARHGAP1,ARPC5,ATP2A2,CAND1,CCT5,CKAP4,CLINT1,CP,CPM,DCTN1,DSP,EIF2S1,EIF3B,EIF4A1,EIF4A3,EIF6,ERP44,F2,FABP5,FERMT3,GAPDH,GNAQ,GNB2,GOT1,GPC1,HDLBP,HPRT1,IDE,ITGAM,JUP,KRT17,KRT71,KRT80,LMNA,LTF,MSN,MYH9,MYO6,NAMPT,NCKAP1,PA2G4,PAFAH1B1,PDIA4,PKP3,PPA1,PSMA4,PSMA6,PSMB4,PSMB5,PSMB6,PSMD7,RAB7A,RPL5,RPS11,RPS3,RPS9,S100A14,SERBP1,SERPING1,TKT,TMOD3,U2AF2,UNC45A,VAT1,VCP,ZM…	71
Hereditary Disorder,Organismal Injury and Abnormalities,Skeletal and Muscular Disorders	Hereditary myopathy	0.000913			CCT5,DCTN1,DSP,JUP,LMNA,PSMA4,PSMB5,RAB7A,VCP,ZMPSTE24	10
Cell-To-Cell Signaling and Interaction,Hematological System Development and Function,Inflammatory Response	Adhesion of blood platelets	0.000924			F2,FERMT3,ITGAM	3
Immunological Disease	Systemic autoimmune syndrome	0.000934			ADA,AK2,ARG1,FABP5,GNAQ,GNB2,HPRT1,IDE,ITGAM,JUP,LTF,MYH9,MYO6,NAMPT,RPS3,SERPING1	16
Cellular Movement	Translocation of bacteria	0.000946			ITGAM,RAB7A	2
Cellular Assembly and Organization,Cellular Function and Maintenance	Movement of vesicles	0.000946			DCTN1,MYO6	2
Infectious Diseases	Release of virus	0.000972			ACTB,LMNA,VCP	3
Immunological Disease	Early stage acute graft-vs-host disease	0.000972			LTF,MYO6,PAFAH1B1	3
Cell-To-Cell Signaling and Interaction,Cellular Assembly and Organization	Quantity of focal adhesions	0.000972			ACTB,F2,MYH9	3
Hematological Disease,Immunological Disease,Infectious Diseases	Infection of phagocytes	0.000972			GNAQ,ITGAM,LTF	3
Cell Death and Survival	Cell death of pheochromocytoma cell lines	0.000974			GAPDH,PA2G4,RPS3,VCP	4
Embryonic Development,Hair and Skin Development and Function,Organ Development,Organismal Development,Tissue Development	Formation of hair follicle	0.000974			KRT17,KRT71,MYH9,ZMPSTE24	4
DNA Replication, Recombination, and Repair,Nucleic Acid Metabolism,Small Molecule Biochemistry	Hydrolysis of nucleotide	0.00103			CCT5,F2,RAB7A,VCP	4
Cardiovascular Disease,Organismal Injury and Abnormalities,Skeletal and Muscular Disorders	Ventricular fibrillation	0.00107			DSP,JUP,LMNA	3
Connective Tissue Development and Function,Tissue Morphology	Quantity of subcutaneous fat	0.00107			FABP5,LMNA,ZMPSTE24	3
Connective Tissue Development and Function,Skeletal and Muscular System Development and Function,Tissue Development,Tissue Morphology	Volume of bone tissue	0.00109			GNAQ,ZMPSTE24	2
Cellular Assembly and Organization,Cellular Function and Maintenance,Molecular Transport	Exocytosis of lysosome	0.00109			F2,MYH9	2
Cell Morphology,Cellular Assembly and Organization,Cellular Function and Maintenance,Inflammatory Response	Maturation of autophagosomes	0.00109			RAB7A,VCP	2
Cardiovascular Disease,Hereditary Disorder,Organismal Injury and Abnormalities	Catecholaminergic polymorphic ventricular tachycardia type 1	0.00109			DSP,LMNA	2
Hematological System Development and Function,Inflammatory Response,Tissue Development	Accumulation of blood platelets	0.00109			F2,PDIA4	2
Cancer,Organismal Injury and Abnormalities	Head and neck tumor	0.00109			ACTB,ADA,AK2,ANP32B,ARHGAP1,ATP2A2,CAND1,CCT5,CKAP4,CLINT1,CP,CPM,DCTN1,DSP,EIF2S1,EIF3B,EIF4A1,EIF4A3,EIF6,ERP44,F2,FABP5,FERMT3,GAPDH,GNAQ,GNB2,GPC1,HDLBP,HPRT1,IDE,ITGAM,JUP,KRT17,KRT71,KRT80,LMNA,LTF,MSN,MYH9,MYO6,NAMPT,NCKAP1,PA2G4,PAFAH1B1,PDIA4,PKP3,PPA1,PSMA6,PSMB4,PSMB6,PSMD7,RPL5,RPS11,RPS3,RPS9,S100A14,SERBP1,SERPING1,TKT,TMOD3,U2AF2,UNC45A,VAT1,VCP,ZMPSTE24	65
Cardiovascular Disease,Organismal Injury and Abnormalities	Arrhythmia	0.00111			ATP2A2,DSP,F2,JUP,LMNA,ZMPSTE24	6
Cellular Assembly and Organization,Cellular Function and Maintenance	Organization of microtubules	0.00118			DSP,GAPDH,PAFAH1B1	3
Dermatological Diseases and Conditions,Immunological Disease,Organismal Injury and Abnormalities	Pemphigus	0.00118			FABP5,HPRT1,JUP,SERPING1	4
Cellular Assembly and Organization,Cellular Function and Maintenance,Cellular Movement	Movement of actin filaments	0.00124			MYH9,MYO6	2
Cell-To-Cell Signaling and Interaction,Hematological System Development and Function,Immune Cell Trafficking,Inflammatory Response	Adhesion of PBMCs	0.00124			F2,ITGAM	2
Carbohydrate Metabolism,Lipid Metabolism,Small Molecule Biochemistry	Binding of lipopolysaccharide	0.00124			F2,SERPING1	2
Cell-To-Cell Signaling and Interaction	Binding of macrophage cancer cell lines	0.00124			ITGAM,SERPING1	2
Cardiovascular Disease,Hematological Disease,Organismal Injury and Abnormalities	Thromboembolic complication	0.00124			ADA,F2	2
Nucleic Acid Metabolism,Small Molecule Biochemistry	Metabolism of ribonucleotide	0.00135			AK2,HPRT1,VCP	3
Cancer,Neurological Disease,Organismal Injury and Abnormalities	Brain tumor	0.00136			ACTB,ADA,ANP32B,ARHGAP1,ATP2A2,CAND1,CCT5,CKAP4,CLINT1,CP,CPM,DCTN1,DSP,EIF3B,EIF4A3,EIF6,F2,FABP5,FERMT3,HDLBP,HPRT1,IDE,ITGAM,JUP,KRT71,LMNA,LTF,MSN,MYH9,MYO6,NAMPT,NCKAP1,PAFAH1B1,PDIA4,PKP3,PSMA6,PSMB4,PSMB6,RPL5,RPS11,RPS3,RPS9,SERPING1,TMOD3,U2AF2,UNC45A,VCP	47
Nucleic Acid Metabolism,Small Molecule Biochemistry	Synthesis of ribonucleoside monophosphate	0.0014			HPRT1,PPA1	2
Cell-To-Cell Signaling and Interaction,Hematological System Development and Function	Interaction of neutrophils	0.0014			FERMT3,ITGAM	2
Tissue Morphology	Quantity of bacteria	0.0014			F2,RAB7A,SERPING1	3
Cell-To-Cell Signaling and Interaction,Hematological System Development and Function	Binding of leukocyte cell lines	0.0014			F2,ITGAM,LTF	3
Cancer,Organismal Injury and Abnormalities	Multiple cancers	0.00142			ANP32B,ARPC5,CAND1,CCT5,CKAP4,CP,DSP,EIF3B,EIF4A1,EIF6,F2,FABP5,GAPDH,GNAQ,H1-4,KRT17,KRT71,LMNA,LTF,MSN,MYH9,MYO6,NAMPT,PDIA4,PSMB4,PSMB5,PSMD7,RPL5,RPS3,S100A14,SERPING1,U2AF2,ZMPSTE24	33
Connective Tissue Disorders,Hereditary Disorder,Organismal Injury and Abnormalities	Hereditary connective tissue disorder	0.00143			ACTB,DSP,EIF4A3,FERMT3,GPC1,ITGAM,LMNA,MYH9,VCP,ZMPSTE24	10
Cancer,Organismal Injury and Abnormalities	Carcinoma	0.00144			ACTB,ADA,AK2,ANP32B,ARG1,ARHGAP1,ARPC5,ATP2A2,CAND1,CCT5,CKAP4,CLINT1,CP,CPM,DCTN1,DSP,EIF2S1,EIF3B,EIF4A1,EIF4A3,EIF6,ERP44,F2,FABP5,FERMT3,GAPDH,GNAQ,GNB2,GOT1,GPC1,HDLBP,HPRT1,IDE,ITGAM,JUP,KRT17,KRT71,KRT80,LMNA,LTF,MSN,MYH9,MYO6,NAMPT,NCKAP1,PA2G4,PAFAH1B1,PDIA4,PKP3,PPA1,PSMA4,PSMA6,PSMB4,PSMB5,PSMB6,PSMD7,RAB7A,RPL5,RPS11,RPS3,S100A14,SERBP1,SERPING1,TKT,TMOD3,U2AF2,UNC45A,VAT1,VCP,ZMPSTE24	70
Cell-To-Cell Signaling and Interaction,Cellular Assembly and Organization	Cell-cell adhesion	0.00151			DSP,F2,FERMT3,ITGAM,JUP,MYH9,MYO6	7
Cellular Assembly and Organization,Cellular Compromise,Nervous System Development and Function	Retraction of neurites	0.00153			F2,GNAQ,MYH9	3
Nucleic Acid Metabolism,Small Molecule Biochemistry	Metabolism of purine nucleotide	0.00156			ADA,AK2,HPRT1,VCP	4
Connective Tissue Disorders,Hereditary Disorder,Metabolic Disease,Organismal Injury and Abnormalities	Familial partial lipodystrophy	0.00158			LMNA,ZMPSTE24	2
Nucleic Acid Metabolism,Small Molecule Biochemistry	Synthesis of nucleoside 5'-phosphate	0.00158			HPRT1,PPA1	2
Cellular Assembly and Organization,Cellular Function and Maintenance	Organization of nuclear envelope	0.00158			LMNA,ZMPSTE24	2
Cellular Assembly and Organization,Cellular Function and Maintenance	Dynamics of microtubules	0.00158			DCTN1,DSP	2
Cellular Assembly and Organization,Cellular Function and Maintenance,Tissue Development	Formation of intermediate filaments	0.00158			KRT17,KRT71	2
Cell-To-Cell Signaling and Interaction,Hematological System Development and Function,Inflammatory Response	Aggregation of blood platelets	0.0017			ACTB,F2,FERMT3,GNAQ,PDIA4	5
Gene Expression	Synthesis of rRNA	0.00176			EIF2S1,PA2G4	2
Cell Morphology,Cellular Movement,Hematological System Development and Function,Immune Cell Trafficking,Inflammatory Response	Cell spreading of neutrophils	0.00176			FERMT3,ITGAM	2
Cardiovascular Disease,Organismal Injury and Abnormalities	Hemopericardium	0.00176			F2,JUP	2
Cellular Function and Maintenance	Movement of Nucleus	0.00176			LMNA,PAFAH1B1	2
Connective Tissue Disorders,Organismal Injury and Abnormalities	Abnormality of adipose tissue	0.00179			ARHGAP1,EIF6,LMNA,ZMPSTE24	4
Cardiovascular Disease,Organismal Injury and Abnormalities,Skeletal and Muscular Disorders	Hypertrophic cardiomyopathy	0.00179			DSP,JUP,LMNA,MYO6	4
Digestive System Development and Function	Morphology of digestive system	0.00181			ADA,ARG1,ARHGAP1,CP,EIF6,FABP5,JUP,LMNA,TKT,ZMPSTE24	10
Hematological Disease	Hemorrhagic disease	0.00184			ATP2A2,F2,LTF,MYH9,PSMB5,RPL5	6
Cancer,Neurological Disease,Organismal Injury and Abnormalities	Grade 3-4 glioma cancer	0.00184			ADA,ANP32B,ARHGAP1,ATP2A2,CAND1,CCT5,CKAP4,CLINT1,CP,CPM,DCTN1,DSP,EIF3B,EIF4A3,F2,FABP5,FERMT3,HDLBP,HPRT1,IDE,ITGAM,JUP,KRT71,LMNA,LTF,MSN,MYH9,MYO6,NCKAP1,PAFAH1B1,PDIA4,PKP3,PSMA6,PSMB4,PSMB6,RPL5,SERPING1,TMOD3,U2AF2,UNC45A,VCP	41
Embryonic Development,Organismal Development,Tissue Development	Development of endoderm	0.00187			DSP,GNAQ,NCKAP1	3
Neurological Disease	Lower motor neuron disease	0.00187			DCTN1,LMNA,VCP	3
Dermatological Diseases and Conditions,Immunological Disease,Organismal Injury and Abnormalities	Pemphigus foliaceus	0.00187			FABP5,JUP,SERPING1	3
Cancer,Organismal Injury and Abnormalities	Intraabdominal organ tumor	0.00194			ACTB,ADA,AK2,ANP32B,ARG1,ARHGAP1,ARPC5,ATP2A2,CAND1,CCT5,CKAP4,CLINT1,CP,DCTN1,DSP,EIF2S1,EIF3B,EIF4A1,EIF4A3,ERP44,F2,FABP5,FERMT3,GAPDH,GNAQ,GNB2,GOT1,GPC1,HDLBP,HPRT1,IDE,ITGAM,JUP,KRT17,KRT71,KRT80,LMNA,LTF,MSN,MYH9,MYO6,NAMPT,NCKAP1,PA2G4,PAFAH1B1,PDIA4,PKP3,PPA1,PSMA4,PSMA6,PSMB4,PSMB5,PSMB6,PSMD7,RAB7A,RPL5,RPS11,RPS3,S100A14,SERBP1,SERPING1,TKT,TMOD3,U2AF2,UNC45A,VCP,ZMPSTE24	67
Cardiovascular Disease,Cardiovascular System Development and Function,Organ Morphology,Organismal Development,Organismal Injury and Abnormalities	Enlargement of heart	0.00195			ADA,ATP2A2,DSP,GNAQ,HPRT1,JUP,LMNA,MYH9,ZMPSTE24	9
Hematological Disease,Infectious Diseases	Infection by Zaire ebolavirus	0.00195			LTF,RPL5	2
Psychological Disorders	Severe psychological disorder	0.00196			AK2,EIF6,GOT1,GPC1,H2BC15,HPRT1,IDE,KRT17,MYH9,PSMB4	10
Cell-To-Cell Signaling and Interaction,Connective Tissue Development and Function	Binding of fibroblasts	0.00202			ARHGAP1,ITGAM,MYH9	3
Amino Acid Metabolism,Molecular Transport,Small Molecule Biochemistry	Secretion of amino acids	0.00202			CP,GNAQ,MYO6	3
Cardiovascular Disease,Organismal Injury and Abnormalities	Left heart disease	0.00203			ATP2A2,DSP,F2,JUP,LMNA	5
Digestive System Development and Function,Gastrointestinal Disease,Hepatic System Development and Function,Hepatic System Disease,Organ Morphology,Organismal Development,Organismal Injury and Abnormalities	Abnormal morphology of liver	0.0021			ADA,ARG1,CP,JUP,LMNA	5
Post-Translational Modification,Protein Degradation,Protein Synthesis	Hydrolysis of protein fragment	0.0021			F2,IDE,MYH9,PSMB5,ZMPSTE24	5
Hematological System Development and Function	Bleeding time	0.0021			GNAQ,MYH9,PDIA4	3
Cell-To-Cell Signaling and Interaction	Response of neuroblastoma cell lines	0.00215			GAPDH,VCP	2
Cell-To-Cell Signaling and Interaction,Cellular Function and Maintenance,Inflammatory Response	Phagocytosis of fibroblast cell lines	0.00215			ITGAM,MYH9	2
Endocrine System Development and Function,Small Molecule Biochemistry	Binding of hormone	0.00215			F2,GNAQ	2
Cell-To-Cell Signaling and Interaction,Reproductive System Development and Function	Binding of gonadal cell lines	0.00217			F2,ITGAM,LTF	3
Cardiovascular Disease,Cardiovascular System Development and Function,Hereditary Disorder,Organ Morphology,Organismal Development,Organismal Injury and Abnormalities,Skeletal and Muscular Disorders	Familial dilated cardiomyopathy	0.00217			DSP,JUP,LMNA	3
Cancer,Neurological Disease,Organismal Injury and Abnormalities	Brain glioma	0.0022			ACTB,ADA,ANP32B,ARHGAP1,ATP2A2,CAND1,CCT5,CKAP4,CLINT1,CP,CPM,DCTN1,DSP,EIF3B,EIF4A3,EIF6,F2,FABP5,FERMT3,HDLBP,HPRT1,IDE,ITGAM,JUP,KRT71,LMNA,LTF,MSN,MYH9,MYO6,NCKAP1,PAFAH1B1,PDIA4,PKP3,PSMA6,PSMB4,PSMB6,RPL5,RPS11,RPS3,RPS9,SERPING1,TMOD3,U2AF2,UNC45A,VCP	46
Developmental Disorder,Hereditary Disorder,Metabolic Disease,Organismal Injury and Abnormalities	Autosomal recessive inborn error of metabolism	0.0022			ADA,CP,LTF,VCP	4
Cancer,Organismal Injury and Abnormalities,Respiratory Disease	Stage I non-small cell lung carcinoma	0.00225			EIF4A1,RPS11,SERBP1	3
Cell Death and Survival	Apoptosis of neutrophils	0.00225			ITGAM,LTF,NAMPT	3
Hematological System Development and Function,Inflammatory Response,Tissue Morphology	Quantity of blood platelets	0.00225			F2,ITGAM,TMOD3	3
Hereditary Disorder,Organismal Injury and Abnormalities,Skeletal and Muscular Disorders	Autosomal recessive myopathy	0.0023			CCT5,LMNA,PSMA4,PSMB5,VCP	5
Cardiovascular Disease,Organismal Injury and Abnormalities	Abnormality of heart ventricle	0.00231			ADA,ATP2A2,DSP,F2,GNAQ,JUP,LMNA	7
Cellular Development	Differentiation of stem cells	0.00233			ADA,EIF6,LMNA,PSMA4,PSMA6,PSMB4,PSMB5,PSMB6,PSMD7	9
Neurological Disease,Organismal Injury and Abnormalities,Psychological Disorders	Cerebral degeneration	0.00233			ACTB,ARG1,DCTN1,EIF4A1,HPRT1,NAMPT,VCP	7
Cardiovascular Disease,Neurological Disease,Organismal Injury and Abnormalities	Ischemia of brain	0.00234			ADA,F2,ITGAM	3
Connective Tissue Development and Function,Connective Tissue Disorders,Organismal Development,Organismal Injury and Abnormalities,Skeletal and Muscular Disorders,Skeletal and Muscular System Development and Function,Tissue Development	Abnormal morphology of cranial suture	0.00236			LMNA,ZMPSTE24	2
Cancer,Gastrointestinal Disease,Organismal Injury and Abnormalities	Large intestine adenocarcinoma	0.00237			ACTB,ADA,ARG1,ARHGAP1,ATP2A2,CAND1,CCT5,CKAP4,CLINT1,CP,DCTN1,DSP,EIF3B,EIF4A1,ERP44,F2,FERMT3,GAPDH,GNAQ,GNB2,GOT1,GPC1,HDLBP,HPRT1,IDE,ITGAM,JUP,KRT17,KRT71,KRT80,LMNA,LTF,MSN,MYH9,MYO6,NAMPT,NCKAP1,PAFAH1B1,PDIA4,PKP3,PSMA4,PSMB4,PSMB5,PSMB6,PSMD7,RAB7A,RPL5,RPS3,S100A14,SERBP1,TKT,TMOD3,U2AF2,UNC45A,VCP,ZMPSTE24	56
Cancer,Organismal Injury and Abnormalities	Stage I cancer	0.0024			EIF4A1,PSMB5,RPS11,SERBP1	4
Cell Morphology,Digestive System Development and Function,Gastrointestinal Disease,Hepatic System Development and Function,Hepatic System Disease,Organ Morphology,Organismal Development,Organismal Injury and Abnormalities,Tissue Morphology	Abnormal morphology of hepatocytes	0.00242			ADA,ARG1,CP	3
Cell-To-Cell Signaling and Interaction,Hematological System Development and Function,Immune Cell Trafficking,Inflammatory Response	Binding of macrophages	0.00242			ITGAM,MSN,PAFAH1B1	3
Cell Signaling	MAPKKK cascade	0.00244			PSMA4,PSMA6,PSMB4,PSMB5,PSMB6,PSMD7	6
Cancer,Organismal Injury and Abnormalities	Primary neoplasm	0.0025			CCT5,CP,F2,FERMT3,LTF,PAFAH1B1,PSMB5,U2AF2	8
Connective Tissue Disorders,Organismal Injury and Abnormalities,Skeletal and Muscular Disorders,Tissue Morphology	Fracture of bone	0.00251			F2,LMNA,ZMPSTE24	3
Cardiovascular Disease,Developmental Disorder,Organismal Injury and Abnormalities	Congenital anomaly of cardiovascular system	0.00256			ATP2A2,DSP,F2,GNAQ,MYH9,TKT	6
Hereditary Disorder,Neurological Disease,Organismal Injury and Abnormalities,Skeletal and Muscular Disorders	Autosomal dominant Charcot-Marie-Tooth disease type 2	0.00258			RAB7A,VCP	2
Cancer,Organismal Injury and Abnormalities,Reproductive System Disease	Breast cancer	0.00259			ANP32B,ARPC5,CKAP4,CP,DSP,EIF3B,EIF4A1,EIF6,FABP5,GNAQ,KRT17,KRT71,LMNA,LTF,MSN,MYH9,MYO6,NAMPT,PSMB4,RPL5,RPS3,S100A14,SERPING1,U2AF2,ZMPSTE24	25
Cancer,Hematological Disease,Organismal Injury and Abnormalities	Myelodysplastic syndrome or leukemia	0.00263			ACTB,ADA,CKAP4,CP,EIF4A1,F2,GNAQ,HPRT1,ITGAM,KRT17,LMNA,MYH9,MYO6,NAMPT,PA2G4,PKP3,PSMB4,PSMB5,RPL5,RPS11,U2AF2,UNC45A	22
Cardiovascular Disease,Cardiovascular System Development and Function,Organ Morphology,Organismal Development,Organismal Injury and Abnormalities	Abnormal morphology of heart	0.00265			ADA,ATP2A2,DSP,F2,GNAQ,HPRT1,JUP,LMNA,MYH9,ZMPSTE24	10
Cell Morphology	Morphology of blood cells	0.00265			ARHGAP1,CP,F2,FERMT3,GNAQ,ITGAM,TMOD3	7
Cellular Assembly and Organization	Quantity of actin filaments	0.00269			F2,PAFAH1B1,TMOD3	3
Cancer,Organismal Injury and Abnormalities	Abdominal adenocarcinoma	0.00278			ACTB,ADA,ANP32B,ARG1,ARHGAP1,ATP2A2,CAND1,CCT5,CKAP4,CLINT1,CP,DCTN1,DSP,EIF2S1,EIF3B,EIF4A1,EIF4A3,ERP44,F2,FABP5,FERMT3,GAPDH,GNAQ,GNB2,GOT1,GPC1,HDLBP,HPRT1,IDE,ITGAM,JUP,KRT17,KRT71,KRT80,LMNA,LTF,MSN,MYH9,MYO6,NAMPT,NCKAP1,PA2G4,PAFAH1B1,PDIA4,PKP3,PSMA4,PSMB4,PSMB5,PSMB6,PSMD7,RAB7A,RPL5,RPS11,RPS3,S100A14,SERBP1,SERPING1,TKT,TMOD3,U2AF2,UNC45A,VCP,ZMPSTE24	63
Cell Morphology,Cellular Assembly and Organization	Size of nucleus	0.00281			ADA,LMNA	2
Cardiovascular Disease,Neurological Disease,Organismal Injury and Abnormalities	Transient cerebral ischemia or cerebral stroke	0.00281			ADA,F2	2
Organismal Injury and Abnormalities	Hamartoma	0.00281			GNAQ,KRT17	2
Immunological Disease	Immunodeficiency	0.00281			ADA,AK2,FERMT3,LTF,MSN,SERPING1	6
Antigen Presentation,Cell-mediated Immune Response,Cellular Assembly and Organization,Cellular Development,Cellular Growth and Proliferation,Embryonic Development,Hematological System Development and Function,Hematopoiesis,Lymphoid Tissue Structure and Development,Organ Development,Organismal Development,Tissue Development	Formation of immunological synapses	0.00305			ITGAM,MSN	2
Cellular Assembly and Organization	Stabilization of plasma membrane	0.00305			DSP,F2	2
Auditory Disease,Hereditary Disorder,Neurological Disease,Organismal Injury and Abnormalities	Autosomal dominant nonsyndromic hearing impairment	0.00305			MYH9,MYO6	2
Carbohydrate Metabolism,Lipid Metabolism,Small Molecule Biochemistry	Hydrolysis of phosphatidylcholine	0.00305			F2,PAFAH1B1	2
Cellular Movement	Cell movement of macrophage cancer cell lines	0.00305			F2,GNB2	2
Cardiovascular System Development and Function,Organ Morphology,Organismal Development	Morphology of right ventricle	0.00306			ADA,ATP2A2,JUP	3
Organismal Survival	Lifespan of organism	0.00312			ARHGAP1,IDE,LMNA,ZMPSTE24	4
Cardiovascular Disease,Organismal Injury and Abnormalities	Ventricular tachycardia	0.00316			DSP,JUP,LMNA	3
Hereditary Disorder,Neurological Disease,Organismal Injury and Abnormalities	Autosomal dominant neuropathy	0.00316			LMNA,RAB7A,VCP	3
Cell Death and Survival	Cell death of fibroblast cell lines	0.00321			ACTB,EIF2S1,EIF3B,EIF6,GNAQ,GNB2,VCP	7
Cell Signaling	Protein kinase cascade	0.00326			LTF,PAFAH1B1,PSMA4,PSMA6,PSMB4,PSMB5,PSMB6,PSMD7	8
Cell Morphology	Polarization of mononuclear leukocytes	0.00326			MSN,MYH9,NAMPT	3
Cellular Function and Maintenance	Engagement of blood platelets	0.00329			F2	1
Cardiovascular Disease,Hereditary Disorder,Organismal Injury and Abnormalities,Skeletal and Muscular Disorders	Familial arrhythmogenic right ventricular dysplasia type 8	0.00329			DSP	1
Auditory Disease,Hereditary Disorder,Neurological Disease,Organismal Injury and Abnormalities	Autosomal dominant deafness type 22	0.00329			MYO6	1
Dermatological Diseases and Conditions,Hereditary Disorder,Organismal Injury and Abnormalities	Keratosis palmoplantaris striata II	0.00329			DSP	1
Cell Death and Survival	Caspase-independent cell death of leukemia cell lines	0.00329			GAPDH	1
Cell Morphology	Cell rounding of neurons	0.00329			F2	1
Connective Tissue Disorders,Dermatological Diseases and Conditions,Developmental Disorder,Hereditary Disorder,Organismal Injury and Abnormalities	Lethal acantholytic epidermolysis bullosa	0.00329			DSP	1
Dermatological Diseases and Conditions,Hereditary Disorder,Immunological Disease,Organismal Injury and Abnormalities	Hereditary angioedema type II	0.00329			SERPING1	1
Cell Signaling	ER-nuclear signaling pathway	0.00329			ATP2A2	1
Cell-To-Cell Signaling and Interaction,Cellular Growth and Proliferation,Hematological System Development and Function,Inflammatory Response	Induction of blood platelets	0.00329			F2	1
Nervous System Development and Function,Organismal Development,Skeletal and Muscular System Development and Function	Coordination of forelimb	0.00329			NAMPT	1
Cellular Movement,Skeletal and Muscular System Development and Function	Migration of HCASMC cells	0.00329			ATP2A2	1
Cellular Movement,Nervous System Development and Function	Migration of facial motor neurons	0.00329			MYH9	1
Developmental Disorder,Hereditary Disorder,Organismal Injury and Abnormalities,Skeletal and Muscular Disorders	Autosomal dominant Emery-Dreifuss muscular dystrophy type 2	0.00329			LMNA	1
Cellular Movement,Embryonic Development	Delay in initiation of migration of mesodermal cells	0.00329			NCKAP1	1
Auditory Disease,Hereditary Disorder,Neurological Disease,Organismal Injury and Abnormalities	Autosomal recessive deafness type 37	0.00329			MYO6	1
Cancer,Connective Tissue Disorders,Developmental Disorder,Hereditary Disorder,Metabolic Disease,Neurological Disease,Organismal Injury and Abnormalities,Psychological Disorders,Skeletal and Muscular Disorders	Inclusion body myopathy with early-onset Paget disease and frontotemporal dementia type 1	0.00329			VCP	1
Neurological Disease,Organ Morphology,Organismal Injury and Abnormalities,Psychological Disorders	Atrophy of stratum pyramidale	0.00329			NAMPT	1
Cell-To-Cell Signaling and Interaction,Hematological System Development and Function,Hypersensitivity Response,Inflammatory Response	Cytotoxic reaction of eosinophils	0.00329			ITGAM	1
Developmental Disorder,Embryonic Development,Tissue Morphology	Disorganization of cortical subplate	0.00329			PAFAH1B1	1
Cardiovascular Disease,Cardiovascular System Development and Function,Organ Morphology,Organismal Development,Tissue Morphology	Mass of heart tissue	0.00329			TKT	1
Cell Morphology,Cell-To-Cell Signaling and Interaction,Cellular Assembly and Organization	Lack of desmosomes	0.00329			JUP	1
Hereditary Disorder,Neurological Disease,Organismal Injury and Abnormalities	Juvenile-onset dystonia	0.00329			ACTB	1
Cellular Development	Commitment of embryonic stem cell lines	0.00329			LMNA	1
Connective Tissue Disorders,Developmental Disorder,Hematological Disease,Hereditary Disorder,Organismal Injury and Abnormalities	May-Hegglin anomaly	0.00329			MYH9	1
Auditory Disease,Hereditary Disorder,Neurological Disease,Organismal Injury and Abnormalities	Autosomal dominant 17 deafness	0.00329			MYH9	1
Cell-To-Cell Signaling and Interaction,Nervous System Development and Function	Excitation of collateral synapses	0.00329			PAFAH1B1	1
Nervous System Development and Function,Organismal Development,Skeletal and Muscular System Development and Function	Coordination of hindlimb	0.00329			NAMPT	1
Connective Tissue Development and Function,Nervous System Development and Function	Mechanotransduction of fibroblast cell lines	0.00329			LMNA	1
Cellular Movement,Embryonic Development	Delay in initiation of migration of endodermal cells	0.00329			NCKAP1	1
Nervous System Development and Function,Organ Morphology,Organismal Development,Tissue Morphology	Mass of brain tissue	0.00329			TKT	1
Drug Metabolism,Nucleic Acid Metabolism,RNA Post-Transcriptional Modification,Small Molecule Biochemistry	Conversion of 6-mercaptopurine	0.00329			HPRT1	1
Amino Acid Metabolism,Small Molecule Biochemistry	Homeostasis of L-arginine	0.00329			ARG1	1
Developmental Disorder,Hereditary Disorder,Organismal Injury and Abnormalities,Skeletal and Muscular Disorders	Autosomal recessive Emery-Dreifuss muscular dystrophy type 3	0.00329			LMNA	1
Neurological Disease	Delayed-onset dystonia	0.00329			ACTB	1
Lipid Metabolism,Small Molecule Biochemistry	Esterification of phospholipid	0.00329			F2	1
DNA Replication, Recombination, and Repair,Nucleic Acid Metabolism,Small Molecule Biochemistry	Breakdown of adenosine	0.00329			ADA	1
Nucleic Acid Metabolism,Small Molecule Biochemistry	Inactivation of adenosine	0.00329			ADA	1
Cellular Movement	Mobility of kidney cell lines	0.00329			PKP3	1
Nucleic Acid Metabolism,Small Molecule Biochemistry	Biosynthesis of xanthine	0.00329			ADA	1
Cardiovascular Disease,Hereditary Disorder,Neurological Disease,Organismal Injury and Abnormalities	Ischemic hemispheric stroke	0.00329			F2	1
Cardiovascular Disease,Organismal Injury and Abnormalities,Skeletal and Muscular Disorders	Ischemic cardiomyopathic heart failure	0.00329			ATP2A2	1
Dermatological Diseases and Conditions,Hereditary Disorder,Immunological Disease,Organismal Injury and Abnormalities	Autosomal recessive hereditary angioedema	0.00329			SERPING1	1
Amino Acid Metabolism,Energy Production,Post-Translational Modification,Small Molecule Biochemistry	Auto-oxidation of cystine	0.00329			CP	1
Hereditary Disorder,Neurological Disease,Organismal Injury and Abnormalities,Skeletal and Muscular Disorders	Charcot-Marie-Tooth disease axonal type 2Y	0.00329			VCP	1
Cardiovascular Disease,Developmental Disorder,Organismal Injury and Abnormalities	Mosaic somatic congenital capillary malformations 1	0.00329			GNAQ	1
Hematological Disease,Hereditary Disorder,Organismal Injury and Abnormalities	Dysprothrombinemia	0.00329			F2	1
Cardiovascular Disease,Cardiovascular System Development and Function,Organ Morphology,Organismal Development,Organismal Injury and Abnormalities,Skeletal and Muscular Disorders	Dilated cardiomyopathic failure	0.00329			ATP2A2	1
Cardiovascular System Development and Function,Organ Development	Function of right ventricle	0.00329			JUP	1
Cell-To-Cell Signaling and Interaction,Cellular Assembly and Organization	Detachment of focal adhesions	0.00329			MYH9	1
Lipid Metabolism,Small Molecule Biochemistry	Formation of 1,2-diacylglycerol	0.00329			F2	1
Small Molecule Biochemistry	Delivery of spermine	0.00329			GPC1	1
Drug Metabolism,Nucleic Acid Metabolism,RNA Post-Transcriptional Modification,Small Molecule Biochemistry	Conversion of thioguanine	0.00329			HPRT1	1
Neurological Disease,Organismal Injury and Abnormalities	Astrocytosis of dentate gyrus	0.00329			NAMPT	1
Connective Tissue Disorders,Dermatological Diseases and Conditions,Developmental Disorder,Gastrointestinal Disease,Hereditary Disorder,Metabolic Disease,Organismal Injury and Abnormalities,Skeletal and Muscular Disorders	Mandibuloacral dysplasia with type b lipodystrophy	0.00329			ZMPSTE24	1
Cell Cycle	Endoreduplication of microvascular endothelial cells	0.00329			GPC1	1
Nucleic Acid Metabolism,Small Molecule Biochemistry	Consumption of NADH	0.00329			F2	1
Dermatological Diseases and Conditions,Developmental Disorder,Hereditary Disorder,Metabolic Disease,Organismal Injury and Abnormalities,Skeletal and Muscular Disorders	Atypical Werner syndrome	0.00329			LMNA	1
Cell Cycle	Mitotic index of tumor cells	0.00329			F2	1
Hereditary Disorder,Metabolic Disease,Organismal Injury and Abnormalities	Deficiency of ferroxidase	0.00329			CP	1
Auditory Disease,Dermatological Diseases and Conditions,Immunological Disease,Inflammatory Disease,Inflammatory Response,Organismal Injury and Abnormalities	Irritant contact dermatitis of pinna	0.00329			PKP3	1
Carbohydrate Metabolism,Small Molecule Biochemistry,Vitamin and Mineral Metabolism	Consumption of ascorbic acid	0.00329			F2	1
Cellular Assembly and Organization	Detachment of desmin filament	0.00329			LMNA	1
Cellular Function and Maintenance	Engagement of vascular endothelial cells	0.00329			F2	1
Cardiovascular System Development and Function,Organismal Development	Maturation of neovessel	0.00329			ITGAM	1
Cardiovascular Disease,Cardiovascular System Development and Function,Dermatological Diseases and Conditions,Hereditary Disorder,Organ Morphology,Organismal Development,Organismal Injury and Abnormalities,Skeletal and Muscular Disorders	Dilated cardiomyopathy with woolly hair, keratoderma, and tooth agenesis	0.00329			DSP	1
Cell Morphology,Cellular Assembly and Organization	Morphology of nucleosomes	0.00329			H2AZ2	1
Cell-To-Cell Signaling and Interaction	Clustering of bone cancer cell lines	0.00329			JUP	1
Cardiovascular System Development and Function,Organ Development,Organ Morphology,Skeletal and Muscular System Development and Function	Contraction of papillary muscle	0.00329			ATP2A2	1
Connective Tissue Disorders,Hereditary Disorder,Metabolic Disease,Organismal Injury and Abnormalities,Skeletal and Muscular Disorders	Autosomal dominant familial partial lipodystrophy type 2	0.00329			LMNA	1
Connective Tissue Disorders,Developmental Disorder,Hereditary Disorder,Ophthalmic Disease,Organismal Injury and Abnormalities,Skeletal and Muscular Disorders	Atypical Baraitser-Winter syndrome type 1	0.00329			ACTB	1
Cell-To-Cell Signaling and Interaction	Binding of spleen cell lines	0.00329			ITGAM	1
Cell Cycle	Arrest in G2 phase of microvascular endothelial cells	0.00329			GPC1	1
RNA Post-Transcriptional Modification	Conversion of guanine	0.00329			HPRT1	1
Molecular Transport,Nucleic Acid Metabolism,Small Molecule Biochemistry	Accumulation of dATP	0.00329			ADA	1
Cell-To-Cell Signaling and Interaction,Cellular Assembly and Organization,Hematological System Development and Function,Immune Cell Trafficking,Inflammatory Response	Cell-cell adhesion of bone marrow-derived neutrophils	0.00329			FERMT3	1
Cancer,Hematological Disease,Immunological Disease,Organismal Injury and Abnormalities	Active stage refractory hairy cell leukemia	0.00329			ADA	1
Cellular Assembly and Organization	Activation of cytoskeleton	0.00329			F2	1
Hereditary Disorder,Neurological Disease,Organismal Injury and Abnormalities,Skeletal and Muscular Disorders	Autosomal recessive hereditary sensory neuropathy with spastic paralegia	0.00329			CCT5	1
Cellular Compromise,DNA Replication, Recombination, and Repair	Fragmentation of heterochromatin	0.00329			LMNA	1
Cellular Assembly and Organization	Attachment of keratin intermediate filaments	0.00329			PAFAH1B1	1
Dermatological Diseases and Conditions,Organismal Injury and Abnormalities,Skeletal and Muscular Disorders	Hyperkeratosis of nail	0.00329			ATP2A2	1
Amino Acid Metabolism,Energy Production,Post-Translational Modification,Small Molecule Biochemistry	Auto-oxidation of L-cysteine	0.00329			CP	1
Cellular Assembly and Organization	Attachment of desmosomes	0.00329			DSP	1
Dermatological Diseases and Conditions,Hematological Disease,Hereditary Disorder,Organismal Injury and Abnormalities	Acral hemorrhagic type Darier disease	0.00329			ATP2A2	1
Developmental Disorder,Embryonic Development,Tissue Morphology	Disorganization of hepatic plate	0.00329			ADA	1
Cardiovascular System Development and Function,Cell Death and Survival,Cell Morphology,Nutritional Disease,Organ Morphology,Organismal Injury and Abnormalities,Skeletal and Muscular Disorders,Skeletal and Muscular System Development and Function,Tissue Morphology	Loss of vascular smooth muscle cells	0.00329			LMNA	1
Cell Morphology,Infectious Diseases,Organismal Development	Budding of Influenza virus	0.00329			ACTB	1
Amino Acid Metabolism,Small Molecule Biochemistry	Hydrolysis of L-arginine	0.00329			ARG1	1
Cellular Compromise	Destruction of basal membrane	0.00329			F2	1
Cell Morphology,Embryonic Development,Hair and Skin Development and Function,Organ Development,Organismal Development,Tissue Development	Keratinization of hair follicle	0.00329			KRT71	1
Dermatological Diseases and Conditions,Hereditary Disorder,Immunological Disease,Organismal Injury and Abnormalities	Hereditary angioedema type I	0.00329			SERPING1	1
Cellular Assembly and Organization	Binding of microsomal membrane	0.00329			GAPDH	1
Hereditary Disorder,Metabolic Disease,Organismal Injury and Abnormalities	Hereditary aceruloplasminemia	0.00329			CP	1
Dermatological Diseases and Conditions,Hereditary Disorder,Organismal Injury and Abnormalities	Hypotrichosis type 13	0.00329			KRT71	1
Cell Morphology,Nervous System Development and Function	Cell rounding of astrocytes	0.00329			F2	1
Cell Morphology,Cellular Function and Maintenance,Nervous System Development and Function,Organ Morphology,Organismal Development,Tissue Morphology	Length of pyramidal neurons	0.00329			PAFAH1B1	1
Lipid Metabolism,Small Molecule Biochemistry	Half-life of leukotriene A4	0.00329			FABP5	1
Cell-To-Cell Signaling and Interaction	Clustering of sarcoma cell lines	0.00329			JUP	1
Cardiovascular Disease,Connective Tissue Disorders,Dermatological Diseases and Conditions,Metabolic Disease,Organismal Injury and Abnormalities,Skeletal and Muscular Disorders	Lipoatrophy with diabetes hepatic steatosis hypertrophic cardiomyopathy and leukomelanodermic papules	0.00329			LMNA	1
Cellular Development	Commitment of muscle precursor cells	0.00329			LMNA	1
Hereditary Disorder,Neurological Disease,Organismal Injury and Abnormalities,Skeletal and Muscular Disorders	Charcot-Marie-Tooth disease axonal, type 2B	0.00329			RAB7A	1
Amino Acid Metabolism,Small Molecule Biochemistry	Depletion of L-arginine	0.00329			ARG1	1
Cardiovascular Disease,Developmental Disorder,Hereditary Disorder,Organismal Functions,Organismal Injury and Abnormalities,Skeletal and Muscular Disorders	Limb-girdle muscular dystrophy type 1b	0.00329			LMNA	1
Hereditary Disorder,Neurological Disease,Organismal Injury and Abnormalities,Skeletal and Muscular Disorders	Distal hereditary motor neuronopathy type VIIB	0.00329			DCTN1	1
Cell Death and Survival	Killing of Streptococcus sp group A	0.00329			RAB7A	1
Neurological Disease,Organismal Injury and Abnormalities,Psychological Disorders	Amyotrophic lateral sclerosis 14 without frontotemporal dementia	0.00329			VCP	1
Developmental Disorder,Hematological Disease	Bleeding disorder of yolk sac	0.00329			F2	1
Cardiovascular Disease,Cardiovascular System Development and Function,Developmental Disorder,Endocrine System Disorders,Hereditary Disorder,Organ Morphology,Organismal Development,Organismal Injury and Abnormalities,Reproductive System Disease,Skeletal and Muscular Disorders	Dilated cardiomyopathy with hypergonadotropic hypogonadism	0.00329			LMNA	1
Nucleic Acid Metabolism,Small Molecule Biochemistry	Catabolism of adenine-riboflavin dinucleotide	0.00329			VCP	1
Cellular Assembly and Organization	Binding of F-actin filaments	0.00329			MYH9	1
Developmental Disorder,Hematological Disease,Hereditary Disorder,Organismal Injury and Abnormalities	Hereditary hypoprothrombinemia	0.00329			F2	1
Cellular Assembly and Organization	Mobility of late endosomes	0.00329			RAB7A	1
Cardiovascular System Development and Function,Cell Morphology	Contractility of vascular endothelial cells	0.00329			F2	1
Connective Tissue Disorders,Dermatological Diseases and Conditions,Developmental Disorder,Gastrointestinal Disease,Hereditary Disorder,Metabolic Disease,Organismal Injury and Abnormalities,Skeletal and Muscular Disorders	Atypical mandibuloacral dysplasia with type A lipodystrophy	0.00329			LMNA	1
Hereditary Disorder,Immunological Disease,Organismal Injury and Abnormalities	Immunodeficiency 50	0.00329			MSN	1
Cell Cycle	Exit from cell cycle progression of erythroblasts	0.00329			TMOD3	1
Cellular Movement	Extravasation of leukemia cell lines	0.00329			LMNA	1
Dermatological Diseases and Conditions,Developmental Disorder,Hereditary Disorder,Metabolic Disease,Organismal Injury and Abnormalities	Atypical Hutchinson Gilford progeria syndrome	0.00329			LMNA	1
Developmental Disorder,Hematological Disease,Hereditary Disorder,Immunological Disease,Metabolic Disease,Organismal Injury and Abnormalities	Delayed onset B cell-negative NK cell-negative T cell-negative autosomal recessive SCID due to adenosine deaminase deficiency	0.00329			ADA	1
Dermatological Diseases and Conditions,Developmental Disorder,Hereditary Disorder,Metabolic Disease,Organismal Injury and Abnormalities	Childhood-onset Hutchinson-Gilford progeria syndrome	0.00329			LMNA	1
Cell Morphology	Cell rounding of breast cancer cell lines	0.00329			F2	1
Cell Death and Survival	Delay in initiation of apoptosis of peripheral blood neutrophils	0.00329			LTF	1
Nervous System Development and Function	Mechanotransduction of embryonic cell lines	0.00329			LMNA	1
Developmental Disorder,Hematological Disease,Hereditary Disorder,Metabolic Disease,Neurological Disease,Nutritional Disease,Organismal Injury and Abnormalities,Renal and Urological Disease	Lesch-Nyhan syndrome	0.00329			HPRT1	1
Hematological Disease,Immunological Disease,Infectious Diseases,Organismal Injury and Abnormalities,Respiratory Disease	Infection of alveolar macrophages	0.00329			ITGAM	1
Dermatological Diseases and Conditions,Organ Morphology,Organismal Injury and Abnormalities	Abnormal morphology of hair medulla air spaces	0.00329			PKP3	1
Organismal Injury and Abnormalities	Functional impairment	0.00329			ARG1	1
Carbohydrate Metabolism	Elimination of glyceraldehyde-3-phosphate	0.00329			GAPDH	1
Hereditary Disorder,Neurological Disease,Organismal Injury and Abnormalities,Skeletal and Muscular Disorders	Charcot-Marie-Tooth disease axonal type 2b1	0.00329			LMNA	1
Cardiovascular Disease,Hereditary Disorder,Organismal Injury and Abnormalities,Skeletal and Muscular Disorders	Arrhythmogenic right ventricular dysplasia familial 12	0.00329			JUP	1
Cellular Function and Maintenance	Electronegativity of cell surface	0.00329			LTF	1
Cell-To-Cell Signaling and Interaction,Cellular Growth and Proliferation,Renal and Urological System Development and Function	Induction of mesangial cells	0.00329			F2	1
Embryonic Development,Organ Development,Organ Morphology,Organismal Development,Renal and Urological System Development and Function,Tissue Development,Tissue Morphology	Mass of kidney tissue	0.00329			TKT	1
Cardiovascular System Development and Function,Hematological System Development and Function	Mean arterial pressure of femoral artery	0.00329			ATP2A2	1
